# Supplementary material for: Using stochastic epidemiological models to evaluate conservation strategies for endangered amphibians
Source: J R Soc Interface. 2017 Aug 30;14(133):20170480. doi: 10.1098/rsif.2017.0480 (PMC5582134; doi:10.1098/rsif.2017.0480)
Supplement: Simulation Code [file rsif20170480supp2.gz]

Archive with 38 entries (34 files):
- ./._SI_simulation_code_and_data
- SI_simulation_code_and_data
- SI_simulation_code_and_data/._.DS_Store
- SI_simulation_code_and_data/.DS_Store
- SI_simulation_code_and_data/._baseline_params.csv
- SI_simulation_code_and_data/baseline_params.csv
- SI_simulation_code_and_data/._Deterministic_simulation_code
- SI_simulation_code_and_data/Deterministic_simulation_code
- SI_simulation_code_and_data/._Stochastic_simulation_code
- SI_simulation_code_and_data/Stochastic_simulation_code
- SI_simulation_code_and_data/Stochastic_simulation_code/._FrogAdditions.c
- SI_simulation_code_and_data/Stochastic_simulation_code/FrogAdditions.c
- SI_simulation_code_and_data/Stochastic_simulation_code/._FrogFunctions.c
- SI_simulation_code_and_data/Stochastic_simulation_code/FrogFunctions.c
- SI_simulation_code_and_data/Stochastic_simulation_code/._issa
- SI_simulation_code_and_data/Stochastic_simulation_code/issa
- SI_simulation_code_and_data/Stochastic_simulation_code/._Makefile
- SI_simulation_code_and_data/Stochastic_simulation_code/Makefile
- SI_simulation_code_and_data/Stochastic_simulation_code/._README
- SI_simulation_code_and_data/Stochastic_simulation_code/README
- SI_simulation_code_and_data/Stochastic_simulation_code/._WithinHostModel.c
- SI_simulation_code_and_data/Stochastic_simulation_code/WithinHostModel.c
- SI_simulation_code_and_data/Stochastic_simulation_code/issa/._core.c
- SI_simulation_code_and_data/Stochastic_simulation_code/issa/core.c
- SI_simulation_code_and_data/Stochastic_simulation_code/issa/._initialize-get.c
- SI_simulation_code_and_data/Stochastic_simulation_code/issa/initialize-get.c
- SI_simulation_code_and_data/Stochastic_simulation_code/issa/._ranlib.c
- SI_simulation_code_and_data/Stochastic_simulation_code/issa/ranlib.c
- SI_simulation_code_and_data/Stochastic_simulation_code/issa/._ranlib.h
- SI_simulation_code_and_data/Stochastic_simulation_code/issa/ranlib.h
- SI_simulation_code_and_data/Deterministic_simulation_code/._.DS_Store
- SI_simulation_code_and_data/Deterministic_simulation_code/.DS_Store
- SI_simulation_code_and_data/Deterministic_simulation_code/._determ_frogs.c
- SI_simulation_code_and_data/Deterministic_simulation_code/determ_frogs.c
- SI_simulation_code_and_data/Deterministic_simulation_code/._Makefile
- SI_simulation_code_and_data/Deterministic_simulation_code/Makefile
- SI_simulation_code_and_data/Deterministic_simulation_code/._README
- SI_simulation_code_and_data/Deterministic_simulation_code/README
