# Supplementary material for: Using stochastic epidemiological models to evaluate conservation strategies for endangered amphibians
Source: J R Soc Interface. 2017 Aug 30;14(133):20170480. doi: 10.1098/rsif.2017.0480 (PMC5582134; doi:10.1098/rsif.2017.0480)
Supplement: Simulation Code [file rsif20170480supp2.gz › SI_simulation_code_and_data/baseline_params.csv]

ID	param_Nfrogs	param_gamma	param_eta	param_nu	param_f	param_sigma	param_mu	param_nu1	param_sigma1	param_phi	param_Ar	param_Ac	param_rho	param_initZoospores	param_initSporangia	data_meanDaysToSmax	data_stdDaysToSmax	data_meanFracSurviving	data_stdFracSurviving	data_meanDaysToZ0	data_stdDaysToZ0	data_meanDaysToF0	data_stdDaysToF0	data_fracPersistence	data_fracFrogsExtinct	data_fracFungusExtinct	data_lambda	data_s_star_value	status	last_updated	simulation_time	param_clean_time	param_clean_frac	param_cull_time	param_cull_frac	param_cleanEnv_time	param_cleanEnv_frac	run_tag	param_ensemble_size	simulation_data
1	137	0.00183155731630871	7.48414823319763	0.0790209411643445	0.63298323773779	0.191944737080485	0.428572197456378	0	0	0	0	0	0	0	100	25.5	0.957427	0	0	1000	0	78.2	2.50865	0	1	0	0.241538	NULL	COMPLETE	2013-11-26 18:11:22	427.536503	0	0	0	0	0	0	baseline	30	NULL
2	155	5.88120306958241e-06	7.6611297368072	0.652261827606708	0.113354918081313	0.42554284632206	0.600041301560122	0	0	0	0	0	0	0	100	33.5667	2.10845	0	0	1000	0	122.567	2.82469	0	1	0	0.146304	NULL	COMPLETE	2013-11-26 18:17:35	801.831451	0	0	0	0	0	0	baseline	30	NULL
3	16	7.44519888395028e-05	9.90528206923045	0.0710155246779323	0.827342292992398	0.381790190003812	0.802552150618285	0	0	0	0	0	0	0	100	23.6333	1.19676	0.125	0.235518	464.667	382.457	729.9	382.527	0	0.333333	0.666667	0.20033	NULL	COMPLETE	2013-11-26 18:04:44	44.679305	0	0	0	0	0	0	baseline	30	NULL
4	110	0.00162579447721917	6.28293135087006	0.503924490185454	0.0309960918966681	0.26780514055863	0.953718581807334	0	0	0	0	0	0	0	100	41.5667	0.803465	0	0	1000	0	57.9	1.24766	0	1	0	0.232324	NULL	COMPLETE	2013-11-26 18:09:02	309.138542	0	0	0	0	0	0	baseline	30	NULL
5	51	0.00019882936952299	10.0030161009636	0.264814455294982	0.139654906000942	0.265012760367245	0.0317735673626885	0	0	0	0	0	0	0	100	39.8667	1.40791	0	0	1000	0	595.533	37.0106	0	1	0	0.200326	NULL	COMPLETE	2013-11-26 18:07:28	215.224826	0	0	0	0	0	0	baseline	30	NULL
6	68	6.16551304857987e-06	5.45355021487921	0.263112720334902	0.34577386174351	0.411009200755507	0.339015576539095	0	0	0	0	0	0	0	100	54.6667	4.37671	0	0	1000	0	255.1	10.8239	0	1	0	0.0860661	NULL	COMPLETE	2013-11-26 18:10:59	430.219335	0	0	0	0	0	0	baseline	30	NULL
7	48	0.000176237545803319	19.4070117897354	0.335668117040768	0.0622861774172634	0.15638172365725	0.975023123780265	0	0	0	0	0	0	0	100	19.0333	0.657436	0	0	1000	0	49.1667	1.18556	0	1	0	0.289949	NULL	COMPLETE	2013-11-26 18:08:42	294.300755	0	0	0	0	0	0	baseline	30	NULL
8	36	0.00304153465433996	14.8974343435839	0.0429807733744383	0.966307694790885	0.489337347727269	1.48353334828513	0	0	0	0	0	0	0	100	36.2	2.27156	0	0	1000	0	134.067	5.05921	0	1	0	0.130763	NULL	COMPLETE	2013-11-26 18:08:16	269.912243	0	0	0	0	0	0	baseline	30	NULL
9	46	0.0112722641397786	10.1338309340645	0.0669159507378936	0.990140092791989	0.437569463904947	0.772426951364614	0	0	0	0	0	0	0	100	19.7333	0.891939	0	0	1000	0	79.8333	2.06694	0	1	0	0.23613	NULL	COMPLETE	2013-11-26 18:06:03	138.130227	0	0	0	0	0	0	baseline	30	NULL
10	156	0.00365634061584984	11.5528602839913	0.0651476238854229	0.206212758319452	0.360281792934984	0.284764884081669	0	0	0	0	0	0	0	100	72.5333	1.89268	0	0	1000	0	131.767	4.78667	0	1	0	0.138032	NULL	COMPLETE	2013-11-26 18:28:35	1502.145093	0	0	0	0	0	0	baseline	30	NULL
11	136	0.309342857867702	17.8010677697603	0.0170739206951112	0.784293034812436	0.267210676521063	0.662887567651924	0	0	0	0	0	0	0	100	270.567	13.4032	0.003186	0.003644	978.233	43.4271	600.467	349.535	0.166667	0.566667	0.266667	0.0356526	NULL	COMPLETE	2013-11-26 20:01:24	7071.851494	0	0	0	0	0	0	baseline	30	NULL
12	191	0.000424991173330045	9.52001491677947	0.0613201512023807	0.509903967380524	0.199532591179013	0.168119415969122	0	0	0	0	0	0	0	100	46.8333	2.19216	0	0	1000	0	169.367	6.67075	0	1	0	0.155505	NULL	COMPLETE	2013-11-26 18:25:40	1329.103076	0	0	0	0	0	0	baseline	30	NULL
13	199	1.69594961059738e-05	12.0210326835513	0.15817298181355	0.209338312735781	0.296692063007504	0.964970349578653	0	0	0	0	0	0	0	100	47.2	2.76164	0	0	1000	0	150.3	3.45591	0	1	0	0.106067	NULL	COMPLETE	2013-11-26 18:41:35	2284.047991	0	0	0	0	0	0	baseline	30	NULL
14	142	2.42265184900136e-05	13.7082239578012	0.0953764817677438	0.611001623561606	0.497892215847969	0.220166389278602	0	0	0	0	0	0	0	100	15.9333	0.771722	0	0	1000	0	128.433	5.2579	0	1	0	0.304272	NULL	COMPLETE	2013-11-26 18:14:16	647.627471	0	0	0	0	0	0	baseline	30	NULL
15	58	4.03164631808278e-06	8.6727006745059	0.477859537117183	0.15570739028044	0.388447226863354	1.42715673469938	0	0	0	0	0	0	0	100	18.4667	0.805536	0	0	1000	0	116.533	8.50777	0	1	0	0.257342	NULL	COMPLETE	2013-11-26 18:06:38	191.018917	0	0	0	0	0	0	baseline	30	NULL
16	140	6.83898958929668e-05	9.71944387303665	0.849581219255924	0.0453426090534776	0.2073865336366	0.990341900936328	0	0	0	0	0	0	0	100	27.9333	0.963789	0	0	1000	0	60.5333	1.23108	0	1	0	0.228472	NULL	COMPLETE	2013-11-26 18:12:16	534.757212	0	0	0	0	0	0	baseline	30	NULL
17	129	4.84212681188241e-05	15.2257013029885	0.0748687454033643	0.304922736017033	0.200813946686685	0.481745939895045	0	0	0	0	0	0	0	100	32.0333	1.13969	0	0	1000	0	114.467	2.45945	0	1	0	0.15448	NULL	COMPLETE	2013-11-26 18:24:51	1301.168225	0	0	0	0	0	0	baseline	30	NULL
18	27	0.000127703996239903	19.7425622283481	0.0437928054016083	0.247999577084556	0.100534501764923	0.298255068664439	0	0	0	0	0	0	0	100	40.9	1.75784	0	0	1000	0	141.967	5.18641	0	1	0	0.119208	NULL	COMPLETE	2013-11-26 18:09:12	366.929458	0	0	0	0	0	0	baseline	30	NULL
19	65	6.63243059258054e-06	12.482762899017	0.426353647373617	0.118312699720263	0.294194475747645	0.476653077646624	0	0	0	0	0	0	0	100	14.1667	0.521749	0	0	1000	0	80.2333	2.67934	0	1	0	0.337956	NULL	COMPLETE	2013-11-26 18:06:30	209.306949	0	0	0	0	0	0	baseline	30	NULL
20	92	0.000105316596759068	14.8760509141721	0.0720825279131532	0.432939859339967	0.138652344420552	0.657973859233316	0	0	0	0	0	0	0	100	14.5667	0.61554	0	0	1000	0	66.5333	1.96186	0	1	0	0.331487	NULL	COMPLETE	2013-11-26 18:08:46	361.224582	0	0	0	0	0	0	baseline	30	NULL
21	162	0.897485882923151	5.7508542702999	0.0810334077104926	0.630787497153506	0.372481071855873	0.319724324366543	0	0	0	0	0	0	0	100	103.467	2.99704	0	0	1000	0	138.767	4.12054	0	1	0	0.0930432	NULL	COMPLETE	2013-11-26 18:23:26	1242.358182	0	0	0	0	0	0	baseline	30	NULL
22	121	6.69130750831645e-05	6.66687735472806	0.19396347203292	0.387947831768543	0.208066076319665	0.242294638317544	0	0	0	0	0	0	0	100	16.2333	0.558768	0	0	1000	0	107.533	3.75707	0	1	0	0.305136	NULL	COMPLETE	2013-11-26 18:06:47	248.229662	0	0	0	0	0	0	baseline	30	NULL
23	132	0.000480538413455068	13.8025744631886	0.364023838890716	0.120080620748922	0.479518501739949	1.48853219064418	0	0	0	0	0	0	0	100	32.5667	1.25654	0	0	1000	0	46.0333	1.25122	0	1	0	0.277142	NULL	COMPLETE	2013-11-26 18:12:58	619.014196	0	0	0	0	0	0	baseline	30	NULL
24	8	0.000994681328205809	14.2445783410221	0.682739540934563	0.0448557974305004	0.456450552586466	1.08997504465049	0	0	0	0	0	0	0	100	153.4	12.5369	0.129167	0.075576	794.067	174.387	861.267	310.273	0.2	0.166667	0.633333	0.0444897	NULL	COMPLETE	2013-11-26 18:10:05	447.539729	0	0	0	0	0	0	baseline	30	NULL
25	197	1.2840352432725e-06	16.2749693542719	0.0423864715266973	0.436278964625672	0.110724964737892	0.919611588635016	0	0	0	0	0	0	0	100	24.7667	0.882547	0.094755	0.240973	339.1	88.4354	1000	0	0	0	1	0.190326	NULL	COMPLETE	2013-11-26 18:30:12	1655.647838	0	0	0	0	0	0	baseline	30	NULL
26	60	4.87060524323878e-05	11.5157380886376	0.951162067009136	0.0486050890758634	0.484150562342256	0.681893722198438	0	0	0	0	0	0	0	100	89.8333	6.07225	0	0	1000	0	126.7	4.3062	0	1	0	0.0876607	NULL	COMPLETE	2013-11-26 18:16:04	807.854339	0	0	0	0	0	0	baseline	30	NULL
27	174	0.000615030926541064	5.72327026515268	0.0928533014375716	0.936530856881291	0.249056638684124	1.19634427883662	0	0	0	0	0	0	0	100	19.0333	0.604612	0	0	1000	0	82.7667	1.8918	0	1	0	0.250961	NULL	COMPLETE	2013-11-26 18:11:36	543.262333	0	0	0	0	0	0	baseline	30	NULL
28	93	1.87268709567355e-06	7.16523186652921	0.512382871471345	0.135047373827547	0.175063146557659	0.330805652532727	0	0	0	0	0	0	0	100	14.8667	0.426875	0	0	1000	0	110.367	5.01653	0	1	0	0.321589	NULL	COMPLETE	2013-11-26 18:05:54	203.973724	0	0	0	0	0	0	baseline	30	NULL
29	133	3.35488365678739e-06	6.78820837871172	0.100902943406254	0.907053648959845	0.416109323967248	0.546545426300727	0	0	0	0	0	0	0	100	23.1333	0.991071	0.955639	0.062345	129.067	122.354	1000	0	0	0	1	0.205215	NULL	COMPLETE	2013-11-26 18:02:37	20.249216	0	0	0	0	0	0	baseline	30	NULL
30	137	0.0837980396115542	15.695775867207	0.0202583097852767	0.365882310783491	0.173533777613193	1.31880618541967	0	0	0	0	0	0	0	100	79	1.82574	0	0	1000	0	90.2	1.95619	0	1	0	0.121953	NULL	COMPLETE	2013-11-26 18:36:28	2055.736061	0	0	0	0	0	0	baseline	30	NULL
31	192	3.48466962317398e-06	15.1651419792324	0.821422668872401	0.0567614492028952	0.392387756332755	1.10439901049715	0	0	0	0	0	0	0	100	15.2667	0.628932	0	0	1000	0	65.0333	1.663	0	1	0	0.320205	NULL	COMPLETE	2013-11-26 18:17:46	934.494193	0	0	0	0	0	0	baseline	30	NULL
32	153	8.59494772177387e-06	8.62654329743236	0.0748122897930443	0.713114805752411	0.315909548569471	1.35807910829084	0	0	0	0	0	0	0	100	32.5	1.68819	0.025272	0.011901	374.633	34.6078	1000	0	0	0	1	0.144476	NULL	COMPLETE	2013-11-26 18:18:14	967.387525	0	0	0	0	0	0	baseline	30	NULL
33	178	0.000176216617710348	8.40000828611664	0.459182549733669	0.0364133359398693	0.306430349033326	0.321846745442599	0	0	0	0	0	0	0	100	108.767	2.33357	0	0	1000	0	164.7	4.85215	0	1	0	0.0944431	NULL	COMPLETE	2013-11-26 18:30:15	1696.799461	0	0	0	0	0	0	baseline	30	NULL
34	176	1.96583880293364e-06	6.92553605185822	0.458517864579335	0.111875399015844	0.298239543568343	1.28249418846332	0	0	0	0	0	0	0	100	83.0333	4.75733	0	0	1000	0	369.533	14.2425	0	1	0	0.0577466	NULL	COMPLETE	2013-11-26 18:39:10	2242.266487	0	0	0	0	0	0	baseline	30	NULL
35	59	0.00533443148822709	5.46698553604074	0.272988791577518	0.288329817354679	0.457385211996734	0.363008328638971	0	0	0	0	0	0	0	100	29.1333	0.669992	0	0	1000	0	70.5	3.05232	0	1	0	0.31101	NULL	COMPLETE	2013-11-26 18:03:21	98.566511	0	0	0	0	0	0	baseline	30	NULL
36	174	0.000939219855241706	11.3323144707829	0.243602286558598	0.0461215930990875	0.404727249685675	0.897459687096998	0	0	0	0	0	0	0	100	105.2	2.38607	0.085441	0.017604	164.4	5.60119	1000	0	0	0	1	0.094922	NULL	COMPLETE	2013-11-26 18:41:07	2369.949223	0	0	0	0	0	0	baseline	30	NULL
37	62	5.73927902388375e-05	17.8777834423818	0.0862707584165037	0.530253593111411	0.478287360817194	1.03837436286965	0	0	0	0	0	0	0	100	14.1333	0.498888	0	0	1000	0	68.3333	2.24103	0	1	0	0.341402	NULL	COMPLETE	2013-11-26 18:06:36	299.22836	0	0	0	0	0	0	baseline	30	NULL
38	130	0.000203322347575218	19.7854656702839	0.343315881444141	0.0208504367619753	0.12348062666133	0.440172623025719	0	0	0	0	0	0	0	100	37.9333	0.442217	0	0	1000	0	78.4	2.16949	0	1	0	0.260072	NULL	COMPLETE	2013-11-26 18:17:33	958.132016	0	0	0	0	0	0	baseline	30	NULL
39	13	0.00619328251646529	13.0992161249742	0.170919471886009	0.115630709799007	0.270081998966634	1.23405691594584	0	0	0	0	0	0	0	100	71.2333	2.15535	0	0	1000	0	83.3667	2.08939	0	1	0	0.101391	NULL	COMPLETE	2013-11-26 18:03:59	145.610651	0	0	0	0	0	0	baseline	30	NULL
40	110	0.00525669982046297	5.73408613679931	0.221972742583603	0.370243431534618	0.472572314552963	1.31584418683546	0	0	0	0	0	0	0	100	43.6667	0.906765	0	0	1000	0	55.3667	1.44875	0	1	0	0.218114	NULL	COMPLETE	2013-11-26 18:06:26	296.272862	0	0	0	0	0	0	baseline	30	NULL
41	62	0.000454021226569865	9.38026560703292	0.132323791040108	0.002795739332214	0.152766223065555	0.0876103888661601	0	0	0	0	0	0	0	100	173.833	2.82941	0	0	1000	0	377.133	14.2097	0	1	0	0.0548843	NULL	COMPLETE	2013-11-26 18:18:38	1032.539937	0	0	0	0	0	0	baseline	30	NULL
42	90	0.000133814664973566	8.68816334055737	0.234791142866015	0.215992544079199	0.147972442861646	0.23769682305865	0	0	0	0	0	0	0	100	16.3333	0.596285	0	0	1000	0	101.033	5.8679	0	1	0	0.326081	NULL	COMPLETE	2013-11-26 18:07:03	345.311329	0	0	0	0	0	0	baseline	30	NULL
43	182	3.0060991043815e-06	10.6646023970097	0.167121400823817	0.157555147539824	0.147344172745943	1.16487956042401	0	0	0	0	0	0	0	100	34.9	1.3	0	0	1000	0	180.8	6.13406	0	1	0	0.134096	NULL	COMPLETE	2013-11-26 18:26:34	1519.892189	0	0	0	0	0	0	baseline	30	NULL
44	57	0.227077499833977	8.24234654544853	0.088298556394875	0.681668884353712	0.430206759739667	0.629261070007924	0	0	0	0	0	0	0	100	30.8667	0.718022	0	0	1000	0	50.2667	2.59401	0	1	0	0.282337	NULL	COMPLETE	2013-11-26 18:03:48	156.023215	0	0	0	0	0	0	baseline	30	NULL
45	120	1.15259587515968e-06	16.241655969061	0.187809690833092	0.211809487314895	0.386610525101423	0.648831261671148	0	0	0	0	0	0	0	100	18.0667	0.771722	0.000278	0.001496	972.067	150.426	181.033	152.32	0	0.966667	0.033333	0.259846	NULL	COMPLETE	2013-11-26 18:12:39	686.616064	0	0	0	0	0	0	baseline	30	NULL
46	12	1.60025011213506e-06	8.06780586950481	0.592474728589877	0.104831610806286	0.461376277450472	1.06255155617138	0	0	0	0	0	0	0	100	121.5	17.4962	0.575	0.295295	508.833	260.196	994.467	29.7979	0	0.033333	0.966667	0.0397903	NULL	COMPLETE	2013-11-26 18:02:38	90.965273	0	0	0	0	0	0	baseline	30	NULL
47	169	7.42209496886609e-05	7.08754330640659	0.458536496851593	0.120789634296671	0.228948595933616	0.757039079659153	0	0	0	0	0	0	0	100	28.6333	1.11005	0	0	1000	0	74.0667	1.93103	0	1	0	0.200549	NULL	COMPLETE	2013-11-26 18:10:30	567.128463	0	0	0	0	0	0	baseline	30	NULL
48	173	0.00252042729468554	12.2107999771833	0.0452486642170697	0.776154321385548	0.144174782000482	0.117408078769222	0	0	0	0	0	0	0	100	16.5667	0.558768	0	0	1000	0	167.467	11.5318	0	1	0	0.344712	NULL	COMPLETE	2013-11-26 18:12:15	686.145071	0	0	0	0	0	0	baseline	30	NULL
49	7	0.0170587491771527	17.455859213369	0.125420576427132	0.21767300227657	0.282333497516811	1.45736612011446	0	0	0	0	0	0	0	100	20.5667	0.667499	0	0	1000	0	32	0.930949	0	1	0	0.303024	NULL	COMPLETE	2013-11-26 18:01:07	33.774467	0	0	0	0	0	0	baseline	30	NULL
50	176	0.000654650586852603	5.55096317082644	0.103206392144784	0.849952463526279	0.221115667093545	0.3295428878651	0	0	0	0	0	0	0	100	17.7333	0.512076	0	0	1000	0	89.5333	3.70345	0	1	0	0.279493	NULL	COMPLETE	2013-11-26 18:07:20	413.274493	0	0	0	0	0	0	baseline	30	NULL
51	161	6.12328609521483e-06	16.3509260804858	0.18118138727732	0.129320997511968	0.191380489710718	0.840752141471021	0	0	0	0	0	0	0	100	24.4333	0.803465	0	0	1000	0	105.367	2.65183	0	1	0	0.194186	NULL	COMPLETE	2013-11-26 18:23:58	1421.867826	0	0	0	0	0	0	baseline	30	NULL
52	9	0.00102054038810557	14.2147373093758	0.141864041332155	0.212182227754965	0.248003876488656	1.42965769983595	0	0	0	0	0	0	0	100	26.1667	1.06719	0	0	1000	0	57.3333	1.49071	0	1	0	0.188839	NULL	COMPLETE	2013-11-26 18:01:11	56.322194	0	0	0	0	0	0	baseline	30	NULL
53	155	2.63431205884482e-05	19.5652219688054	0.0335737569257617	0.975170034915209	0.498627761751413	0.73548050376121	0	0	0	0	0	0	0	100	34.4	2.71539	0.805591	0.236771	406.8	368.31	1000	0	0.1	0	0.9	0.142016	NULL	COMPLETE	2013-11-26 18:07:35	441.615231	0	0	0	0	0	0	baseline	30	NULL
54	115	0.00101924038604539	15.7107233884744	0.148944177897647	0.218573886202648	0.434502650331706	0.781313179205172	0	0	0	0	0	0	0	100	36.2667	0.928559	0	0	1000	0	58.4667	1.99555	0	1	0	0.261696	NULL	COMPLETE	2013-11-26 18:10:55	641.576086	0	0	0	0	0	0	baseline	30	NULL
55	79	0.150286341867986	11.3503980531823	0.0238483622670174	0.0285261725075543	0.212890496198088	1.04548502380727	0	0	0	0	0	0	0	100	255.2	13.9174	0.221519	0.023962	857.8	119.84	1000	0	0.166667	0	0.833333	0.0358468	NULL	COMPLETE	2013-11-26 19:16:49	4599.363741	0	0	0	0	0	0	baseline	30	NULL
56	97	6.80878927674188e-06	11.6754750767723	0.813568715006113	0.0184977054595947	0.138781571388245	0.666214436537121	0	0	0	0	0	0	0	100	128.133	7.45088	0	0	1000	0	248.733	5.91007	0	1	0	0.0455672	NULL	COMPLETE	2013-11-26 18:40:47	2439.645756	0	0	0	0	0	0	baseline	30	NULL
57	165	0.00251465117100755	6.36472921585664	0.100161311449483	0.362460353877395	0.22081062020734	1.43836040199036	0	0	0	0	0	0	0	100	100.767	2.47229	0	0	1000	0	113.033	2.63923	0	1	0	0.0967368	NULL	COMPLETE	2013-11-26 18:19:08	1143.104329	0	0	0	0	0	0	baseline	30	NULL
58	128	0.0784323708168694	12.8675461187959	0.0505667100660503	0.591935857431963	0.289046554453671	1.35245218573371	0	0	0	0	0	0	0	100	29.3333	0.596285	0	0	1000	0	39.9667	0.982627	0	1	0	0.323637	NULL	COMPLETE	2013-11-26 18:09:27	564.811214	0	0	0	0	0	0	baseline	30	NULL
59	182	0.0238237743845003	12.6484338275623	0.0322622554376721	0.263374257367104	0.343441069312394	0.0188010932062753	0	0	0	0	0	0	0	100	166.167	4.21176	0	0	1000	0	975.333	34.8753	0	1	0	0.0593068	NULL	COMPLETE	2013-11-26 19:29:40	5384.242381	0	0	0	0	0	0	baseline	30	NULL
60	123	0.00158628788459846	5.25551005266607	0.147970450110734	0.87972447113134	0.399386511649936	0.705718044040259	0	0	0	0	0	0	0	100	16.9667	0.706321	0	0	1000	0	60.6667	2.14994	0	1	0	0.299938	NULL	COMPLETE	2013-11-26 18:03:32	219.995033	0	0	0	0	0	0	baseline	30	NULL
61	80	1.76450785368557e-05	13.9665236335713	0.200899178395048	0.13386725448072	0.106615964882076	0.714687055107206	0	0	0	0	0	0	0	100	17.6	0.489898	0	0	1000	0	76.7333	2.67	0	1	0	0.272467	NULL	COMPLETE	2013-11-26 18:06:29	401.082625	0	0	0	0	0	0	baseline	30	NULL
62	47	5.00557153083349e-06	16.5818128886167	0.277388819027692	0.0871070502325892	0.167057444527745	1.07608081964077	0	0	0	0	0	0	0	100	20.4	0.711805	0	0	1000	0	97.9667	4.85444	0	1	0	0.234355	NULL	COMPLETE	2013-11-26 18:04:33	285.893093	0	0	0	0	0	0	baseline	30	NULL
63	158	1.93111861685052e-06	7.78397839865647	0.110195178771392	0.72995148319751	0.430309660360217	1.20186690441566	0	0	0	0	0	0	0	100	24.1	1.10604	0.966245	0.045356	124.1	114.071	1000	0	0	0	1	0.195862	NULL	COMPLETE	2013-11-26 18:00:09	22.997324	0	0	0	0	0	0	baseline	30	NULL
64	19	0.0131688849629365	5.78941952204332	0.133433631621301	0.521871094359085	0.162499031610787	0.821334736854769	0	0	0	0	0	0	0	100	19.1	0.538516	0	0	1000	0	42.6667	1.24722	0	1	0	0.307655	NULL	COMPLETE	2013-11-26 18:00:16	31.54368	0	0	0	0	0	0	baseline	30	NULL
65	106	0.00130793832721359	6.72091836226173	0.146659720223397	0.609080505557358	0.392381126340479	1.48371037342818	0	0	0	0	0	0	0	100	22.5333	1.11754	0	0	1000	0	55.1667	1.06719	0	1	0	0.236718	NULL	COMPLETE	2013-11-26 18:05:00	316.317271	0	0	0	0	0	0	baseline	30	NULL
66	173	0.000275894242203329	5.52621694630943	0.153929681051522	0.381916788639501	0.478555551357567	0.0332714141905308	0	0	0	0	0	0	0	100	238.067	8.3743	0	0	1000	0	788.4	37.2242	0	1	0	0.0451884	NULL	COMPLETE	2013-11-26 19:00:18	3635.492484	0	0	0	0	0	0	baseline	30	NULL
67	151	0.108079276608523	5.02565506030805	0.123868913389742	0.469005398452282	0.376851271558553	0.209015110370237	0	0	0	0	0	0	0	100	40.8667	0.669992	0	0	1000	0	102.8	6.84787	0	1	0	0.23688	NULL	COMPLETE	2013-11-26 18:06:34	413.352629	0	0	0	0	0	0	baseline	30	NULL
68	155	0.0684004127885881	10.6582767248619	0.0431143473833799	0.400802402989939	0.130854954756796	0.132346156118438	0	0	0	0	0	0	0	100	30.8667	0.426875	0	0	1000	0	137.733	8.37828	0	1	0	0.317463	NULL	COMPLETE	2013-11-26 18:10:11	632.155755	0	0	0	0	0	0	baseline	30	NULL
69	99	1.43143592794206e-06	16.5334976883605	0.0283774125855416	0.957846129545942	0.180292277783155	1.36107696289662	0	0	0	0	0	0	0	100	17.6333	0.657436	0.989225	0.002641	26.3333	7.89233	1000	0	0	0	1	0.26911	NULL	COMPLETE	2013-11-26 17:59:44	6.784453	0	0	0	0	0	0	baseline	30	NULL
70	27	1.04413191527421e-05	15.8805898681749	0.714570293901488	0.0532522671855986	0.464534122589976	1.11802071815589	0	0	0	0	0	0	0	100	34.2333	2.21635	0	0	1000	0	109.5	4.88365	0	1	0	0.142165	NULL	COMPLETE	2013-11-26 18:04:38	302.884568	0	0	0	0	0	0	baseline	30	NULL
71	18	0.0699973094622848	8.39253699290566	0.0411604456603527	0.276532496558502	0.191904917173088	0.503217278143857	0	0	0	0	0	0	0	100	101.533	3.23247	0	0	1000	0	130.3	4.71275	0	1	0	0.0749286	NULL	COMPLETE	2013-11-26 18:02:36	181.119593	0	0	0	0	0	0	baseline	30	NULL
72	53	0.0401717832916716	11.1018319742288	0.0454784976318479	0.563422343693674	0.368919701501727	0.219446211461909	0	0	0	0	0	0	0	100	82.1667	2.87615	0	0	1000	0	147.3	5.84893	0	1	0	0.106695	NULL	COMPLETE	2013-11-26 18:08:20	527.275396	0	0	0	0	0	0	baseline	30	NULL
73	137	0.000232598330709029	6.43765894696116	0.0537620764225721	0.928544647758827	0.134704686608166	0.0570927046658471	0	0	0	0	0	0	0	100	25.1667	0.778175	0	0	1000	0	342.367	27.898	0	1	0	0.189497	NULL	COMPLETE	2013-11-26 18:07:59	520.937562	0	0	0	0	0	0	baseline	30	NULL
74	73	6.40843518595667e-05	7.7910491800867	0.066945907426998	0.739892524201423	0.136916086263955	1.10808134058258	0	0	0	0	0	0	0	100	19.1333	0.763035	0	0	1000	0	111.3	4.20436	0	1	0	0.249462	NULL	COMPLETE	2013-11-26 18:02:17	182.730076	0	0	0	0	0	0	baseline	30	NULL
75	162	5.54197500466755e-05	7.42295275791548	0.25357906636782	0.347949763061479	0.454441719129682	0.732484180449974	0	0	0	0	0	0	0	100	23.3667	1.51621	0	0	1000	0	82.1333	2.53947	0	1	0	0.212062	NULL	COMPLETE	2013-11-26 18:09:47	647.769887	0	0	0	0	0	0	baseline	30	NULL
76	35	0.0015938841138362	10.7674861897249	0.0351378901395947	0.973949993029237	0.102537228539586	1.45057206108933	0	0	0	0	0	0	0	100	18	0.447214	0	0	1000	0	107.1	10.5873	0	1	0	0.266264	NULL	COMPLETE	2013-11-26 18:00:26	90.727929	0	0	0	0	0	0	baseline	30	NULL
77	179	7.27365268717568e-05	11.1753940361086	0.674707275815308	0.0663993014022708	0.309020681586117	0.416625375992153	0	0	0	0	0	0	0	100	24.2	1.04563	0	0	1000	0	74	2.3094	0	1	0	0.31476	NULL	COMPLETE	2013-11-26 18:08:32	579.885946	0	0	0	0	0	0	baseline	30	NULL
78	123	0.000449369674891908	6.23137825285085	0.129105914384127	0.181264059850946	0.136801201943308	1.24174858972197	0	0	0	0	0	0	0	100	259.867	8.4488	0	0	1000	0	281.3	8.51724	0	1	0	0.0363319	NULL	COMPLETE	2013-11-26 18:31:32	1961.669831	0	0	0	0	0	0	baseline	30	NULL
79	26	0.114688614817595	6.8102552567143	0.0481575771700591	0.0166523726657033	0.140073841623962	0.383897064472549	0	0	0	0	0	0	0	100	57.2333	1.17426	0	0	1000	0	93	3.02214	0	1	0	0.139719	NULL	COMPLETE	2013-11-26 18:01:12	143.459498	0	0	0	0	0	0	baseline	30	NULL
80	56	1.22511584706007e-06	9.66392075642943	0.859369446523488	0.0766855161637068	0.485760124120861	0.498372764533851	0	0	0	0	0	0	0	100	31.1667	1.52934	0	0	1000	0	163.933	7.6286	0	1	0	0.151913	NULL	COMPLETE	2013-11-26 18:06:54	488.565108	0	0	0	0	0	0	baseline	30	NULL
81	21	0.000664578334390246	7.77519944822416	0.0428022455889732	0.987135462928563	0.108859166875482	0.77038986509433	0	0	0	0	0	0	0	100	21.4333	0.558768	0.290476	0.363145	292.9	291.191	898.833	258.912	0	0.133333	0.866667	0.219715	NULL	COMPLETE	2013-11-26 17:59:42	56.267467	0	0	0	0	0	0	baseline	30	NULL
82	181	0.000748687415841649	19.2317837697919	0.0369760368485004	0.722075756639242	0.179105874616653	1.30252211889718	0	0	0	0	0	0	0	100	14.3667	0.604612	0	0	1000	0	49.4	0.663325	0	1	0	0.349357	NULL	COMPLETE	2013-11-26 18:17:47	1143.547529	0	0	0	0	0	0	baseline	30	NULL
83	5	1.88776975265354e-06	14.0238576498814	0.226829485502094	0.121608948102221	0.183040032163262	0.554889229647815	0	0	0	0	0	0	0	100	23.4667	1.02415	0.566667	0.253421	172.333	278.364	912.767	261.71	0	0.1	0.9	0.203836	NULL	COMPLETE	2013-11-26 17:58:55	12.417994	0	0	0	0	0	0	baseline	30	NULL
84	61	0.254267340096179	15.4199690220412	0.0333211815450341	0.372622031252831	0.243000779952854	1.47450709753903	0	0	0	0	0	0	0	100	36.8667	0.561743	0	0	1000	0	46.3	1.24231	0	1	0	0.238746	NULL	COMPLETE	2013-11-26 18:05:13	390.412129	0	0	0	0	0	0	baseline	30	NULL
85	93	1.197283310851e-06	9.29038851987571	0.827774313976988	0.0315899185370654	0.105825695022941	1.2802509945957	0	0	0	0	0	0	0	100	33.9	1.2741	0	0	1000	0	164.567	7.28781	0	1	0	0.137696	NULL	COMPLETE	2013-11-26 18:08:02	559.012896	0	0	0	0	0	0	baseline	30	NULL
86	90	0.673538811160376	11.610289075179	0.0271989440079778	0.543427455471829	0.138092762324959	1.33983868740033	0	0	0	0	0	0	0	100	52.6	1.0198	0	0	1000	0	62.2	1.68127	0	1	0	0.174182	NULL	COMPLETE	2013-11-26 18:08:40	597.231357	0	0	0	0	0	0	baseline	30	NULL
87	70	2.24151818890325e-06	11.2480771227274	0.511706790421158	0.090765091823414	0.197078330814838	0.131056794314645	0	0	0	0	0	0	0	100	14.6667	0.471405	0	0	1000	0	175.667	13.5728	0	1	0	0.327131	NULL	COMPLETE	2013-11-26 18:02:12	208.961903	0	0	0	0	0	0	baseline	30	NULL
88	35	5.32911356407821e-05	10.483822672395	0.111643496435136	0.496489155106246	0.274581527709961	1.47491671293275	0	0	0	0	0	0	0	100	15.6333	0.481894	0	0	1000	0	81.6667	5.33125	0	1	0	0.307151	NULL	COMPLETE	2013-11-26 18:01:17	154.234645	0	0	0	0	0	0	baseline	30	NULL
89	48	0.0615483741893807	17.9297395527828	0.043910006294027	0.164042000891641	0.459119466785342	0.64558485548012	0	0	0	0	0	0	0	100	46.9333	1.18134	0	0	1000	0	70.7	2.64764	0	1	0	0.183897	NULL	COMPLETE	2013-11-26 18:09:46	663.330776	0	0	0	0	0	0	baseline	30	NULL
90	102	0.00411089296345743	12.3290535435081	0.0589035039301962	0.949987216154113	0.458044159878045	0.25160079888301	0	0	0	0	0	0	0	100	20.2	1.10755	0	0	1000	0	100.533	5.1558	0	1	0	0.248426	NULL	COMPLETE	2013-11-26 18:08:30	586.799736	0	0	0	0	0	0	baseline	30	NULL
91	182	7.79060269960385e-06	7.1439705369994	0.456258747726679	0.137869185768068	0.301342577859759	1.35068066007458	0	0	0	0	0	0	0	100	31.6	1.62481	0	0	1000	0	121.733	2.73171	0	1	0	0.150693	NULL	COMPLETE	2013-11-26 18:20:37	1313.611671	0	0	0	0	0	0	baseline	30	NULL
92	82	0.128572815788972	5.42620572960004	0.0871351880487055	0.381498296745121	0.176956545095891	0.644188279120717	0	0	0	0	0	0	0	100	33.7	0.737111	0	0	1000	0	54.1667	2.1769	0	1	0	0.272465	NULL	COMPLETE	2013-11-26 18:01:34	170.856217	0	0	0	0	0	0	baseline	30	NULL
93	91	1.44133471415529e-06	19.2365263623651	0.0366574006620795	0.967014344641939	0.434015885647386	0.487419669276569	0	0	0	0	0	0	0	100	19.0667	0.628932	0.987912	0.005849	40.6667	8.99753	1000	0	0	0	1	0.247889	NULL	COMPLETE	2013-11-26 17:58:51	8.700235	0	0	0	0	0	0	baseline	30	NULL
94	65	1.02498117864909e-05	7.25795701262541	0.143053321633488	0.581209015566856	0.297950024250895	1.19044729267713	0	0	0	0	0	0	0	100	15.8	0.653197	0.022564	0.020538	362.5	352.315	803.4	356.784	0	0.233333	0.766667	0.305698	NULL	COMPLETE	2013-11-26 18:00:49	125.924829	0	0	0	0	0	0	baseline	30	NULL
95	57	0.415354031770432	8.14660586998798	0.0465601903852075	0.25784804741852	0.184611987601966	0.709544348076452	0	0	0	0	0	0	0	100	47.6667	0.977525	0	0	1000	0	65.4333	1.87409	0	1	0	0.184452	NULL	COMPLETE	2013-11-26 18:02:59	256.611278	0	0	0	0	0	0	baseline	30	NULL
96	74	3.42333880690495e-05	6.26619165297598	0.842308513587341	0.08996173273772	0.275544793065637	0.178531172585208	0	0	0	0	0	0	0	100	23.5333	0.956847	0	0	1000	0	134.733	6.41318	0	1	0	0.228956	NULL	COMPLETE	2013-11-26 18:01:42	179.735622	0	0	0	0	0	0	baseline	30	NULL
97	32	0.000277355010882504	13.0178877268918	0.0255123558454216	0.908729188842699	0.108515446353704	0.221766712113749	0	0	0	0	0	0	0	100	24.3667	0.752034	0	0	1000	0	147.667	6.74949	0	1	0	0.193923	NULL	COMPLETE	2013-11-26 18:01:03	140.037697	0	0	0	0	0	0	baseline	30	NULL
98	196	0.951094212497312	7.17596749193035	0.065742036094889	0.983954313909635	0.245984082482755	0.0116185030550696	0	0	0	0	0	0	0	100	21.6667	0.942809	0	0	1000	0	694.867	103.73	0	1	0	0.225769	NULL	COMPLETE	2013-11-26 18:12:37	834.697249	0	0	0	0	0	0	baseline	30	NULL
99	112	0.229319598623741	8.94699494587258	0.0355233079753816	0.0148271592333913	0.121841288823634	0.500346115091816	0	0	0	0	0	0	0	100	50.2667	0.81377	0	0	1000	0	77	2.67083	0	1	0	0.187815	NULL	COMPLETE	2013-11-26 18:09:34	651.502773	0	0	0	0	0	0	baseline	30	NULL
100	47	0.0212270087178424	6.4225256931968	0.121477958280593	0.827342775650322	0.411838599387556	1.11588920610258	0	0	0	0	0	0	0	100	20.2667	0.81377	0	0	1000	0	43.1667	1.29314	0	1	0	0.289574	NULL	COMPLETE	2013-11-26 18:00:05	82.263175	0	0	0	0	0	0	baseline	30	NULL
101	38	0.284083489439414	12.5534047861584	0.0418888898566365	0.424351702444255	0.350246858969331	1.25016425220529	0	0	0	0	0	0	0	100	59.8	1.90438	0	0	1000	0	70.7	2.35443	0	1	0	0.141044	NULL	COMPLETE	2013-11-26 18:03:52	309.603317	0	0	0	0	0	0	baseline	30	NULL
102	110	1.82271929144576e-05	5.65674490178935	0.305297618499026	0.182909057242796	0.122929873410612	1.20448769734008	0	0	0	0	0	0	0	100	24.4	0.95219	0	0	1000	0	97.4	2.02649	0	1	0	0.194971	NULL	COMPLETE	2013-11-26 18:03:32	289.138355	0	0	0	0	0	0	baseline	30	NULL
103	178	0.60592452346591	14.7351156000514	0.0288893249817193	0.408430603332818	0.141615390218794	0.672578251403756	0	0	0	0	0	0	0	100	35.0333	0.406885	0	0	1000	0	53.6333	1.92325	0	1	0	0.281863	NULL	COMPLETE	2013-11-26 18:18:48	1205.599407	0	0	0	0	0	0	baseline	30	NULL
104	33	0.000923011711776188	6.05006686411798	0.25150849041529	0.356913635740057	0.24278270304203	0.949258360336535	0	0	0	0	0	0	0	100	15.8667	0.618241	0	0	1000	0	45.9333	1.48174	0	1	0	0.323189	NULL	COMPLETE	2013-11-26 17:59:35	52.364279	0	0	0	0	0	0	baseline	30	NULL
105	185	3.88904801282186e-06	10.6762848247308	0.0569077774416655	0.996095599839464	0.370802853256464	0.915922556100413	0	0	0	0	0	0	0	100	20.3667	0.835996	0.994414	0.00088	28.4	7.55248	1000	0	0	0	1	0.23439	NULL	COMPLETE	2013-11-26 17:58:50	7.430944	0	0	0	0	0	0	baseline	30	NULL
106	25	2.64532129824876e-06	10.0539797975216	0.0984608791768551	0.280676476191729	0.228132372256368	0.88499784728745	0	0	0	0	0	0	0	100	94.0667	5.47073	0.508	0.353595	669.067	365.238	996.733	17.5915	0.233333	0.033333	0.733333	0.0497663	NULL	COMPLETE	2013-11-26 18:02:06	203.698657	0	0	0	0	0	0	baseline	30	NULL
107	150	9.18461317141464e-05	19.4715528632514	0.0498216790147126	0.600917686475441	0.285925837419927	1.25434185338905	0	0	0	0	0	0	0	100	15.9	0.597216	0	0	1000	0	69.2333	1.90933	0	1	0	0.300428	NULL	COMPLETE	2013-11-26 18:15:20	997.460794	0	0	0	0	0	0	baseline	30	NULL
108	38	0.0114502286971378	19.9715269927401	0.0191473048180342	0.888075940310955	0.311110509373248	0.350157711044885	0	0	0	0	0	0	0	100	143.167	10.4374	0	0	1000	0	204.7	6.70398	0	1	0	0.0507655	NULL	COMPLETE	2013-11-26 18:16:26	1063.349973	0	0	0	0	0	0	baseline	30	NULL
109	194	0.000128342750959536	7.50873620039783	0.696461773943156	0.0324797998182476	0.112862812913954	0.805057061596308	0	0	0	0	0	0	0	100	54.3667	1.01598	0	0	1000	0	76.8	1.75879	0	1	0	0.181539	NULL	COMPLETE	2013-11-26 18:10:49	726.072114	0	0	0	0	0	0	baseline	30	NULL
110	13	2.60275378624136e-06	16.3665825745557	0.109848071821034	0.187253988347948	0.201809390075505	0.945922754677013	0	0	0	0	0	0	0	100	34.9333	1.59025	0.569231	0.294994	210.233	120.883	1000	0	0	0	1	0.134889	NULL	COMPLETE	2013-11-26 17:59:38	56.110071	0	0	0	0	0	0	baseline	30	NULL
111	183	0.00695963497448474	11.5166784962639	0.0690712232608348	0.0113065547775477	0.263103761058301	0.919288401184604	0	0	0	0	0	0	0	100	59.1667	1.06719	0	0	1000	0	77.7	1.91746	0	1	0	0.169834	NULL	COMPLETE	2013-11-26 18:23:58	1515.865669	0	0	0	0	0	0	baseline	30	NULL
112	14	4.03769646621562e-06	16.2061400501989	0.210852865828201	0.107913084561005	0.16005637254566	1.03837495887419	0	0	0	0	0	0	0	100	22.6	0.711805	0.016667	0.035395	833.467	333.238	329.9	335.622	0	0.8	0.2	0.208833	NULL	COMPLETE	2013-11-26 18:00:13	90.146892	0	0	0	0	0	0	baseline	30	NULL
113	29	0.167969482845056	9.90551653550938	0.0589195901993662	0.816875904332846	0.265051102265716	0.623677810854279	0	0	0	0	0	0	0	100	21.6667	0.942809	0	0	1000	0	46.4333	1.47611	0	1	0	0.301518	NULL	COMPLETE	2013-11-26 17:59:52	69.637013	0	0	0	0	0	0	baseline	30	NULL
114	66	0.000386574670915259	11.2627869017888	0.116433859104291	0.35288038989529	0.38431936269626	1.47144031663891	0	0	0	0	0	0	0	100	59.7333	3.97436	0	0	1000	0	122.367	3.8426	0	1	0	0.092063	NULL	COMPLETE	2013-11-26 18:10:40	717.076428	0	0	0	0	0	0	baseline	30	NULL
115	114	2.58663573758088e-06	7.35309764160775	0.666636541485786	0.116413405165076	0.245397410728037	1.00858567617368	0	0	0	0	0	0	0	100	14.6	0.553775	0	0	1000	0	83.9333	3.32599	0	1	0	0.3262	NULL	COMPLETE	2013-11-26 18:02:38	236.032467	0	0	0	0	0	0	baseline	30	NULL
116	165	7.42126060333796e-05	5.27616160572506	0.0921095351222903	0.945062304614112	0.335956866201013	1.20358636016259	0	0	0	0	0	0	0	100	38.4	1.74356	0.001818	0.003188	825.133	290.893	511.733	295.949	0	0.733333	0.266667	0.123573	NULL	COMPLETE	2013-11-26 18:12:35	832.799843	0	0	0	0	0	0	baseline	30	NULL
117	126	3.19657498602645e-06	6.53147959732451	0.408529412001371	0.163090642075986	0.257197100296617	1.47281455774559	0	0	0	0	0	0	0	100	26.5	1.31022	0	0	1000	0	154.033	5.79358	0	1	0	0.178522	NULL	COMPLETE	2013-11-26 18:06:03	440.381336	0	0	0	0	0	0	baseline	30	NULL
118	107	0.000394972098782026	12.8173942654394	0.0164911397732794	0.978228661231697	0.124740345403552	1.07885694078403	0	0	0	0	0	0	0	100	57.3333	2.8906	0	0	1000	0	392.833	23.2251	0	1	0	0.0821928	NULL	COMPLETE	2013-11-26 18:22:49	1446.671027	0	0	0	0	0	0	baseline	30	NULL
119	150	2.47681624859365e-05	9.18781825923361	0.812329136999324	0.0368220615200698	0.420318703912199	0.0512704747519456	0	0	0	0	0	0	0	100	154.167	2.7457	0	0	1000	0	537.967	37.3894	0	1	0	0.0693342	NULL	COMPLETE	2013-11-26 18:28:51	1808.820238	0	0	0	0	0	0	baseline	30	NULL
120	194	8.3164687084809e-05	5.01019732560962	0.771372616523877	0.0694944125134498	0.253918951470405	1.42127087661764	0	0	0	0	0	0	0	100	180.7	6.17063	0	0	1000	0	198.567	5.9648	0	1	0	0.0535723	NULL	COMPLETE	2013-11-26 18:29:51	1869.092277	0	0	0	0	0	0	baseline	30	NULL
121	144	1.54220377485411e-06	18.2352543878369	0.491877485532314	0.0528164964634925	0.143443414382637	0.214233033659402	0	0	0	0	0	0	0	100	14.4	0.553775	0	0	1000	0	129.033	6.11274	0	1	0	0.333736	NULL	COMPLETE	2013-11-26 18:11:22	759.814643	0	0	0	0	0	0	baseline	30	NULL
122	57	0.00138922349008924	5.48997122212313	0.136693148175254	0.846655470086262	0.336479352321476	0.222686576775741	0	0	0	0	0	0	0	100	15.9667	0.835996	0	0	1000	0	97.4333	5.77745	0	1	0	0.313689	NULL	COMPLETE	2013-11-26 18:00:08	85.385621	0	0	0	0	0	0	baseline	30	NULL
123	105	8.8259288374711e-06	7.47866718797013	0.163728890940547	0.212529726326466	0.10663142176345	0.78879349547904	0	0	0	0	0	0	0	100	30.5667	0.955103	0	0	1000	0	138.733	4.45671	0	1	0	0.154552	NULL	COMPLETE	2013-11-26 18:07:03	501.127561	0	0	0	0	0	0	baseline	30	NULL
124	86	7.41451594608534e-06	15.4989156953525	0.0334922149777412	0.862858518725261	0.268554986454546	0.91667318288004	0	0	0	0	0	0	0	100	26.4	1.22746	0.921318	0.116267	158.067	168.806	1000	0	0	0	1	0.17939	NULL	COMPLETE	2013-11-26 17:59:33	50.489295	0	0	0	0	0	0	baseline	30	NULL
125	27	0.001983128846978	19.9744626216125	0.54612802551128	0.0113690542057157	0.137268600706011	1.44460922059137	0	0	0	0	0	0	0	100	26.8333	0.582142	0	0	1000	0	38	1.39044	0	1	0	0.306698	NULL	COMPLETE	2013-11-26 18:01:25	162.561233	0	0	0	0	0	0	baseline	30	NULL
126	72	0.000634778664170029	15.7967947178986	0.0835979068651795	0.221503992564976	0.1221276788041	0.0431398842227645	0	0	0	0	0	0	0	100	26.4	0.663325	0	0	1000	0	441.833	31.0441	0	1	0	0.293331	NULL	COMPLETE	2013-11-26 18:04:14	331.958397	0	0	0	0	0	0	baseline	30	NULL
127	119	0.000129370636784632	16.3498643413186	0.126067498233169	0.227474389132112	0.230574563425034	0.027550688914489	0	0	0	0	0	0	0	100	19.7	0.737111	0	0	1000	0	694.633	36.8443	0	1	0	0.30812	NULL	COMPLETE	2013-11-26 18:07:57	555.088865	0	0	0	0	0	0	baseline	30	NULL
128	176	7.47380759111171e-06	8.48130909376778	0.0461902322713286	0.746740136994049	0.135889162868261	1.46897909543011	0	0	0	0	0	0	0	100	29.7667	0.919541	0.082576	0.170484	444.5	107.669	1000	0	0	0	1	0.156729	NULL	COMPLETE	2013-11-26 18:15:04	981.092828	0	0	0	0	0	0	baseline	30	NULL
129	92	0.293200480099065	15.0263579119928	0.0450245945248753	0.298592756036669	0.49923450788483	1.18859950272134	0	0	0	0	0	0	0	100	58.8667	1.668	0.002536	0.004597	791.3	378.306	287.733	392.945	0	0.766667	0.233333	0.154809	NULL	COMPLETE	2013-11-26 18:15:20	997.803052	0	0	0	0	0	0	baseline	30	NULL
130	73	0.000242443746888464	18.9738073805347	0.0419421689584851	0.849229208892211	0.354720153659582	0.339588636290282	0	0	0	0	0	0	0	100	14.8667	0.561743	0	0	1000	0	90.7667	3.11644	0	1	0	0.324215	NULL	COMPLETE	2013-11-26 18:04:19	336.420517	0	0	0	0	0	0	baseline	30	NULL
131	53	1.8748772363504e-05	7.08717206143774	0.151898846030235	0.41192260524258	0.161529142316431	0.543529678722844	0	0	0	0	0	0	0	100	16.9	0.472582	0	0	1000	0	97.5	4.82873	0	1	0	0.28268	NULL	COMPLETE	2013-11-26 18:00:33	111.24129	0	0	0	0	0	0	baseline	30	NULL
132	32	0.169939837630575	5.68207277101465	0.0691707290243357	0.586246659047902	0.129529344197363	0.874193265398499	0	0	0	0	0	0	0	100	33.7	0.822598	0	0	1000	0	49.3667	1.74133	0	1	0	0.235935	NULL	COMPLETE	2013-11-26 17:59:47	64.544198	0	0	0	0	0	0	baseline	30	NULL
133	56	0.444722828598798	19.6742858784273	0.0200279611162841	0.820724140387028	0.10649760812521	0.503601759700105	0	0	0	0	0	0	0	100	21.6333	0.657436	0	0	1000	0	55.8	1.85113	0	1	0	0.285369	NULL	COMPLETE	2013-11-26 18:03:44	302.058834	0	0	0	0	0	0	baseline	30	NULL
134	160	2.04588217775908e-05	5.03431716701016	0.481849956791848	0.221240052953362	0.260567854344845	0.495423038855661	0	0	0	0	0	0	0	100	17.2667	0.628932	0	0	1000	0	80.4333	2.40393	0	1	0	0.284014	NULL	COMPLETE	2013-11-26 18:03:28	285.950893	0	0	0	0	0	0	baseline	30	NULL
135	106	0.364550844722964	7.23984569660388	0.0797972874715924	0.0464412216097116	0.400879045855254	0.201973260550294	0	0	0	0	0	0	0	100	54.7333	1.20922	0	0	1000	0	117.267	6.65299	0	1	0	0.171567	NULL	COMPLETE	2013-11-26 18:08:00	557.20158	0	0	0	0	0	0	baseline	30	NULL
136	142	0.00233158022434935	5.76054265722632	0.241511390311643	0.0710232432466	0.139553078543395	0.787236889472697	0	0	0	0	0	0	0	100	37	0.57735	0	0	1000	0	57.6667	1.77639	0	1	0	0.267932	NULL	COMPLETE	2013-11-26 18:03:46	303.85286	0	0	0	0	0	0	baseline	30	NULL
137	79	0.978085670338288	18.1580161279999	0.0210937315132469	0.311687496723607	0.1318767699413	0.319851416957099	0	0	0	0	0	0	0	100	36.6	0.663325	0	0	1000	0	74.9333	4.58936	0	1	0	0.249216	NULL	COMPLETE	2013-11-26 18:08:47	604.993415	0	0	0	0	0	0	baseline	30	NULL
138	100	0.282262036327833	6.65294095641002	0.0511283534578979	0.804896359099075	0.136733104754239	0.225550245712511	0	0	0	0	0	0	0	100	33.9667	1.32874	0	0	1000	0	97.1667	5.69844	0	1	0	0.20243	NULL	COMPLETE	2013-11-26 18:03:48	305.699892	0	0	0	0	0	0	baseline	30	NULL
139	78	2.26483096179689e-05	13.9599698828533	0.186121223727241	0.18800192233175	0.203520551882684	0.78955072826473	0	0	0	0	0	0	0	100	16.8667	0.561743	0	0	1000	0	73.5333	2.02868	0	1	0	0.288407	NULL	COMPLETE	2013-11-26 18:04:13	330.838535	0	0	0	0	0	0	baseline	30	NULL
140	70	0.0014161282383167	8.26597858453169	0.1011862475425	0.342020285781473	0.10825636330992	1.45578874033177	0	0	0	0	0	0	0	100	26.4	0.489898	0	0	1000	0	57.6667	1.3499	0	1	0	0.208743	NULL	COMPLETE	2013-11-26 18:02:45	242.489375	0	0	0	0	0	0	baseline	30	NULL
141	56	0.00230529542681244	17.5726899167057	0.0631520363967866	0.344613491790369	0.156290498003364	1.04639749183785	0	0	0	0	0	0	0	100	20.5667	0.760847	0	0	1000	0	47	1.09545	0	1	0	0.290206	NULL	COMPLETE	2013-11-26 18:03:30	288.194873	0	0	0	0	0	0	baseline	30	NULL
142	60	0.000163430539253456	8.6558618885465	0.173241538694128	0.0862226216122508	0.133597837947309	0.0708072256343439	0	0	0	0	0	0	0	100	114.5	2.53969	0	0	1000	0	366.833	19.4475	0	1	0	0.0795766	NULL	COMPLETE	2013-11-26 18:08:17	574.908141	0	0	0	0	0	0	baseline	30	NULL
143	161	5.5159695235222e-05	12.680451143533	0.097434219205752	0.369754311162978	0.163845455739647	0.683075616543647	0	0	0	0	0	0	0	100	16.2333	0.495536	0	0	1000	0	71.3333	1.53478	0	1	0	0.299961	NULL	COMPLETE	2013-11-26 18:10:01	678.63497	0	0	0	0	0	0	baseline	30	NULL
144	192	5.67297748567643e-06	5.31074802391231	0.395787827903405	0.163608991308138	0.107133376877755	0.487548951958306	0	0	0	0	0	0	0	100	19.9667	0.657436	0	0	1000	0	103.067	3.56776	0	1	0	0.239391	NULL	COMPLETE	2013-11-26 18:05:36	413.746122	0	0	0	0	0	0	baseline	30	NULL
145	16	0.00188409521379874	6.82624280452728	0.355345827061683	0.157482923008502	0.194615739490837	0.27331810383359	0	0	0	0	0	0	0	100	22.9333	0.679869	0	0	1000	0	79.6333	3.48792	0	1	0	0.291019	NULL	COMPLETE	2013-11-26 17:59:14	31.735262	0	0	0	0	0	0	baseline	30	NULL
146	122	1.26339529474109e-06	7.7819691831246	0.980874640168622	0.0365145290270448	0.215109435189515	1.30870653084712	0	0	0	0	0	0	0	100	72.2	4.60724	0	0	1000	0	297.367	10.7377	0	1	0	0.0644364	NULL	COMPLETE	2013-11-26 18:21:05	1342.763516	0	0	0	0	0	0	baseline	30	NULL
147	114	0.112995080658559	11.5321850799955	0.0500736883841455	0.71065002749674	0.320347482338548	0.937443619444966	0	0	0	0	0	0	0	100	37.6667	0.869227	0	0	1000	0	52.9333	1.65193	0	1	0	0.243084	NULL	COMPLETE	2013-11-26 18:07:45	542.906099	0	0	0	0	0	0	baseline	30	NULL
148	53	0.0215229360158173	7.64491543057375	0.0602729336824268	0.064271675189957	0.145877061039209	1.27616664696019	0	0	0	0	0	0	0	100	107.667	2.64995	0.049686	0.029826	274.367	195.073	941.367	219.387	0	0.066667	0.933333	0.0806665	NULL	COMPLETE	2013-11-26 18:07:23	520.337656	0	0	0	0	0	0	baseline	30	NULL
149	59	0.000281123129614436	15.9445655089803	0.0448105982504785	0.905250522540882	0.492232079058886	0.09645826946944	0	0	0	0	0	0	0	100	29.9667	1.83455	0	0	1000	0	236.1	11.5162	0	1	0	0.158688	NULL	COMPLETE	2013-11-26 18:06:09	446.951484	0	0	0	0	0	0	baseline	30	NULL
150	139	2.38472877083366e-06	8.64797720685601	0.280367209808901	0.181728928815573	0.117940143682063	1.46315570993349	0	0	0	0	0	0	0	100	14.8333	0.521749	0	0	1000	0	110.3	7.40788	0	1	0	0.32305	NULL	COMPLETE	2013-11-26 18:04:25	342.469489	0	0	0	0	0	0	baseline	30	NULL
151	146	5.18455593797788e-06	10.6229967740364	0.194686844479293	0.181856107665226	0.10709784347564	0.311540398716461	0	0	0	0	0	0	0	100	17.7	0.640312	0	0	1000	0	114.033	4.49061	0	1	0	0.271204	NULL	COMPLETE	2013-11-26 18:07:25	523.118364	0	0	0	0	0	0	baseline	30	NULL
152	92	0.00145914986284688	7.18614565441385	0.108446524944156	0.6915462333709	0.487883901037276	1.48975301955827	0	0	0	0	0	0	0	100	89.3667	9.8809	0	0	1000	0	150.833	6.1432	0	1	0	0.0700949	NULL	COMPLETE	2013-11-26 18:13:28	886.047894	0	0	0	0	0	0	baseline	30	NULL
153	25	2.29351126078453e-05	16.515370743582	0.0646922832820565	0.470708065433428	0.153917276021093	0.126968099107034	0	0	0	0	0	0	0	100	13.8333	0.521749	0	0	1000	0	167.333	9.25323	0	1	0	0.349675	NULL	COMPLETE	2013-11-26 18:00:12	89.789028	0	0	0	0	0	0	baseline	30	NULL
154	149	0.000229548312184876	18.7978288065642	0.145474761491641	0.116699398495257	0.1390485458076	0.626377149752807	0	0	0	0	0	0	0	100	25.4667	0.991071	0	0	1000	0	65.0333	2.04097	0	1	0	0.268957	NULL	COMPLETE	2013-11-26 18:14:25	942.732883	0	0	0	0	0	0	baseline	30	NULL
155	99	0.00697161125516358	19.5068187534343	0.0132398682180792	0.967001846060157	0.199043598119169	1.22254886171315	0	0	0	0	0	0	0	100	92.2	5.50999	0	0	1000	0	248.767	6.07554	0	1	0	0.053693	NULL	COMPLETE	2013-11-26 18:49:49	3067.040209	0	0	0	0	0	0	baseline	30	NULL
156	6	0.455985831764877	10.2071378717665	0.0262051834724844	0.253950393060222	0.120295763574541	1.144878405442	0	0	0	0	0	0	0	100	76.3333	1.81353	0	0	1000	0	86.9	2.18098	0	1	0	0.0852884	NULL	COMPLETE	2013-11-26 17:59:46	64.230715	0	0	0	0	0	0	baseline	30	NULL
157	16	0.00500495843115106	11.5581163170282	0.0491635743528605	0.924725449644029	0.402590684965253	0.507820574007928	0	0	0	0	0	0	0	100	38	2.04939	0	0	1000	0	105.667	4.14193	0	1	0	0.127661	NULL	COMPLETE	2013-11-26 18:00:13	90.868299	0	0	0	0	0	0	baseline	30	NULL
158	100	8.7015157474009e-05	7.10532808792777	0.112404015380889	0.234576769405976	0.102985766902566	0.868717792520765	0	0	0	0	0	0	0	100	55.8	2.18174	0	0	1000	0	150.6	3.2104	0	1	0	0.0898624	NULL	COMPLETE	2013-11-26 18:10:36	713.913232	0	0	0	0	0	0	baseline	30	NULL
159	56	0.0285723356769758	10.2055841009133	0.0604718576651067	0.50987413409166	0.221383756678551	0.352062146062963	0	0	0	0	0	0	0	100	28.6	0.489898	0	0	1000	0	69.4667	3.84477	0	1	0	0.307477	NULL	COMPLETE	2013-11-26 18:01:29	167.389523	0	0	0	0	0	0	baseline	30	NULL
160	55	2.84976346256546e-05	8.21410222793929	0.180542669491842	0.405710079940036	0.454578597377986	1.3078547366336	0	0	0	0	0	0	0	100	32.2333	2.13983	0	0	1000	0	145.133	8.41718	0	1	0	0.148036	NULL	COMPLETE	2013-11-26 18:03:05	263.020631	0	0	0	0	0	0	baseline	30	NULL
161	163	3.67982730146045e-05	15.7345356489532	0.159434498520568	0.166525725042447	0.100708524137735	0.540672737213317	0	0	0	0	0	0	0	100	15	0.365148	0	0	1000	0	69.3333	2.29976	0	1	0	0.331327	NULL	COMPLETE	2013-11-26 18:10:37	714.402471	0	0	0	0	0	0	baseline	30	NULL
162	126	2.49995475116332e-06	7.28317597298883	0.546935591613874	0.0528833419084549	0.103092086873949	0.0481182067492045	0	0	0	0	0	0	0	100	44.2	1.46969	0	0	1000	0	477.167	35.7697	0	1	0	0.114843	NULL	COMPLETE	2013-11-26 18:11:19	767.385485	0	0	0	0	0	0	baseline	30	NULL
163	200	0.000508338898377689	5.78985154978	0.246268273564056	0.0430403968784958	0.102822219952941	0.248782167837489	0	0	0	0	0	0	0	100	49.9667	0.481894	0	0	1000	0	119.933	6.01627	0	1	0	0.207278	NULL	COMPLETE	2013-11-26 18:08:36	606.061619	0	0	0	0	0	0	baseline	30	NULL
164	159	0.00239826057622331	6.86818153131753	0.180812560254708	0.125673536444083	0.195852086786181	1.47891856007976	0	0	0	0	0	0	0	100	59.3333	1.32497	0	0	1000	0	70.1	1.49109	0	1	0	0.164685	NULL	COMPLETE	2013-11-26 18:09:59	713.436044	0	0	0	0	0	0	baseline	30	NULL
165	164	0.0044651611764399	6.43993004807271	0.0785849504172802	0.994639132870361	0.226316328253597	0.661376409246586	0	0	0	0	0	0	0	100	17.1667	0.734091	0	0	1000	0	92.5333	4.54411	0	1	0	0.278241	NULL	COMPLETE	2013-11-26 18:06:20	496.461655	0	0	0	0	0	0	baseline	30	NULL
166	24	0.00010419566866987	16.4815218001604	0.340210691094398	0.0703391274437308	0.106609248183668	1.3988756418298	0	0	0	0	0	0	0	100	16.4	0.61101	0	0	1000	0	47.7	1.32035	0	1	0	0.295478	NULL	COMPLETE	2013-11-26 18:00:02	128.16912	0	0	0	0	0	0	baseline	30	NULL
167	189	0.00236604464732256	5.15073063317686	0.229915637057275	0.242874052375555	0.138159042224288	1.28651587791275	0	0	0	0	0	0	0	100	27.2333	0.760847	0	0	1000	0	41.6333	1.16857	0	1	0	0.342571	NULL	COMPLETE	2013-11-26 18:03:10	317.654173	0	0	0	0	0	0	baseline	30	NULL
168	33	0.0614285692554462	14.811712714145	0.0664793802425265	0.36158686527051	0.424773879628629	0.787266198117286	0	0	0	0	0	0	0	100	25.0667	0.573488	0	0	1000	0	43	1.21106	0	1	0	0.335791	NULL	COMPLETE	2013-11-26 17:59:56	142.505486	0	0	0	0	0	0	baseline	30	NULL
169	26	0.0773520763553655	8.88205767376348	0.0335767429787666	0.730923773953691	0.131888896133751	0.57819937546039	0	0	0	0	0	0	0	100	48.6333	1.64283	0	0	1000	0	77.8667	2.15613	0	1	0	0.145115	NULL	COMPLETE	2013-11-26 17:59:40	130.457913	0	0	0	0	0	0	baseline	30	NULL
170	110	0.0708976847284062	7.31842126813717	0.0776114223990589	0.937884224578738	0.3899120638147	0.325603170548566	0	0	0	0	0	0	0	100	32.6333	1.81628	0	0	1000	0	91.9	3.59027	0	1	0	0.175949	NULL	COMPLETE	2013-11-26 18:04:51	457.265445	0	0	0	0	0	0	baseline	30	NULL
171	186	0.000189161180526859	6.67462224373594	0.186848139856011	0.277495062211528	0.134574180748314	1.14334868416656	0	0	0	0	0	0	0	100	22.3333	0.788811	0	0	1000	0	63.4333	1.14552	0	1	0	0.233946	NULL	COMPLETE	2013-11-26 18:06:56	583.387449	0	0	0	0	0	0	baseline	30	NULL
172	196	9.93838563587511e-05	7.32478066696785	0.861162285786122	0.0313679310493171	0.292925863619894	0.817144618188031	0	0	0	0	0	0	0	100	246.7	10.1198	0.29932	0.022943	506.367	37.9328	1000	0	0	0	1	0.0406109	NULL	COMPLETE	2013-11-26 19:13:24	4584.039032	0	0	0	0	0	0	baseline	30	NULL
173	187	0.00762253195343364	16.0044925787952	0.0349474044051021	0.55156894098036	0.136784811411053	0.487364712662529	0	0	0	0	0	0	0	100	26.0667	0.727247	0	0	1000	0	63	2.0166	0	1	0	0.331049	NULL	COMPLETE	2013-11-26 18:15:12	1092.028639	0	0	0	0	0	0	baseline	30	NULL
174	71	2.22312653705257e-05	11.8055958568584	0.471530794166028	0.0621451193001121	0.11092278258875	1.29696880290052	0	0	0	0	0	0	0	100	20.3333	0.649786	0	0	1000	0	67.8	1.75879	0	1	0	0.240375	NULL	COMPLETE	2013-11-26 18:02:36	339.800572	0	0	0	0	0	0	baseline	30	NULL
175	172	0.00376845060969034	5.51136448280886	0.179422179469839	0.414195646066219	0.238085855450481	1.46566801303299	0	0	0	0	0	0	0	100	26.1667	0.819892	0	0	1000	0	41.1333	0.618241	0	1	0	0.325425	NULL	COMPLETE	2013-11-26 18:02:30	334.795188	0	0	0	0	0	0	baseline	30	NULL
176	134	0.000295265945900003	13.7692745274398	0.11043603066355	0.432555210543796	0.480931082461029	1.07692860140465	0	0	0	0	0	0	0	100	26.5	1.33542	0	0	1000	0	68.7	1.81016	0	1	0	0.202702	NULL	COMPLETE	2013-11-26 18:13:10	977.580912	0	0	0	0	0	0	baseline	30	NULL
177	132	0.000337556418578599	8.20287270587869	0.563787744846195	0.0236950921826065	0.141764717921615	1.19543538301717	0	0	0	0	0	0	0	100	82.9667	1.58079	0	0	1000	0	96.6667	1.84993	0	1	0	0.116164	NULL	COMPLETE	2013-11-26 18:12:22	937.1984	0	0	0	0	0	0	baseline	30	NULL
178	192	1.65043625397736e-06	14.8474269662984	0.125715950038284	0.170618860749528	0.115084538329393	0.665099484464154	0	0	0	0	0	0	0	100	23.3667	0.87496	0	0	1000	0	144.767	4.27148	0	1	0	0.20395	NULL	COMPLETE	2013-11-26 18:21:10	1471.326605	0	0	0	0	0	0	baseline	30	NULL
179	59	0.0072792878456888	15.4803977627307	0.112211799947545	0.195716619724408	0.30649250280112	1.3869403369911	0	0	0	0	0	0	0	100	28.4667	0.498888	0	0	1000	0	40	1.0328	0	1	0	0.314999	NULL	COMPLETE	2013-11-26 18:01:14	289.95605	0	0	0	0	0	0	baseline	30	NULL
180	99	0.00111034295409384	13.2491862785537	0.0548102718312293	0.653179293265566	0.228313673008233	1.45799805699615	0	0	0	0	0	0	0	100	19.3667	0.657436	0	0	1000	0	55.6	1.0198	0	1	0	0.261156	NULL	COMPLETE	2013-11-26 18:04:21	492.547106	0	0	0	0	0	0	baseline	30	NULL
181	9	1.67712814369762e-06	13.1569228565786	0.026141838170588	0.696016632486135	0.141931112483144	1.09538163494552	0	0	0	0	0	0	0	100	47.4667	2.14061	0.885185	0.019929	59.6333	10.5277	1000	0	0	0	1	0.0974625	NULL	COMPLETE	2013-11-26 17:56:09	10.022723	0	0	0	0	0	0	baseline	30	NULL
182	85	3.19599425107356e-06	11.6122563637327	0.0776989620644599	0.560295090777799	0.200986211374402	1.25046575660817	0	0	0	0	0	0	0	100	15.6	0.61101	0.581961	0.325661	223	147.764	1000	0	0	0	1	0.304615	NULL	COMPLETE	2013-11-26 17:58:03	130.104497	0	0	0	0	0	0	baseline	30	NULL
183	194	0.0530594013472546	6.8251586088445	0.0741774830967188	0.0513053564354777	0.194811934325844	1.27114757687319	0	0	0	0	0	0	0	100	40	0.632456	0	0	1000	0	51.5667	1.08577	0	1	0	0.249635	NULL	COMPLETE	2013-11-26 18:08:46	773.275119	0	0	0	0	0	0	baseline	30	NULL
184	37	3.34663876611898e-05	6.73012174083851	0.0965231847949326	0.679785979911685	0.147225311771035	0.765782095380127	0	0	0	0	0	0	0	100	16.3	0.458258	0	0	1000	0	118.367	10.496	0	1	0	0.294615	NULL	COMPLETE	2013-11-26 17:56:55	68.136006	0	0	0	0	0	0	baseline	30	NULL
185	7	5.11762204451282e-05	10.349070248194	0.225238960236311	0.291516851168126	0.344150377903134	0.171636573006399	0	0	0	0	0	0	0	100	14.2667	0.628932	0	0	1000	0	117.333	6.29462	0	1	0	0.336543	NULL	COMPLETE	2013-11-26 17:55:52	19.080444	0	0	0	0	0	0	baseline	30	NULL
186	89	9.57674713494702e-06	7.29918172350153	0.0893676548730582	0.750932282069698	0.204382898937911	0.027148580471985	0	0	0	0	0	0	0	100	16.5667	0.61554	0	0	1000	0	648.133	57.8174	0	1	0	0.285899	NULL	COMPLETE	2013-11-26 17:58:59	216.264669	0	0	0	0	0	0	baseline	30	NULL
187	5	9.43526035083167e-06	15.4549352347385	0.27774542872794	0.136830074014142	0.242663496453315	0.767320312669035	0	0	0	0	0	0	0	100	13.6667	0.471405	0.113333	0.229105	749.4	415.759	325.6	406.842	0	0.733333	0.266667	0.344842	NULL	COMPLETE	2013-11-26 17:55:33	18.204742	0	0	0	0	0	0	baseline	30	NULL
188	60	0.00312745658162797	8.68099843384698	0.214512389618903	0.151172341546044	0.404292305186391	1.45824181903619	0	0	0	0	0	0	0	100	169.5	9.18967	0.362222	0.047127	400.933	57.3032	1000	0	0	0	1	0.0519191	NULL	COMPLETE	2013-11-26 18:18:52	1416.565411	0	0	0	0	0	0	baseline	30	NULL
189	125	0.00160286373745889	6.37961046420969	0.116149441339076	0.778829819057137	0.267615878861397	1.16505468376447	0	0	0	0	0	0	0	100	15.5333	0.561743	0	0	1000	0	48.6333	1.04828	0	1	0	0.328868	NULL	COMPLETE	2013-11-26 17:59:37	262.384425	0	0	0	0	0	0	baseline	30	NULL
190	64	2.43593412945172e-06	15.7051726581994	0.0396813780535012	0.70991790946573	0.110324924904853	1.22177081143949	0	0	0	0	0	0	0	100	14.3333	0.471405	0.971875	0.021118	41	33.1009	1000	0	0	0	1	0.332116	NULL	COMPLETE	2013-11-26 17:55:23	7.460021	0	0	0	0	0	0	baseline	30	NULL
191	157	5.19251712520827e-05	7.05974144511856	0.0673576078843325	0.787177745718509	0.154513264074922	1.49729607138084	0	0	0	0	0	0	0	100	21.4333	0.803465	0	0	1000	0	131.433	6.14103	0	1	0	0.220289	NULL	COMPLETE	2013-11-26 18:05:23	608.150258	0	0	0	0	0	0	baseline	30	NULL
192	127	0.00451098002634313	5.67371401237324	0.110617965226993	0.0539245586842299	0.180641571246088	1.21107060319744	0	0	0	0	0	0	0	100	241.333	8.87443	0.393176	0.035152	493	42.4853	1000	0	0	0	1	0.0397292	NULL	COMPLETE	2013-11-26 18:39:55	2680.052752	0	0	0	0	0	0	baseline	30	NULL
193	77	0.00037695456005944	15.8617906668223	0.0448819657322019	0.487646060064435	0.117909554298967	1.20439311544411	0	0	0	0	0	0	0	100	20.6	0.840635	0	0	1000	0	66.5667	1.43023	0	1	0	0.236452	NULL	COMPLETE	2013-11-26 18:03:30	495.34928	0	0	0	0	0	0	baseline	30	NULL
194	21	0.0616940963637172	15.0713848741725	0.053519006120041	0.287456698482856	0.175073452014476	1.23968597967876	0	0	0	0	0	0	0	100	24.9667	0.546707	0	0	1000	0	36.2333	0.989388	0	1	0	0.317782	NULL	COMPLETE	2013-11-26 17:56:52	96.834373	0	0	0	0	0	0	baseline	30	NULL
195	89	0.000117218944487235	16.4168437907938	0.0371714031789452	0.603043159004301	0.120648840628564	0.967314644965809	0	0	0	0	0	0	0	100	19.1	0.597216	0	0	1000	0	81.3667	1.55956	0	1	0	0.24941	NULL	COMPLETE	2013-11-26 18:04:34	558.476762	0	0	0	0	0	0	baseline	30	NULL
196	56	4.46820613424732e-05	6.57701130025089	0.136365966172889	0.631189176114276	0.253928815759718	0.792562168859877	0	0	0	0	0	0	0	100	15.0667	0.628932	0	0	1000	0	87.4333	4.39457	0	1	0	0.312919	NULL	COMPLETE	2013-11-26 17:57:00	104.786297	0	0	0	0	0	0	baseline	30	NULL
197	35	0.0533066862375987	10.2461268391926	0.0305474614724517	0.528184717521071	0.187025174684823	0.6480112354015	0	0	0	0	0	0	0	100	97.4667	2.80159	0	0	1000	0	119.467	3.50935	0	1	0	0.0843412	NULL	COMPLETE	2013-11-26 18:01:47	392.251187	0	0	0	0	0	0	baseline	30	NULL
198	55	0.000144350216699661	18.3063487231266	0.124946690397337	0.20424931589514	0.130456421617419	1.22296761422418	0	0	0	0	0	0	0	100	14.2333	0.422953	0	0	1000	0	48.4333	1.14552	0	1	0	0.345891	NULL	COMPLETE	2013-11-26 17:59:48	272.5381	0	0	0	0	0	0	baseline	30	NULL
199	70	2.32051688304309e-06	18.888847194612	0.0552408488001674	0.416246821638197	0.144199768453836	1.41622438719962	0	0	0	0	0	0	0	100	16.5	0.562731	0.633809	0.315441	200.667	152.371	1000	0	0	0	1	0.290185	NULL	COMPLETE	2013-11-26 17:57:52	156.954085	0	0	0	0	0	0	baseline	30	NULL
200	168	3.24706338482794e-05	8.05502554867417	0.232082287315279	0.106983136851341	0.163938339520246	1.33729604427004	0	0	0	0	0	0	0	100	132.367	8.09726	0	0	1000	0	282.067	8.22165	0	1	0	0.0426325	NULL	COMPLETE	2013-11-26 18:50:09	3293.543462	0	0	0	0	0	0	baseline	30	NULL
201	90	2.14857618095128e-06	10.7243308925536	0.0612836582586169	0.672630597604439	0.12126341201365	0.46627864520764	0	0	0	0	0	0	0	100	14.9	0.395811	0.412963	0.339633	258.933	129.145	1000	0	0	0	1	0.32086	NULL	COMPLETE	2013-11-26 17:58:05	169.784031	0	0	0	0	0	0	baseline	30	NULL
202	139	3.46155295098764e-05	16.8475872068666	0.0255912428256124	0.690030551049858	0.127618717029691	1.43187094152672	0	0	0	0	0	0	0	100	27.7667	0.803465	0	0	1000	0	166.1	7.26338	0	1	0	0.170289	NULL	COMPLETE	2013-11-26 18:20:39	1523.338412	0	0	0	0	0	0	baseline	30	NULL
203	131	0.0147632237865407	11.8457660404965	0.0354154820088297	0.554271918954328	0.107669872138649	1.23568956422154	0	0	0	0	0	0	0	100	35.3333	0.906765	0	0	1000	0	54	1.23828	0	1	0	0.231198	NULL	COMPLETE	2013-11-26 18:07:17	721.552878	0	0	0	0	0	0	baseline	30	NULL
204	13	0.766002105978893	13.0384350719396	0.0483706053346395	0.939805689267814	0.458179019484669	1.01908419446787	0	0	0	0	0	0	0	100	33.7667	1.43023	0	0	1000	0	56.4667	1.7075	0	1	0	0.168453	NULL	COMPLETE	2013-11-26 17:56:24	69.317363	0	0	0	0	0	0	baseline	30	NULL
205	10	0.0256933201454825	9.48885525111109	0.0905804589856416	0.109599108807743	0.133667882997543	1.33762018019333	0	0	0	0	0	0	0	100	90.5333	2.20202	0.003333	0.017951	981.067	101.959	130.9	161.401	0	0.966667	0.033333	0.0780907	NULL	COMPLETE	2013-11-26 17:57:13	118.335559	0	0	0	0	0	0	baseline	30	NULL
206	60	6.90609359961547e-06	17.6694305811543	0.0747470210772008	0.196700409054756	0.115617285855114	1.08432446265593	0	0	0	0	0	0	0	100	32.6333	1.27759	0	0	1000	0	177.833	9.14361	0	1	0	0.14453	NULL	COMPLETE	2013-11-26 18:06:47	692.342592	0	0	0	0	0	0	baseline	30	NULL
207	187	2.68785041177475e-06	9.51765777543187	0.256969573209062	0.153218048624694	0.122615498676896	1.11251880043885	0	0	0	0	0	0	0	100	18.9	0.538516	0	0	1000	0	109.633	3.63761	0	1	0	0.252879	NULL	COMPLETE	2013-11-26 18:07:33	738.046609	0	0	0	0	0	0	baseline	30	NULL
208	73	1.00035104901032e-06	12.1657756483182	0.577628345228732	0.0922606443054974	0.316629681736231	0.460240622449201	0	0	0	0	0	0	0	100	14.5	0.619139	0	0	1000	0	107.5	3.2532	0	1	0	0.332301	NULL	COMPLETE	2013-11-26 17:59:35	260.003443	0	0	0	0	0	0	baseline	30	NULL
209	70	0.000504679213209007	14.7292096656747	0.145256674615666	0.181263219332322	0.175451597012579	1.37617251727264	0	0	0	0	0	0	0	100	22.1333	0.669992	0	0	1000	0	51.0333	1.04828	0	1	0	0.249618	NULL	COMPLETE	2013-11-26 18:01:58	402.609505	0	0	0	0	0	0	baseline	30	NULL
210	21	0.00235566672909839	10.9327792795375	0.0504116653464735	0.917207854334265	0.324316343385726	0.010495512553025	0	0	0	0	0	0	0	100	26	1.21106	0	0	1000	0	1000	0	0	1	0	0.190216	NULL	COMPLETE	2013-11-26 17:56:39	83.795538	0	0	0	0	0	0	baseline	30	NULL
211	161	0.00747543737469682	14.7908864752389	0.00961532862856984	0.98192205070518	0.10550915710628	1.47542483871803	0	0	0	0	0	0	0	100	138.033	7.5652	0	0	1000	0	436.033	11.2915	0	1	0	0.0352791	NULL	COMPLETE	2013-11-26 20:15:20	8404.792543	0	0	0	0	0	0	baseline	30	NULL
212	51	0.00725913960053899	6.95831989287399	0.0594339326489717	0.989041299093515	0.155854411050677	1.04802624977892	0	0	0	0	0	0	0	100	18.7	0.585947	0	0	1000	0	82.9	3.15542	0	1	0	0.254177	NULL	COMPLETE	2013-11-26 17:57:00	104.777035	0	0	0	0	0	0	baseline	30	NULL
213	51	0.00884814213206573	10.823884611018	0.0283644194714725	0.738327451748773	0.133568619284779	1.3053519085492	0	0	0	0	0	0	0	100	49.8	1.93907	0	0	1000	0	95.1333	1.96186	0	1	0	0.112503	NULL	COMPLETE	2013-11-26 18:02:12	416.713603	0	0	0	0	0	0	baseline	30	NULL
214	55	0.0076948713871226	11.3286620599683	0.146752619650215	0.0780682256445289	0.11609769621864	1.41014367206022	0	0	0	0	0	0	0	100	28.2	0.476095	0	0	1000	0	39.2	1.22202	0	1	0	0.315553	NULL	COMPLETE	2013-11-26 17:58:31	195.894443	0	0	0	0	0	0	baseline	30	NULL
215	51	2.60249432761132e-06	16.3702449179254	0.0514472485519946	0.68738826061599	0.478001172002405	0.144715661364608	0	0	0	0	0	0	0	100	46.3667	2.66437	0.018954	0.015591	665.533	226.25	843.033	240.835	0	0.3	0.7	0.101062	NULL	COMPLETE	2013-11-26 18:06:45	690.254812	0	0	0	0	0	0	baseline	30	NULL
216	169	2.35890916114453e-05	16.9146254658699	0.046421400969848	0.256607172777876	0.123537081852555	1.44137366876006	0	0	0	0	0	0	0	100	60.3667	2.63923	0	0	1000	0	215.5	4.78714	0	1	0	0.0794771	NULL	COMPLETE	2013-11-26 18:59:43	3867.772109	0	0	0	0	0	0	baseline	30	NULL
217	184	0.236123380430604	9.90056778304279	0.0343008637428284	0.302804174134508	0.142827561311424	1.21820247537456	0	0	0	0	0	0	0	100	52.1	0.978093	0	0	1000	0	63.1667	1.36829	0	1	0	0.189341	NULL	COMPLETE	2013-11-26 18:17:05	1309.955211	0	0	0	0	0	0	baseline	30	NULL
218	26	0.921596111879461	15.3938774007838	0.0421131255570799	0.970578941516578	0.334501117840409	1.09066188680241	0	0	0	0	0	0	0	100	15.9667	0.481894	0	0	1000	0	40.7333	1.23648	0	1	0	0.312728	NULL	COMPLETE	2013-11-26 17:56:44	89.522217	0	0	0	0	0	0	baseline	30	NULL
219	53	6.71563613000735e-05	13.6115448130295	0.270361388800666	0.0660602678544819	0.116852548252791	1.12201594750164	0	0	0	0	0	0	0	100	36.6	1.33167	0	0	1000	0	92.3667	2.04097	0	1	0	0.135949	NULL	COMPLETE	2013-11-26 18:03:53	517.529715	0	0	0	0	0	0	baseline	30	NULL
220	111	0.000150055909399035	10.8707480307203	0.0519852768629789	0.893514139112085	0.177443122584373	1.14198598084738	0	0	0	0	0	0	0	100	14.5667	0.558768	0	0	1000	0	87.1667	3.29731	0	1	0	0.328173	NULL	COMPLETE	2013-11-26 18:01:35	379.62852	0	0	0	0	0	0	baseline	30	NULL
221	136	1.93554689160784e-05	13.8590564974584	0.109963066177443	0.268939337925985	0.144147837627679	0.024583048755303	0	0	0	0	0	0	0	100	17.9333	0.512076	0	0	1000	0	788.333	63.3937	0	1	0	0.275403	NULL	COMPLETE	2013-11-26 18:06:30	675.240107	0	0	0	0	0	0	baseline	30	NULL
222	114	0.750125661756556	14.1497608204372	0.026743593858555	0.968091591494158	0.252602410130203	0.128385167545639	0	0	0	0	0	0	0	100	40.8	2.08806	0	0	1000	0	167.267	10.1191	0	1	0	0.125777	NULL	COMPLETE	2013-11-26 18:17:29	1333.695933	0	0	0	0	0	0	baseline	30	NULL
223	199	0.001121986116143	17.8283593407832	0.0206274813972414	0.835418010829017	0.170410202536732	1.45485833839281	0	0	0	0	0	0	0	100	34.2667	1.15277	0	0	1000	0	102.233	1.70652	0	1	0	0.144234	NULL	COMPLETE	2013-11-26 18:50:36	3320.720926	0	0	0	0	0	0	baseline	30	NULL
224	128	3.65283172235088e-05	10.1875595655292	0.10165121476166	0.481709724990651	0.43639767812565	0.579801131759305	0	0	0	0	0	0	0	100	72.7333	4.97951	0	0	1000	0	226.633	7.02132	0	1	0	0.0663064	NULL	COMPLETE	2013-11-26 18:31:22	2166.735639	0	0	0	0	0	0	baseline	30	NULL
225	91	0.00575829016653503	17.1490686142351	0.0176135532092303	0.708191165002063	0.174229363258928	1.44692511521745	0	0	0	0	0	0	0	100	115.167	7.16977	0	0	1000	0	163.167	4.31342	0	1	0	0.0623991	NULL	COMPLETE	2013-11-26 18:34:15	2339.582901	0	0	0	0	0	0	baseline	30	NULL
226	106	0.000106516924877693	7.91636530309916	0.0661829134915024	0.883730103494599	0.288992451131344	0.584502123799175	0	0	0	0	0	0	0	100	26.6667	1.24722	0	0	1000	0	140.633	6.03039	0	1	0	0.174911	NULL	COMPLETE	2013-11-26 18:03:27	491.661338	0	0	0	0	0	0	baseline	30	NULL
227	68	9.16369372893896e-06	5.94198888982646	0.42817309894599	0.174166346900165	0.121581444237381	0.0782745265983976	0	0	0	0	0	0	0	100	14.8667	0.561743	0	0	1000	0	253.1	14.0222	0	1	0	0.324776	NULL	COMPLETE	2013-11-26 17:57:12	117.151098	0	0	0	0	0	0	baseline	30	NULL
228	71	2.08005494268929e-05	12.8589653410017	0.746954662725329	0.0307828013319522	0.123963995184749	0.0334301723842509	0	0	0	0	0	0	0	100	27.3	1.03762	0	0	1000	0	573.433	30.1636	0	1	0	0.224671	NULL	COMPLETE	2013-11-26 18:01:37	381.89162	0	0	0	0	0	0	baseline	30	NULL
229	103	0.0304529470430195	16.1779724585358	0.0464594711083919	0.146065491251647	0.219208782352507	1.4750458013406	0	0	0	0	0	0	0	100	31.4	0.663325	0	0	1000	0	42.2667	1.23648	0	1	0	0.300423	NULL	COMPLETE	2013-11-26 18:05:46	631.48601	0	0	0	0	0	0	baseline	30	NULL
230	69	2.36124376685499e-05	6.51017574360594	0.0851733216550201	0.969841082813218	0.257350309472531	0.347080604834482	0	0	0	0	0	0	0	100	16.9333	0.771722	0.669082	0.280404	244.133	150.27	1000	0	0	0	1	0.280463	NULL	COMPLETE	2013-11-26 17:55:59	43.782203	0	0	0	0	0	0	baseline	30	NULL
231	51	0.0136697016984047	7.01627984875813	0.0783802242949605	0.789722422137856	0.308153159823269	0.343303912798874	0	0	0	0	0	0	0	100	36.2	1.92181	0	0	1000	0	85.2667	2.04831	0	1	0	0.19158	NULL	COMPLETE	2013-11-26 17:57:54	159.052667	0	0	0	0	0	0	baseline	30	NULL
232	16	0.00201628028808541	17.0414142787922	0.472190856467932	0.00266325939446688	0.179231502115726	1.21558524460066	0	0	0	0	0	0	0	100	175.7	7.04344	0.385417	0.068624	340.533	38.474	1000	0	0	0	1	0.0427985	NULL	COMPLETE	2013-11-26 18:08:13	778.35851	0	0	0	0	0	0	baseline	30	NULL
233	90	2.07898087999327e-06	7.19226200948469	0.161372126545757	0.400324812857434	0.116332314629108	1.10358800616814	0	0	0	0	0	0	0	100	13.8333	0.582142	0.257778	0.330686	202.1	94.1149	1000	0	0	0	1	0.348387	NULL	COMPLETE	2013-11-26 17:57:30	134.828988	0	0	0	0	0	0	baseline	30	NULL
234	52	0.444338783185027	13.5867131873965	0.0165922855958343	0.948351570405066	0.102440754976124	0.442892080373131	0	0	0	0	0	0	0	100	41.8333	1.41618	0	0	1000	0	106.967	3.18835	0	1	0	0.122716	NULL	COMPLETE	2013-11-26 18:02:32	437.336881	0	0	0	0	0	0	baseline	30	NULL
235	27	0.167360604715516	13.8262432429474	0.0299365981481969	0.356653586728498	0.101241859700531	0.773024752936326	0	0	0	0	0	0	0	100	30.5333	0.669992	0	0	1000	0	48.3	1.67631	0	1	0	0.263003	NULL	COMPLETE	2013-11-26 17:57:33	138.163942	0	0	0	0	0	0	baseline	30	NULL
236	195	0.000737297151184017	14.0388214460108	0.101802829420194	0.262027490884066	0.1779277282767	0.986146440431476	0	0	0	0	0	0	0	100	23.8	0.87178	0	0	1000	0	51.6	1.85472	0	1	0	0.302427	NULL	COMPLETE	2013-11-26 18:11:27	971.525765	0	0	0	0	0	0	baseline	30	NULL
237	129	1.40308600247917e-05	11.5918679710012	0.882772138109431	0.0327096034307033	0.160843125730753	0.64739396966761	0	0	0	0	0	0	0	100	26.8667	0.921352	0	0	1000	0	81.9333	2.1746	0	1	0	0.195093	NULL	COMPLETE	2013-11-26 18:07:48	753.044866	0	0	0	0	0	0	baseline	30	NULL
238	164	0.0227672313220459	11.4399192656856	0.0367413118947297	0.555875956080854	0.123919942975044	1.29633047926472	0	0	0	0	0	0	0	100	37.2667	1.03064	0	0	1000	0	52.2333	1.22972	0	1	0	0.241931	NULL	COMPLETE	2013-11-26 18:10:22	907.0994	0	0	0	0	0	0	baseline	30	NULL
239	51	0.674093322040292	14.2330217186827	0.0203152084723115	0.599331783829257	0.171839688811451	1.27751053971006	0	0	0	0	0	0	0	100	75.6667	1.73845	0	0	1000	0	85.2	1.73973	0	1	0	0.112804	NULL	COMPLETE	2013-11-26 18:05:18	603.030451	0	0	0	0	0	0	baseline	30	NULL
240	61	1.73686031984659e-06	5.86773205199279	0.451254307292402	0.181753607699648	0.143095781002194	0.297013303963467	0	0	0	0	0	0	0	100	14.0667	0.442217	0	0	1000	0	120.767	3.96387	0	1	0	0.33852	NULL	COMPLETE	2013-11-26 17:56:56	101.146033	0	0	0	0	0	0	baseline	30	NULL
241	79	6.31672855334813e-06	8.89629201381467	0.141505325445905	0.308932380750775	0.112265604734421	0.785148696333636	0	0	0	0	0	0	0	100	17.2	0.541603	0	0	1000	0	112.4	4.88944	0	1	0	0.277049	NULL	COMPLETE	2013-11-26 17:59:17	242.59073	0	0	0	0	0	0	baseline	30	NULL
242	9	0.00146172433272579	12.3165567021351	0.198107223957777	0.167990915011615	0.126930458750576	0.399222491693217	0	0	0	0	0	0	0	100	16.5667	0.495536	0	0	1000	0	61.4333	3.39297	0	1	0	0.31946	NULL	COMPLETE	2013-11-26 17:55:47	31.810188	0	0	0	0	0	0	baseline	30	NULL
243	43	0.0288528528528065	5.05049102357589	0.0776654672808945	0.821761777857319	0.301559119857848	0.543883555550128	0	0	0	0	0	0	0	100	124.467	5.68468	0	0	1000	0	150.867	6.15214	0	1	0	0.0676076	NULL	COMPLETE	2013-11-26 17:59:44	268.749424	0	0	0	0	0	0	baseline	30	NULL
244	10	0.00355521760644789	15.8625884354115	0.0704326026607305	0.518309378065169	0.244416215736419	1.27813130480237	0	0	0	0	0	0	0	100	14.1667	0.521749	0	0	1000	0	38.1333	1.43139	0	1	0	0.346188	NULL	COMPLETE	2013-11-26 17:55:53	38.074578	0	0	0	0	0	0	baseline	30	NULL
245	79	0.00283369869560874	9.03186088777147	0.033354998100549	0.996055048424751	0.138996369112283	0.152466165090445	0	0	0	0	0	0	0	100	29.1667	1.24052	0	0	1000	0	194.033	9.8098	0	1	0	0.161567	NULL	COMPLETE	2013-11-26 18:01:37	382.51933	0	0	0	0	0	0	baseline	30	NULL
246	138	0.000450909376535987	8.47890250966884	0.199441537726671	0.193149300292134	0.111757821030915	1.37136960498756	0	0	0	0	0	0	0	100	21.8333	0.636832	0	0	1000	0	50.4333	1.05462	0	1	0	0.264854	NULL	COMPLETE	2013-11-26 18:02:44	448.844027	0	0	0	0	0	0	baseline	30	NULL
247	28	6.04643603895503e-06	18.0030210863333	0.594732604222372	0.0351455782074481	0.129915823694319	1.03088665169897	0	0	0	0	0	0	0	100	19.3	0.781025	0	0	1000	0	79.5	2.86065	0	1	0	0.247755	NULL	COMPLETE	2013-11-26 17:58:30	194.812492	0	0	0	0	0	0	baseline	30	NULL
248	124	0.000681733048633373	8.6131729290355	0.0780608158092946	0.394817367661744	0.129285000544041	1.42466611325974	0	0	0	0	0	0	0	100	34.0333	1.04828	0	0	1000	0	78.9667	1.55956	0	1	0	0.156817	NULL	COMPLETE	2013-11-26 18:06:57	702.581508	0	0	0	0	0	0	baseline	30	NULL
249	82	0.0228007305291299	7.45158859412186	0.059572669910267	0.984491297509521	0.187992791086435	0.469796523833647	0	0	0	0	0	0	0	100	19	0.57735	0	0	1000	0	78.4	2.76406	0	1	0	0.253997	NULL	COMPLETE	2013-11-26 17:58:49	214.043365	0	0	0	0	0	0	baseline	30	NULL
250	167	0.00436054199566177	10.7731565507129	0.035106853581965	0.7074846313335	0.115646618045866	1.39487360387808	0	0	0	0	0	0	0	100	30.8333	0.968963	0	0	1000	0	67.1	0.830662	0	1	0	0.18681	NULL	COMPLETE	2013-11-26 18:13:41	1105.560218	0	0	0	0	0	0	baseline	30	NULL
251	142	1.02503941245649e-05	12.3164440772962	0.319083480397239	0.122015860397369	0.357742443587631	0.06635529931169	0	0	0	0	0	0	0	100	39.2	2.56125	0	0	1000	0	356.067	21.1596	0	1	0	0.145339	NULL	COMPLETE	2013-11-26 18:40:36	1186.796644	0	0	0	0	0	0	baseline	30	NULL
252	150	6.93400301944054e-06	13.9755867514759	0.27778444881551	0.0643202622886747	0.100656194798648	1.42057426318293	0	0	0	0	0	0	0	100	31.4667	1.02415	0	0	1000	0	117	1.96638	0	1	0	0.15145	NULL	COMPLETE	2013-11-26 18:41:25	1235.992298	0	0	0	0	0	0	baseline	30	NULL
253	144	1.49493411993128e-05	11.9349691527896	0.0325192795135081	0.951325476635247	0.310670466907322	0.986963973750826	0	0	0	0	0	0	0	100	79.2333	5.55388	0.948842	0.064491	400.533	341.51	1000	0	0.166667	0	0.833333	0.0585936	NULL	COMPLETE	2013-11-26 18:23:26	157.028044	0	0	0	0	0	0	baseline	30	NULL
254	130	1.66738056355229e-06	7.55394015694037	0.137062585446984	0.3326767294202	0.242491542827338	1.3162075359025	0	0	0	0	0	0	0	100	46.1667	2.58307	0.140769	0.284284	544.1	172.734	1000	0	0	0	1	0.102055	NULL	COMPLETE	2013-11-26 18:35:24	878.310136	0	0	0	0	0	0	baseline	30	NULL
255	170	0.462679762682819	7.87992562167346	0.0564817793201655	0.872030769707635	0.17464601341635	1.47878264329163	0	0	0	0	0	0	0	100	22.1333	0.884433	0	0	1000	0	46.5667	1.47611	0	1	0	0.269188	NULL	COMPLETE	2013-11-26 18:30:27	587.634839	0	0	0	0	0	0	baseline	30	NULL
256	10	1.5341320658435e-06	11.8477077397984	0.144777811365202	0.274266532156616	0.260966694075614	0.959031164702028	0	0	0	0	0	0	0	100	22.8	1.04563	0.856667	0.076086	49.1333	23.7918	1000	0	0	0	1	0.209495	NULL	COMPLETE	2013-11-26 18:20:46	7.187015	0	0	0	0	0	0	baseline	30	NULL
257	109	0.00104482003906134	19.9216953804716	0.542894943151623	0.001315490109846	0.448262019921094	1.38402107345872	0	0	0	0	0	0	0	100	37.1333	0.845905	0	0	1000	0	49.3667	1.40198	0	1	0	0.264091	NULL	COMPLETE	2013-11-26 18:34:19	820.579607	0	0	0	0	0	0	baseline	30	NULL
258	107	0.000370085998070115	7.97622828278691	0.100342640653253	0.926033201860264	0.430873085837811	1.38054497863632	0	0	0	0	0	0	0	100	15.2667	0.771722	0	0	1000	0	79.0333	3.03846	0	1	0	0.311637	NULL	COMPLETE	2013-11-26 18:26:45	368.733251	0	0	0	0	0	0	baseline	30	NULL
259	80	1.03708311726729e-05	11.7558644642122	0.0616280999965966	0.884615369141102	0.350058719795197	0.100599959124811	0	0	0	0	0	0	0	100	16.3	0.781025	0	0	1000	0	249.667	12.2918	0	1	0	0.291014	NULL	COMPLETE	2013-11-26 18:25:29	295.679464	0	0	0	0	0	0	baseline	30	NULL
260	36	1.12017194501785e-05	11.3237341120839	0.460832437966019	0.0780016910284758	0.1015345252119	0.843221658868715	0	0	0	0	0	0	0	100	15.5667	0.558768	0	0	1000	0	69.6667	2.73658	0	1	0	0.307191	NULL	COMPLETE	2013-11-26 18:22:27	115.384582	0	0	0	0	0	0	baseline	30	NULL
261	38	0.00183870845561912	14.1190764366183	0.222083453787491	0.0909899605903774	0.132804468646646	1.30971649245359	0	0	0	0	0	0	0	100	27.8333	0.734091	0	0	1000	0	43.2333	1.08577	0	1	0	0.273014	NULL	COMPLETE	2013-11-26 18:23:11	170.409223	0	0	0	0	0	0	baseline	30	NULL
262	150	7.72095931338751e-05	5.57998264324851	0.0975192275363952	0.984079738147557	0.204223298933357	0.119163029049523	0	0	0	0	0	0	0	100	14.4667	0.498888	0	0	1000	0	190.867	11.4302	0	1	0	0.331486	NULL	COMPLETE	2013-11-26 18:24:58	278.01417	0	0	0	0	0	0	baseline	30	NULL
263	98	0.0464575315224262	11.201563871	0.042538114124909	0.860392968403175	0.153779261279851	0.196259992269333	0	0	0	0	0	0	0	100	18.4333	0.61554	0	0	1000	0	96.4667	5.71392	0	1	0	0.315987	NULL	COMPLETE	2013-11-26 18:25:46	327.726895	0	0	0	0	0	0	baseline	30	NULL
264	193	1.14964941400956e-06	9.0599346999079	0.0507573003415018	0.913505773991346	0.135716736037284	0.10496614509495	0	0	0	0	0	0	0	100	16.7667	0.495536	0.402418	0.328933	463.967	195.838	1000	0	0	0	1	0.284389	NULL	COMPLETE	2013-11-26 18:27:44	449.568603	0	0	0	0	0	0	baseline	30	NULL
265	55	0.0779425443005124	8.56105409446172	0.0457788584753871	0.926002249820158	0.117549295257777	1.29540769563755	0	0	0	0	0	0	0	100	19.2667	0.573488	0	0	1000	0	48.3333	1.32497	0	1	0	0.266621	NULL	COMPLETE	2013-11-26 18:22:19	131.091562	0	0	0	0	0	0	baseline	30	NULL
266	99	1.45311706955065e-06	8.71008429094218	0.0782354595139623	0.861360064009205	0.237952175643295	0.757320172467735	0	0	0	0	0	0	0	100	13.7667	0.495536	0.986195	0.007155	34.8	12.2404	1000	0	0	0	1	0.349023	NULL	COMPLETE	2013-11-26 18:20:08	3.326939	0	0	0	0	0	0	baseline	30	NULL
267	105	0.00139953230059736	9.34907826012932	0.0788340347353369	0.603239086223766	0.445691492129117	0.148918434546795	0	0	0	0	0	0	0	100	90.4333	2.49911	0	0	1000	0	202.967	8.12602	0	1	0	0.105874	NULL	COMPLETE	2013-11-26 18:34:45	888.22052	0	0	0	0	0	0	baseline	30	NULL
268	137	0.339423475801564	8.51926131406799	0.0202904937323183	0.459057752275839	0.103571907710284	1.06674220596906	0	0	0	0	0	0	0	100	143.2	3.23934	0	0	1000	0	155.967	3.44948	0	1	0	0.0670625	NULL	COMPLETE	2013-11-26 18:54:35	2091.438627	0	0	0	0	0	0	baseline	30	NULL
269	150	1.01430570654301e-05	16.7476020264439	0.69861868978478	0.0234217515680939	0.108576603978872	0.386144130981993	0	0	0	0	0	0	0	100	28.4	0.95219	0	0	1000	0	100.9	2.99277	0	1	0	0.195284	NULL	COMPLETE	2013-11-26 18:38:44	1148.761479	0	0	0	0	0	0	baseline	30	NULL
270	180	0.00701502068006955	5.11997260386124	0.0970300266053528	0.86026008380577	0.204283208400011	0.956212983608712	0	0	0	0	0	0	0	100	21.3	0.737111	0	0	1000	0	57.1333	1.23108	0	1	0	0.25847	NULL	COMPLETE	2013-11-26 18:26:26	429.221765	0	0	0	0	0	0	baseline	30	NULL
271	85	0.000112535299588861	5.06904656649567	0.313776774797589	0.214696725597605	0.108535347506404	1.26738076366484	0	0	0	0	0	0	0	100	20.1667	0.687184	0	0	1000	0	64.4	1.1431	0	1	0	0.240822	NULL	COMPLETE	2013-11-26 18:22:07	175.846043	0	0	0	0	0	0	baseline	30	NULL
272	115	0.00737591361012705	13.6956733535044	0.0568245204631239	0.636852296069264	0.293855827394873	1.31058605197351	0	0	0	0	0	0	0	100	23	0.930949	0	0	1000	0	44.3667	1.378	0	1	0	0.299299	NULL	COMPLETE	2013-11-26 18:27:35	507.266066	0	0	0	0	0	0	baseline	30	NULL
273	56	4.18708235375136e-05	15.590922931442	0.285545201273635	0.0815714204218239	0.109616856835783	0.181110977535136	0	0	0	0	0	0	0	100	18.7333	0.512076	0	0	1000	0	129.9	5.64712	0	1	0	0.274468	NULL	COMPLETE	2013-11-26 18:23:43	277.451897	0	0	0	0	0	0	baseline	30	NULL
274	186	0.000668431693892932	15.8614972652867	0.0228723825421184	0.501156278187409	0.13060057843104	0.844956456008367	0	0	0	0	0	0	0	100	90.9	4.74939	0	0	1000	0	161.3	2.9	0	1	0	0.0728056	NULL	COMPLETE	2013-11-26 19:35:58	4615.564765	0	0	0	0	0	0	baseline	30	NULL
275	95	0.0137539334618808	10.9115548583213	0.016767292516306	0.863845359999686	0.109762468002737	0.831515456023626	0	0	0	0	0	0	0	100	96.7667	4.84894	0	0	1000	0	172.9	2.97041	0	1	0	0.063071	NULL	COMPLETE	2013-11-26 18:43:02	1445.481713	0	0	0	0	0	0	baseline	30	NULL
276	39	5.66392831451896e-06	5.30794247169979	0.303398300893605	0.247958012623712	0.194141239020973	1.39600915037096	0	0	0	0	0	0	0	100	23.2667	0.85375	0.007692	0.01175	757.633	370.396	426.8	375.624	0	0.7	0.3	0.205343	NULL	COMPLETE	2013-11-26 18:20:21	85.897099	0	0	0	0	0	0	baseline	30	NULL
277	120	1.41076251901965e-06	8.87280924245715	0.0749437606427819	0.525552819715813	0.161931085214019	0.424743369594216	0	0	0	0	0	0	0	100	25.0333	0.795124	0.028056	0.012451	373.233	120.997	978.1	117.935	0	0.033333	0.966667	0.187629	NULL	COMPLETE	2013-11-26 18:28:34	581.782077	0	0	0	0	0	0	baseline	30	NULL
278	171	0.354586355610026	7.30106513714418	0.0603237361647189	0.271945800399408	0.325895087979734	0.571381286836695	0	0	0	0	0	0	0	100	88.4667	2.80159	0	0	1000	0	111.9	3.68194	0	1	0	0.110964	NULL	COMPLETE	2013-11-26 18:44:11	1519.320698	0	0	0	0	0	0	baseline	30	NULL
279	185	1.02932118190181e-05	12.5011158513371	0.786424775375053	0.0310411215759814	0.106330898962915	0.753430553877261	0	0	0	0	0	0	0	100	23.6667	0.745356	0	0	1000	0	76.3333	1.55635	0	1	0	0.217487	NULL	COMPLETE	2013-11-26 18:34:36	947.213088	0	0	0	0	0	0	baseline	30	NULL
280	90	6.60453793699778e-05	14.0476262441371	0.608098920667544	0.0663941777311265	0.249273852352053	1.37743138952414	0	0	0	0	0	0	0	100	15	0.57735	0	0	1000	0	43.6	1.0198	0	1	0	0.345311	NULL	COMPLETE	2013-11-26 18:24:43	358.727338	0	0	0	0	0	0	baseline	30	NULL
281	92	2.48331376102051e-05	17.2768171585631	0.90179922292009	0.00930630718357861	0.113710746634752	0.592363243261352	0	0	0	0	0	0	0	100	108.333	2.22611	0	0	1000	0	141.133	3.0192	0	1	0	0.0832995	NULL	COMPLETE	2013-11-26 18:46:20	1657.041654	0	0	0	0	0	0	baseline	30	NULL
282	55	0.00635116143936919	17.9809938708786	0.0264158393256366	0.710460435599089	0.24972138106823	1.06957589254715	0	0	0	0	0	0	0	100	52.3667	3.04941	0	0	1000	0	90.5667	2.34781	0	1	0	0.118973	NULL	COMPLETE	2013-11-26 18:29:50	668.228136	0	0	0	0	0	0	baseline	30	NULL
283	72	1.25521230217876e-06	19.0466349711642	0.499702926259488	0.0188291436061263	0.123728116881102	1.11238044794183	0	0	0	0	0	0	0	100	84.7333	4.27343	0	0	1000	0	309.433	9.14944	0	1	0	0.0562034	NULL	COMPLETE	2013-11-26 18:54:51	2169.74166	0	0	0	0	0	0	baseline	30	NULL
284	64	0.000206043983024393	14.1625813499559	0.700928393052891	0.0330906857270747	0.145264988858253	1.38001392853213	0	0	0	0	0	0	0	100	25.2333	0.558768	0	0	1000	0	47.3	1.00499	0	1	0	0.259797	NULL	COMPLETE	2013-11-26 18:24:03	325.155251	0	0	0	0	0	0	baseline	30	NULL
285	138	0.0866019727369785	9.59231436718255	0.0548560954630375	0.852787463692948	0.189232347533107	0.980701253812294	0	0	0	0	0	0	0	100	18.3333	0.537484	0	0	1000	0	44	1.50555	0	1	0	0.329312	NULL	COMPLETE	2013-11-26 18:25:24	415.069089	0	0	0	0	0	0	baseline	30	NULL
286	59	0.000631896393510317	7.37842501839623	0.104143652366474	0.798183165723458	0.306740745063871	0.802859922782518	0	0	0	0	0	0	0	100	15.7	0.525991	0	0	1000	0	61.4667	2.14061	0	1	0	0.311616	NULL	COMPLETE	2013-11-26 18:20:19	111.300738	0	0	0	0	0	0	baseline	30	NULL
287	90	1.92238213433935e-06	15.5722989886999	0.0246508687268943	0.956793003715575	0.328874830715358	0.891239863527007	0	0	0	0	0	0	0	100	124.4	11.9544	0.987778	0.003285	150.833	49.5332	1000	0	0	0	1	0.0384131	NULL	COMPLETE	2013-11-26 18:19:11	45.257856	0	0	0	0	0	0	baseline	30	NULL
288	132	0.000389940594401277	6.94202893064357	0.0940118841826916	0.995580466231331	0.436520870402455	1.17754736143164	0	0	0	0	0	0	0	100	22.2333	1.20231	0.422475	0.314138	359.733	187.933	1000	0	0	0	1	0.213331	NULL	COMPLETE	2013-11-26 18:23:17	293.857343	0	0	0	0	0	0	baseline	30	NULL
289	48	4.90017957230869e-05	18.8890271540731	0.514064183225855	0.0321979017462581	0.107473014481366	0.591952671415638	0	0	0	0	0	0	0	100	22.9	0.789515	0	0	1000	0	69.5	2.02896	0	1	0	0.231927	NULL	COMPLETE	2013-11-26 18:25:01	403.166146	0	0	0	0	0	0	baseline	30	NULL
290	7	1.90999790964527e-06	15.4289784363937	0.15273673622869	0.102359755896032	0.172373386099935	1.34515660241945	0	0	0	0	0	0	0	100	67.7667	3.97227	0.719048	0.200283	165.8	116.145	1000	0	0	0	1	0.0688647	NULL	COMPLETE	2013-11-26 18:18:52	36.782034	0	0	0	0	0	0	baseline	30	NULL
291	191	2.24033726431918e-05	10.1979232055601	0.468701110221446	0.0624963857699186	0.108812799584121	1.0129786226782	0	0	0	0	0	0	0	100	24.6333	0.912262	0	0	1000	0	74.6333	1.64283	0	1	0	0.205586	NULL	COMPLETE	2013-11-26 18:32:44	870.946487	0	0	0	0	0	0	baseline	30	NULL
292	105	0.000662626097597759	8.22180344024673	0.734751806361601	0.0192421276587993	0.271706964075565	1.46232154850382	0	0	0	0	0	0	0	100	97.5	2.36291	0.084127	0.027281	187.133	14.2144	1000	0	0	0	1	0.0975197	NULL	COMPLETE	2013-11-26 18:32:38	871.706442	0	0	0	0	0	0	baseline	30	NULL
293	115	1.48842271710387e-05	6.94123551715165	0.461438199970871	0.168578940909356	0.220115959178656	0.13329314627219	0	0	0	0	0	0	0	100	14.9667	0.481894	0	0	1000	0	161.567	8.11042	0	1	0	0.329644	NULL	COMPLETE	2013-11-26 18:21:43	217.851512	0	0	0	0	0	0	baseline	30	NULL
294	87	3.01737872215162e-06	8.91188443521969	0.077196043683216	0.361179504543543	0.151980432774872	1.30632262578933	0	0	0	0	0	0	0	100	49	2.22111	0.070115	0.171424	530.6	139.662	984.433	83.8291	0	0.033333	0.966667	0.0965796	NULL	COMPLETE	2013-11-26 18:28:50	650.339523	0	0	0	0	0	0	baseline	30	NULL
295	194	2.02324983275397e-06	15.9664288372733	0.579874985385686	0.0333158143330365	0.127072754316032	1.08515958504751	0	0	0	0	0	0	0	100	25.9333	0.85375	0	0	1000	0	104.3	2.03552	0	1	0	0.18415	NULL	COMPLETE	2013-11-26 18:45:47	1679.057888	0	0	0	0	0	0	baseline	30	NULL
296	157	0.000164260900023522	5.23694849922322	0.102598939789459	0.727961402153596	0.149713252019137	1.0643548282655	0	0	0	0	0	0	0	100	19.6	0.711805	0	0	1000	0	81.2667	1.73077	0	1	0	0.244249	NULL	COMPLETE	2013-11-26 18:27:43	595.205175	0	0	0	0	0	0	baseline	30	NULL
297	94	0.000165745191400441	18.104237212101	0.0802136617712677	0.2110501434654	0.108666949905455	0.557349655027501	0	0	0	0	0	0	0	100	24.1	0.789515	0	0	1000	0	78	1.98326	0	1	0	0.220324	NULL	COMPLETE	2013-11-26 18:29:06	679.737769	0	0	0	0	0	0	baseline	30	NULL
298	173	0.000104618758306265	7.18713785870932	0.0913158468902111	0.690013107378036	0.403905493766069	0.991226401159074	0	0	0	0	0	0	0	100	95.5333	8.51952	0	0	1000	0	274.767	10.7446	0	1	0	0.0524178	NULL	COMPLETE	2013-11-26 19:08:22	3035.608321	0	0	0	0	0	0	baseline	30	NULL
299	158	0.000314185562867107	8.03266065428033	0.414197223260999	0.119166294345632	0.246804736088961	0.611470441739075	0	0	0	0	0	0	0	100	29.1333	0.956847	0	0	1000	0	61.2333	2.52565	0	1	0	0.300899	NULL	COMPLETE	2013-11-26 18:24:18	394.613993	0	0	0	0	0	0	baseline	30	NULL
300	103	3.48377019457216e-05	9.97771485475823	0.0677688315045089	0.809453705558553	0.288484897278249	1.17205309255514	0	0	0	0	0	0	0	100	18.4	0.8	0.000971	0.002913	914.667	256.012	232.733	255.924	0	0.9	0.1	0.259172	NULL	COMPLETE	2013-11-26 18:23:31	349.982223	0	0	0	0	0	0	baseline	30	NULL
301	109	2.09311421179755e-05	7.51415862469003	0.307781248586252	0.106309287017211	0.155844217352569	1.15577245808905	0	0	0	0	0	0	0	100	51.7667	2.65435	0	0	1000	0	155.433	3.12712	0	1	0	0.093786	NULL	COMPLETE	2013-11-26 18:36:39	1142.762528	0	0	0	0	0	0	baseline	30	NULL
302	86	1.39529866997939e-05	8.00134360091761	0.0464775150176138	0.928959065349773	0.261124631110579	0.0243905639206059	0	0	0	0	0	0	0	100	55.7	3.04576	0	0	1000	0	860.967	49.5658	0	1	0	0.0846267	NULL	COMPLETE	2013-11-26 18:30:06	750.191005	0	0	0	0	0	0	baseline	30	NULL
303	104	0.00065426771743503	7.03329866752028	0.0411259685643017	0.947673083283007	0.140657962299883	1.36937271780102	0	0	0	0	0	0	0	100	35.0333	1.3536	0	0	1000	0	164.767	6.57614	0	1	0	0.134113	NULL	COMPLETE	2013-11-26 18:25:31	476.207575	0	0	0	0	0	0	baseline	30	NULL
304	86	0.00388573761549787	6.86747510451823	0.252747871447355	0.108113164315	0.133593414258212	1.42279708084185	0	0	0	0	0	0	0	100	30.4333	0.495536	0	0	1000	0	41.3667	0.87496	0	1	0	0.304958	NULL	COMPLETE	2013-11-26 18:20:48	195.49153	0	0	0	0	0	0	baseline	30	NULL
305	149	0.000403796138587687	18.7880352477077	0.282479607732967	0.00753919407725334	0.110237789899111	1.11995384534588	0	0	0	0	0	0	0	100	59.7333	0.891939	0	0	1000	0	75.5667	1.11604	0	1	0	0.165316	NULL	COMPLETE	2013-11-26 18:45:11	1662.509125	0	0	0	0	0	0	baseline	30	NULL
306	182	1.91014111156406e-05	17.4909973004833	0.0403306889347732	0.379604727728292	0.105533078219742	0.538145999910776	0	0	0	0	0	0	0	100	29.1333	0.991071	0	0	1000	0	130.433	2.94033	0	1	0	0.164404	NULL	COMPLETE	2013-11-26 18:54:37	2229.842375	0	0	0	0	0	0	baseline	30	NULL
307	164	1.72853930144097e-05	9.48790432768874	0.986626987578347	0.0311281476169825	0.123635476827621	0.880259834970348	0	0	0	0	0	0	0	100	28.3	1.06927	0	0	1000	0	76.7667	2.09258	0	1	0	0.191678	NULL	COMPLETE	2013-11-26 18:36:27	1143.559303	0	0	0	0	0	0	baseline	30	NULL
308	183	0.00185168212470103	12.0364598731976	0.0923583337571472	0.153826790163293	0.110945087298751	1.45727122252341	0	0	0	0	0	0	0	100	45.2333	0.667499	0	0	1000	0	57.4	1.1431	0	1	0	0.218294	NULL	COMPLETE	2013-11-26 18:34:03	1004.088762	0	0	0	0	0	0	baseline	30	NULL
309	200	1.51967138093314e-06	16.5790084190667	0.849666557973251	0.0362596521154046	0.178879841417074	0.545759202993941	0	0	0	0	0	0	0	100	14.3333	0.471405	0	0	1000	0	79	2.36643	0	1	0	0.336571	NULL	COMPLETE	2013-11-26 18:31:58	883.088908	0	0	0	0	0	0	baseline	30	NULL
310	120	6.75412358674435e-06	11.3577470963355	0.0417765597812831	0.597949029412121	0.103957652673125	0.0539640905498527	0	0	0	0	0	0	0	100	26.1	0.907377	0	0	1000	0	418.1	18.8544	0	1	0	0.180419	NULL	COMPLETE	2013-11-26 18:28:39	693.143488	0	0	0	0	0	0	baseline	30	NULL
311	139	2.17689749058089e-06	17.0906152715907	0.82246472267434	0.0502285475376993	0.494304731767625	0.199253644314595	0	0	0	0	0	0	0	100	22.5667	1.30852	0	0	1000	0	148.5	6.19005	0	1	0	0.221327	NULL	COMPLETE	2013-11-26 18:34:45	1060.049652	0	0	0	0	0	0	baseline	30	NULL
312	22	0.29905614477524	5.32349480316043	0.0655474131926894	0.720432615140453	0.129675836022943	0.672385069611482	0	0	0	0	0	0	0	100	34.0667	1.09342	0	0	1000	0	55	2.08167	0	1	0	0.207755	NULL	COMPLETE	2013-11-26 18:17:43	42.233996	0	0	0	0	0	0	baseline	30	NULL
313	199	1.12989792802242e-06	12.9413049633149	0.0313758277334273	0.939007514389232	0.2802883727476	1.47689084960613	0	0	0	0	0	0	0	100	46.4667	3.0739	0.99464	0.001465	58.8	21.8425	1000	0	0	0	1	0.100994	NULL	COMPLETE	2013-11-26 18:17:06	20.381055	0	0	0	0	0	0	baseline	30	NULL
314	84	0.00431103018200081	11.2202706758399	0.0194752358365804	0.698211156995967	0.109654792025685	1.46969626512378	0	0	0	0	0	0	0	100	108.6	6.13515	0	0	1000	0	187.533	4.03925	0	1	0	0.0555693	NULL	COMPLETE	2013-11-26 18:41:28	1491.427738	0	0	0	0	0	0	baseline	30	NULL
315	8	0.000107205129223537	16.7399251251481	0.398010848555714	0.0628783626016229	0.104340601433069	0.243352572391741	0	0	0	0	0	0	0	100	15.1	0.395811	0	0	1000	0	89.5667	4.67392	0	1	0	0.324021	NULL	COMPLETE	2013-11-26 18:17:01	34.505855	0	0	0	0	0	0	baseline	30	NULL
316	124	0.000156118103615602	5.3031867579557	0.50773793971166	0.125906318426132	0.119016178138554	0.845814886756707	0	0	0	0	0	0	0	100	21.2	0.702377	0	0	1000	0	58.6667	1.59861	0	1	0	0.26048	NULL	COMPLETE	2013-11-26 18:20:18	254.296589	0	0	0	0	0	0	baseline	30	NULL
317	54	0.164852716153806	17.9358237003908	0.0310233479831368	0.990501417778432	0.308459878806025	1.22815350070829	0	0	0	0	0	0	0	100	19.5	0.957427	0	0	1000	0	65.1333	1.91021	0	1	0	0.247218	NULL	COMPLETE	2013-11-26 18:20:49	296.638863	0	0	0	0	0	0	baseline	30	NULL
318	34	0.0010351861223827	7.44231886230409	0.0555551068391651	0.73504731990397	0.198489224817604	1.14409333494259	0	0	0	0	0	0	0	100	44.9333	2.20504	0	0	1000	0	126.233	3.80073	0	1	0	0.108417	NULL	COMPLETE	2013-11-26 18:18:42	170.605391	0	0	0	0	0	0	baseline	30	NULL
319	136	2.78163869462919e-06	13.3177012926899	0.0421607710886747	0.88589189411141	0.208608211297542	1.09372710310388	0	0	0	0	0	0	0	100	16.4333	0.495536	0.983824	0.012914	56.4	41.9894	1000	0	0	0	1	0.288824	NULL	COMPLETE	2013-11-26 18:15:51	10.306452	0	0	0	0	0	0	baseline	30	NULL
320	128	2.41704983528668e-06	11.4743767003529	0.0487383254803717	0.873875096673146	0.152370558679104	0.32516824161401	0	0	0	0	0	0	0	100	14.2	0.4	0.701042	0.254028	295.133	205.049	1000	0	0	0	1	0.33637	NULL	COMPLETE	2013-11-26 18:17:40	119.901382	0	0	0	0	0	0	baseline	30	NULL
321	163	0.240622383289911	11.9522819598205	0.0275061633437872	0.916930580046028	0.162136245053262	1.1305377702578	0	0	0	0	0	0	0	100	33.5	1.17615	0	0	1000	0	75.1667	1.65496	0	1	0	0.165751	NULL	COMPLETE	2013-11-26 18:37:20	1306.707639	0	0	0	0	0	0	baseline	30	NULL
322	91	0.00911600288362976	5.67801904166117	0.0870569967664778	0.025884359376505	0.312982896342874	0.147587955368217	0	0	0	0	0	0	0	100	122.333	3.99444	0	0	1000	0	231.633	6.97368	0	1	0	0.0782805	NULL	COMPLETE	2013-11-26 18:28:17	764.488554	0	0	0	0	0	0	baseline	30	NULL
323	101	0.0020676010537117	18.7537733977661	0.0292143961414695	0.869403206976131	0.174422652460635	0.4225163438241	0	0	0	0	0	0	0	100	15.8	0.476095	0	0	1000	0	72.5333	3.1489	0	1	0	0.317651	NULL	COMPLETE	2013-11-26 18:24:09	520.492726	0	0	0	0	0	0	baseline	30	NULL
324	131	0.195800834810514	6.11629033228382	0.0715931123122573	0.682308371178806	0.116177592333406	0.710199723409023	0	0	0	0	0	0	0	100	24.9667	0.752034	0	0	1000	0	47.4333	1.83818	0	1	0	0.316353	NULL	COMPLETE	2013-11-26 18:19:57	268.449959	0	0	0	0	0	0	baseline	30	NULL
325	71	2.1381612309553e-06	13.2098231709097	0.079822963103652	0.528526164824143	0.495484039746225	1.14542540508555	0	0	0	0	0	0	0	100	77.2	8.38809	0.847887	0.135016	563.133	342.787	1000	0	0.166667	0	0.833333	0.0618814	NULL	COMPLETE	2013-11-26 18:18:43	195.288885	0	0	0	0	0	0	baseline	30	NULL
326	64	2.43519764678348e-06	13.6950284044724	0.14952262211591	0.244833674980327	0.168405999708921	0.811304264254868	0	0	0	0	0	0	0	100	14.3	0.525991	0.003125	0.008463	883.2	297.789	245.467	296.036	0	0.866667	0.133333	0.333155	NULL	COMPLETE	2013-11-26 18:19:06	223.054697	0	0	0	0	0	0	baseline	30	NULL
327	82	2.85074022604513e-06	7.24274130887352	0.611471524462104	0.0988564963918179	0.11511915223673	0.3654197751428	0	0	0	0	0	0	0	100	14.7333	0.442217	0	0	1000	0	98.0333	4.23071	0	1	0	0.324042	NULL	COMPLETE	2013-11-26 18:18:06	163.366649	0	0	0	0	0	0	baseline	30	NULL
328	156	2.91270497682778e-06	13.0410390603356	0.0584791777655482	0.51560186734423	0.11765057053417	0.375385655143764	0	0	0	0	0	0	0	100	17.4667	0.561743	0	0	1000	0	156.133	6.662	0	1	0	0.27582	NULL	COMPLETE	2013-11-26 18:27:52	751.797625	0	0	0	0	0	0	baseline	30	NULL
329	18	1.29443524537205e-06	7.39170133834705	0.0761011084541678	0.829674143809825	0.266373853571713	0.689898294541053	0	0	0	0	0	0	0	100	23.5333	0.884433	0.938889	0.016657	42.9333	14.0853	1000	0	0	0	1	0.200334	NULL	COMPLETE	2013-11-26 18:15:23	2.657529	0	0	0	0	0	0	baseline	30	NULL
330	42	1.537115584249e-06	5.51631036098115	0.530279229162261	0.216037381906062	0.299254601728171	1.41932858767919	0	0	0	0	0	0	0	100	14.3667	0.546707	0.599206	0.330377	143.833	98.7509	1000	0	0	0	1	0.332779	NULL	COMPLETE	2013-11-26 18:15:41	24.116169	0	0	0	0	0	0	baseline	30	NULL
331	190	2.63119623925534e-06	15.2388558862731	0.389370592078194	0.0275148774962872	0.117960177641362	1.34951536296401	0	0	0	0	0	0	0	100	102.333	5.41808	0	0	1000	0	314.033	6.37434	0	1	0	0.0473654	NULL	COMPLETE	2013-11-26 19:56:25	6070.345284	0	0	0	0	0	0	baseline	30	NULL
332	194	0.753692980891701	5.67260326701216	0.0582814253866673	0.842167508555576	0.232659902796149	1.39002295815153	0	0	0	0	0	0	0	100	92.2667	4.71122	0	0	1000	0	111.3	2.96816	0	1	0	0.097422	NULL	COMPLETE	2013-11-26 18:38:08	1376.420912	0	0	0	0	0	0	baseline	30	NULL
333	99	6.78683556995186e-06	16.875539093744	0.030857658945024	0.612948368536308	0.196903467178345	1.36908980575623	0	0	0	0	0	0	0	100	38.5333	1.38404	0.055556	0.030275	483.533	112.306	980.4	105.549	0	0.033333	0.966667	0.122374	NULL	COMPLETE	2013-11-26 18:36:22	1271.855438	0	0	0	0	0	0	baseline	30	NULL
334	52	4.43964257167533e-05	14.8104747978505	0.207711087306961	0.166310442611575	0.185984298028052	0.456632024508435	0	0	0	0	0	0	0	100	14.6667	0.537484	0	0	1000	0	72.9	2.72458	0	1	0	0.333112	NULL	COMPLETE	2013-11-26 18:18:44	217.796674	0	0	0	0	0	0	baseline	30	NULL
335	103	0.193566111345955	6.38489986420609	0.0644262523856014	0.998481906717643	0.129435100127012	0.631085615786724	0	0	0	0	0	0	0	100	16.9667	0.481894	0	0	1000	0	100.6	4.36348	0	1	0	0.281893	NULL	COMPLETE	2013-11-26 18:18:28	203.864126	0	0	0	0	0	0	baseline	30	NULL
336	190	0.00166316491699685	9.15170476655476	0.0495659874286503	0.684084289474413	0.114601790439337	1.26827179600019	0	0	0	0	0	0	0	100	23.8667	0.763035	0	0	1000	0	63.1333	1.25786	0	1	0	0.220795	NULL	COMPLETE	2013-11-26 18:30:13	909.669247	0	0	0	0	0	0	baseline	30	NULL
337	6	1.65731114395556e-06	9.2482599010691	0.0646011207718402	0.860194456065074	0.352426553051919	0.894008556816261	0	0	0	0	0	0	0	100	28.7667	1.35851	0.827778	0.029916	41.6667	9.90735	1000	0	0	0	1	0.161496	NULL	COMPLETE	2013-11-26 18:15:06	3.926326	0	0	0	0	0	0	baseline	30	NULL
338	9	0.0151441114847574	6.83689913363196	0.173463972983882	0.307818201137707	0.154203160665929	0.560026642021257	0	0	0	0	0	0	0	100	19.7333	0.628932	0	0	1000	0	46.1333	2.12498	0	1	0	0.320852	NULL	COMPLETE	2013-11-26 18:15:16	15.694311	0	0	0	0	0	0	baseline	30	NULL
339	84	4.0724761375998e-05	10.3322498500347	0.0376465118024498	0.674920281162485	0.192846141848713	1.45946662432048	0	0	0	0	0	0	0	100	68.4	3.93785	0	0	1000	0	367.1	23.7028	0	1	0	0.0699619	NULL	COMPLETE	2013-11-26 18:34:23	1167.886595	0	0	0	0	0	0	baseline	30	NULL
340	77	1.78298936741347e-05	16.2989210651722	0.0168828340247273	0.969832310220227	0.217550231330097	1.05892055706354	0	0	0	0	0	0	0	100	94.8333	6.46572	0.980952	0.010484	178.433	121.456	1000	0	0	0	1	0.0493307	NULL	COMPLETE	2013-11-26 18:15:34	40.678559	0	0	0	0	0	0	baseline	30	NULL
341	18	0.000977487090912428	7.61183448601514	0.377422408433631	0.163592175813392	0.197104966826737	0.453970578038134	0	0	0	0	0	0	0	100	17.1667	0.521749	0	0	1000	0	58.3	2.20832	0	1	0	0.325892	NULL	COMPLETE	2013-11-26 18:15:15	39.271242	0	0	0	0	0	0	baseline	30	NULL
342	139	4.05088638920545e-05	11.5822001930792	0.0260561034083366	0.905272513395175	0.215297208726406	1.23612674777396	0	0	0	0	0	0	0	100	81.7667	5.40792	0.008873	0.008029	804.9	129.008	932.9	118.272	0	0.266667	0.733333	0.0580261	NULL	COMPLETE	2013-11-26 19:00:22	2757.540744	0	0	0	0	0	0	baseline	30	NULL
343	50	3.72231997119351e-06	17.4364600179251	0.0459233394358307	0.588167519075796	0.128728960920125	0.943841275782324	0	0	0	0	0	0	0	100	13.9667	0.481894	0.81	0.218587	111.067	92.5483	1000	0	0	0	1	0.342288	NULL	COMPLETE	2013-11-26 18:14:53	36.849125	0	0	0	0	0	0	baseline	30	NULL
344	118	0.683917260710789	13.3351543464232	0.0356319572310895	0.914824384031817	0.311810297705233	0.616149247353897	0	0	0	0	0	0	0	100	38.2667	1.99889	0	0	1000	0	78.0667	1.80616	0	1	0	0.16296	NULL	COMPLETE	2013-11-26 18:29:26	910.616009	0	0	0	0	0	0	baseline	30	NULL
345	92	0.00032121345591077	8.13524532131851	0.100807509385049	0.668983159586787	0.333538199868053	1.46473419117974	0	0	0	0	0	0	0	100	21.9333	0.727247	0	0	1000	0	76.1	2.34308	0	1	0	0.219771	NULL	COMPLETE	2013-11-26 18:19:43	337.280527	0	0	0	0	0	0	baseline	30	NULL
346	24	0.0226591061960297	5.28345186728984	0.228208265034482	0.0165843658614904	0.350763665605336	0.790166091155261	0	0	0	0	0	0	0	100	71.2333	1.94394	0.0125	0.019094	733.267	407.449	362.733	417.194	0	0.7	0.3	0.114426	NULL	COMPLETE	2013-11-26 18:15:53	119.534636	0	0	0	0	0	0	baseline	30	NULL
347	138	1.50735763998904e-05	18.7127063504886	0.0756234547588974	0.192248421953991	0.128471672348678	1.09262598680099	0	0	0	0	0	0	0	100	32.7	1.34536	0	0	1000	0	128.433	2.95165	0	1	0	0.1455	NULL	COMPLETE	2013-11-26 18:43:29	1782.230334	0	0	0	0	0	0	baseline	30	NULL
348	105	0.000462490769107267	17.8425397747196	0.0552724455483258	0.424309876281768	0.215667580068111	0.579274805979803	0	0	0	0	0	0	0	100	23.1	0.907377	0	0	1000	0	73.3	3.13209	0	1	0	0.23475	NULL	COMPLETE	2013-11-26 18:25:48	725.24398	0	0	0	0	0	0	baseline	30	NULL
349	166	6.8176992638876e-06	15.3330926422495	0.425169410416856	0.0708217113278806	0.122343369107693	0.505744972245302	0	0	0	0	0	0	0	100	14.0333	0.406885	0	0	1000	0	75.0333	2.93806	0	1	0	0.34738	NULL	COMPLETE	2013-11-26 18:25:47	726.002973	0	0	0	0	0	0	baseline	30	NULL
350	194	0.00559353278856342	5.0438653351739	0.0896691379602998	0.827076158951968	0.134457691945136	0.854905317963567	0	0	0	0	0	0	0	100	19.6667	0.699206	0	0	1000	0	56.1	1.81384	0	1	0	0.277877	NULL	COMPLETE	2013-11-26 18:21:13	454.036359	0	0	0	0	0	0	baseline	30	NULL
351	76	0.0077976034250483	13.6183517042082	0.059417245676741	0.388928388245404	0.115958161372691	1.11051139852498	0	0	0	0	0	0	0	100	22.7	0.585947	0	0	1000	0	40.9333	1.28927	0	1	0	0.342026	NULL	COMPLETE	2013-11-26 18:18:26	293.377581	0	0	0	0	0	0	baseline	30	NULL
352	129	6.91571539780622e-06	19.5893389428966	0.0205549590755254	0.834401241503656	0.151099605485797	1.21866913374513	0	0	0	0	0	0	0	100	25.7	0.936305	0.722739	0.268913	362.3	290.651	1000	0	0	0	1	0.184921	NULL	COMPLETE	2013-11-26 18:19:17	348.579745	0	0	0	0	0	0	baseline	30	NULL
353	132	1.22765108783174e-06	11.952369735809	0.0588067853823304	0.716657378710806	0.184283357858658	0.42570065314183	0	0	0	0	0	0	0	100	15	0.365148	0.713889	0.264752	284.467	205.89	1000	0	0	0	1	0.319484	NULL	COMPLETE	2013-11-26 18:15:40	132.651708	0	0	0	0	0	0	baseline	30	NULL
354	160	0.00016859050321169	14.0910728578456	0.0314316905569285	0.883852468570694	0.104231319855899	0.422141905534081	0	0	0	0	0	0	0	100	16.6333	0.546707	0	0	1000	0	96.2333	3.63944	0	1	0	0.289112	NULL	COMPLETE	2013-11-26 18:29:35	967.559849	0	0	0	0	0	0	baseline	30	NULL
355	149	0.605105358823543	8.28315134742297	0.0351550143677741	0.514058497734368	0.204777433443815	1.01172626692802	0	0	0	0	0	0	0	100	113.267	3.336	0	0	1000	0	125.567	3.57476	0	1	0	0.0847167	NULL	COMPLETE	2013-11-26 18:42:52	1771.410735	0	0	0	0	0	0	baseline	30	NULL
356	10	0.00765477040387786	7.75320592802018	0.276864005951211	0.169480077456683	0.124393300898373	1.29613036987372	0	0	0	0	0	0	0	100	18.6667	0.649786	0	0	1000	0	33.4	0.95219	0	1	0	0.320031	NULL	COMPLETE	2013-11-26 18:13:33	22.853898	0	0	0	0	0	0	baseline	30	NULL
357	40	0.000287263231293724	17.0422313292511	0.660736225312576	0.0100842090323567	0.119031206425279	0.863398450976238	0	0	0	0	0	0	0	100	68.8333	1.2671	0	0	1000	0	87.8	2.58715	0	1	0	0.12289	NULL	COMPLETE	2013-11-26 18:21:15	496.155042	0	0	0	0	0	0	baseline	30	NULL
358	174	9.75562547521573e-05	17.9355178168043	0.0657261558808386	0.226235668407753	0.125317442044616	1.42254292757716	0	0	0	0	0	0	0	100	33.2333	1.22972	0	0	1000	0	94.5333	1.0562	0	1	0	0.151111	NULL	COMPLETE	2013-11-26 18:46:08	1995.270452	0	0	0	0	0	0	baseline	30	NULL
359	45	6.77923308947909e-06	12.6690001855604	0.694498050259426	0.0491510068532079	0.120795603562146	1.15752222125651	0	0	0	0	0	0	0	100	15.1667	0.521749	0	0	1000	0	65.6333	1.58079	0	1	0	0.313399	NULL	COMPLETE	2013-11-26 18:15:28	156.830172	0	0	0	0	0	0	baseline	30	NULL
360	124	0.000511885447356273	17.3187841009349	0.0145350599195808	0.978104590205476	0.121889614965767	0.944871898069978	0	0	0	0	0	0	0	100	37.8	1.53623	0	0	1000	0	227.367	15.3242	0	1	0	0.124637	NULL	COMPLETE	2013-11-26 18:39:23	1601.988472	0	0	0	0	0	0	baseline	30	NULL
361	174	1.30384429177041e-05	5.21276399842463	0.43575724074617	0.118304933886975	0.117480917274952	1.41044011666905	0	0	0	0	0	0	0	100	31.3	1.00499	0	0	1000	0	112.933	2.29395	0	1	0	0.154149	NULL	COMPLETE	2013-11-26 18:22:51	612.223169	0	0	0	0	0	0	baseline	30	NULL
362	44	2.10817061368873e-06	6.52775888098404	0.0474300670903176	0.646774624241516	0.131236074026674	1.18079732110025	0	0	0	0	0	0	0	100	67.2	3.23934	0.957576	0.033063	163.267	151.316	1000	0	0	0	1	0.0690213	NULL	COMPLETE	2013-11-26 18:12:53	13.456027	0	0	0	0	0	0	baseline	30	NULL
363	182	0.769438883107058	13.0282370198984	0.0236538604367524	0.900846310192719	0.242780285980552	0.116762637423817	0	0	0	0	0	0	0	100	129.967	6.9689	0	0	1000	0	243.167	9.86605	0	1	0	0.0653481	NULL	COMPLETE	2013-11-26 19:21:12	4114.29313	0	0	0	0	0	0	baseline	30	NULL
364	167	0.00863288251256127	7.27174989879131	0.0370811626780778	0.891597610199824	0.114379551261663	1.16473447841825	0	0	0	0	0	0	0	100	37	1.36626	0	0	1000	0	91.7	1.81016	0	1	0	0.141371	NULL	COMPLETE	2013-11-26 18:29:47	1030.080227	0	0	0	0	0	0	baseline	30	NULL
365	138	5.2025362343267e-05	13.5518008144572	0.0788064072839916	0.230268265819177	0.187141597364098	1.18510905348696	0	0	0	0	0	0	0	100	80.3333	6.20931	0	0	1000	0	210.433	6.04253	0	1	0	0.0634776	NULL	COMPLETE	2013-11-26 18:58:41	2765.567667	0	0	0	0	0	0	baseline	30	NULL
366	199	1.57414837783175e-06	10.2319178823382	0.0686625472735614	0.856496551306918	0.277037968486547	0.27713956073625	0	0	0	0	0	0	0	100	14.7333	0.727247	0.472697	0.338613	325.467	168.106	1000	0	0	0	1	0.324746	NULL	COMPLETE	2013-11-26 18:20:38	485.789684	0	0	0	0	0	0	baseline	30	NULL
367	106	0.0023794772137387	6.23901259852573	0.067787223495543	0.849216538947076	0.155993319209665	1.4538459969312	0	0	0	0	0	0	0	100	23.1333	0.669992	0	0	1000	0	69.9667	1.19676	0	1	0	0.21155	NULL	COMPLETE	2013-11-26 18:17:36	311.11758	0	0	0	0	0	0	baseline	30	NULL
368	161	0.0125293920382349	8.82874298258685	0.0618901452980936	0.92626755614765	0.190663370769471	0.673937142444775	0	0	0	0	0	0	0	100	15.1	0.538516	0	0	1000	0	53.3333	1.75752	0	1	0	0.342252	NULL	COMPLETE	2013-11-26 18:20:39	497.378691	0	0	0	0	0	0	baseline	30	NULL
369	12	2.47705722293072e-06	9.59496758179739	0.138744883704931	0.410689152777195	0.31616161391139	0.277824132312089	0	0	0	0	0	0	0	100	20.5333	0.921352	0.538889	0.324703	233.067	264.961	926.4	221.48	0	0.1	0.9	0.230615	NULL	COMPLETE	2013-11-26 18:12:39	19.41346	0	0	0	0	0	0	baseline	30	NULL
370	82	0.000657493089553398	13.5228984162677	0.248305699089542	0.0349494321271777	0.198453901428729	0.0540915522607975	0	0	0	0	0	0	0	100	30.3333	0.471405	0	0	1000	0	355.3	23.8902	0	1	0	0.323644	NULL	COMPLETE	2013-11-26 18:17:17	300.886496	0	0	0	0	0	0	baseline	30	NULL
371	61	0.819134202277983	12.8588812111411	0.0255509184207767	0.332622757414356	0.118652075622231	1.42919109038077	0	0	0	0	0	0	0	100	43.5667	0.715697	0	0	1000	0	51.9667	1.01598	0	1	0	0.202968	NULL	COMPLETE	2013-11-26 18:18:55	399.008195	0	0	0	0	0	0	baseline	30	NULL
372	115	0.00201446126237558	5.11869182111695	0.162775522563607	0.552918730070814	0.164171497803181	1.40134395750472	0	0	0	0	0	0	0	100	16.1667	0.582142	0	0	1000	0	41.5333	1.0873	0	1	0	0.340252	NULL	COMPLETE	2013-11-26 18:15:04	169.458503	0	0	0	0	0	0	baseline	30	NULL
373	26	0.00027986665881165	17.451499394374	0.0642197979614139	0.40005171764642	0.193560249079019	1.33641418513143	0	0	0	0	0	0	0	100	18.6333	0.657436	0	0	1000	0	62.8333	2.19216	0	1	0	0.257845	NULL	COMPLETE	2013-11-26 18:14:15	139.201977	0	0	0	0	0	0	baseline	30	NULL
374	137	0.00825194146297484	6.24582791002467	0.0318558018188924	0.952449565054849	0.113144633639604	0.722153147757053	0	0	0	0	0	0	0	100	60.3333	2.8441	0	0	1000	0	166.433	3.0625	0	1	0	0.0818891	NULL	COMPLETE	2013-11-26 18:31:16	1169.951542	0	0	0	0	0	0	baseline	30	NULL
375	66	0.456845511470648	18.5503200558014	0.0257720651570708	0.992327690124512	0.411429736204445	0.615705041841138	0	0	0	0	0	0	0	100	73.5	5.57823	0	0	1000	0	202.833	8.23441	0	1	0	0.0665692	NULL	COMPLETE	2013-11-26 18:36:28	1482.806252	0	0	0	0	0	0	baseline	30	NULL
376	147	0.000276695140491154	7.7812146267388	0.0954469442367554	0.483432974200696	0.101342559978366	0.18535090074176	0	0	0	0	0	0	0	100	18.3333	0.537484	0	0	1000	0	128.6	7.4144	0	1	0	0.288054	NULL	COMPLETE	2013-11-26 18:18:13	390.938809	0	0	0	0	0	0	baseline	30	NULL
377	76	1.14416019478974e-06	5.7339981442783	0.154047902906314	0.670231661526486	0.278703117184341	0.641096785194241	0	0	0	0	0	0	0	100	15.3	0.690411	0.968859	0.030294	56.5	37.4573	1000	0	0	0	1	0.313346	NULL	COMPLETE	2013-11-26 18:11:46	4.047167	0	0	0	0	0	0	baseline	30	NULL
378	165	3.12833329678203e-05	6.2430013960693	0.093477790709585	0.949817442568019	0.215577322151512	1.11085567718139	0	0	0	0	0	0	0	100	14.2	0.6	0.344444	0.389985	201.7	105.654	1000	0	0	0	1	0.338823	NULL	COMPLETE	2013-11-26 18:15:25	228.366141	0	0	0	0	0	0	baseline	30	NULL
379	78	1.07140130213913e-05	9.52848361805081	0.0759395943023264	0.617660455405712	0.126078904792666	1.20541437581182	0	0	0	0	0	0	0	100	14.8667	0.498888	0.013675	0.011435	383.767	371.789	774.433	374.132	0	0.266667	0.733333	0.321005	NULL	COMPLETE	2013-11-26 18:15:11	214.830871	0	0	0	0	0	0	baseline	30	NULL
380	195	1.53058341103816e-05	6.79681910434738	0.883649507071823	0.0688065299764276	0.116493665613234	0.344080496304668	0	0	0	0	0	0	0	100	16.0333	0.604612	0	0	1000	0	87.8667	4.3645	0	1	0	0.321718	NULL	COMPLETE	2013-11-26 18:18:18	410.984003	0	0	0	0	0	0	baseline	30	NULL
381	55	0.0172827617635496	5.18075430300087	0.0451847799122334	0.993063204921782	0.118035855144262	0.647011523477267	0	0	0	0	0	0	0	100	40.8333	1.77169	0	0	1000	0	158.467	5.70808	0	1	0	0.115333	NULL	COMPLETE	2013-11-26 18:14:35	189.5818	0	0	0	0	0	0	baseline	30	NULL
382	146	0.000106171369755213	10.0217586266808	0.0509981391951442	0.922289009671658	0.184276609681547	0.74867540105246	0	0	0	0	0	0	0	100	16.5333	0.498888	0	0	1000	0	106.3	3.74299	0	1	0	0.287682	NULL	COMPLETE	2013-11-26 18:20:14	530.155299	0	0	0	0	0	0	baseline	30	NULL
383	73	0.0901939510063377	5.52920968737453	0.0613336432725191	0.997150480747223	0.107495330739766	1.33861585122067	0	0	0	0	0	0	0	100	20.6	0.663325	0	0	1000	0	94.3333	3.77124	0	1	0	0.231445	NULL	COMPLETE	2013-11-26 18:13:47	144.411079	0	0	0	0	0	0	baseline	30	NULL
384	13	1.08375772794422e-06	15.5131456593517	0.0753834038041532	0.231124819489196	0.223410269804299	0.95321029921528	0	0	0	0	0	0	0	100	100.067	6.14239	0.902564	0.055947	151.6	97.396	1000	0	0	0	1	0.0468876	NULL	COMPLETE	2013-11-26 18:11:56	33.904835	0	0	0	0	0	0	baseline	30	NULL
385	6	0.228202152010241	12.5686097505968	0.06200340250507	0.606718089664355	0.381174910906702	1.3371119902283	0	0	0	0	0	0	0	100	27.9	1.07548	0	0	1000	0	37.5333	1.54344	0	1	0	0.234341	NULL	COMPLETE	2013-11-26 18:11:45	26.696193	0	0	0	0	0	0	baseline	30	NULL
386	160	3.52276403408011e-05	7.83375152619556	0.16200973582454	0.231409111293033	0.296150071267039	0.0861655461997725	0	0	0	0	0	0	0	100	250.5	7.77925	0	0	1000	0	466.4	13.6763	0	1	0	0.0394354	NULL	COMPLETE	2013-11-26 19:03:41	3152.630859	0	0	0	0	0	0	baseline	30	NULL
387	119	0.0485544258394845	6.17193095968105	0.0870750534813851	0.172716786852106	0.112576965149492	1.05606610225979	0	0	0	0	0	0	0	100	28.0667	0.359011	0	0	1000	0	41.8	1.86905	0	1	0	0.338405	NULL	COMPLETE	2013-11-26 18:15:23	255.078039	0	0	0	0	0	0	baseline	30	NULL
388	151	0.240466984886714	7.50264170113951	0.0568170291371644	0.712572702905163	0.141513790842146	0.992974033211358	0	0	0	0	0	0	0	100	28.0333	0.87496	0	0	1000	0	47.2333	1.585	0	1	0	0.280612	NULL	COMPLETE	2013-11-26 18:18:41	454.757394	0	0	0	0	0	0	baseline	30	NULL
389	20	1.30493165896044e-06	17.6438608276658	0.0436665636952966	0.754221459617838	0.29798023449257	1.40702382073738	0	0	0	0	0	0	0	100	16.7333	0.628932	0.938334	0.027934	30.1667	13.9501	1000	0	0	0	1	0.28311	NULL	COMPLETE	2013-11-26 18:11:08	5.248689	0	0	0	0	0	0	baseline	30	NULL
390	52	0.0123909048978375	15.0983556907158	0.0860546010080725	0.0299954928923398	0.302604320179671	1.44643867074512	0	0	0	0	0	0	0	100	82.8	1.8868	0.100641	0.034645	142.8	10.1338	1000	0	0	0	1	0.106023	NULL	COMPLETE	2013-11-26 18:24:32	810.774899	0	0	0	0	0	0	baseline	30	NULL
391	44	5.21274297024746e-05	11.4024344098289	0.637690806994215	0.0259856223128736	0.141163691412657	0.352030368058477	0	0	0	0	0	0	0	100	88.4667	4.20898	0	0	1000	0	148.733	4.02437	0	1	0	0.0847773	NULL	COMPLETE	2013-11-26 18:20:34	574.718501	0	0	0	0	0	0	baseline	30	NULL
392	134	6.4801979156507e-06	19.6365319774486	0.35783147579059	0.0702619028743356	0.209637779276818	1.08831320880447	0	0	0	0	0	0	0	100	16.7333	0.628932	0	0	1000	0	70	1.41421	0	1	0	0.288181	NULL	COMPLETE	2013-11-26 18:24:32	817.077129	0	0	0	0	0	0	baseline	30	NULL
393	8	4.73474145459104e-05	15.7802886131685	0.563261387171224	0.0491562795359641	0.108926539309323	0.033698086484801	0	0	0	0	0	0	0	100	14.4333	0.495536	0	0	1000	0	497.4	46.2483	0	1	0	0.336631	NULL	COMPLETE	2013-11-26 18:11:24	30.581099	0	0	0	0	0	0	baseline	30	NULL
394	91	8.73167895332471e-05	15.7730919111054	0.606878380291164	0.0308320010080934	0.135005382634699	0.0656154901185073	0	0	0	0	0	0	0	100	25.9	0.597216	0	0	1000	0	306.767	21.1466	0	1	0	0.338865	NULL	COMPLETE	2013-11-26 18:16:45	356.27001	0	0	0	0	0	0	baseline	30	NULL
395	20	0.000538332683184472	9.0959620475769	0.122858589747921	0.383179769618437	0.161808805074543	1.32767851053504	0	0	0	0	0	0	0	100	17.7667	0.667499	0	0	1000	0	53.4667	1.5217	0	1	0	0.271012	NULL	COMPLETE	2013-11-26 18:11:43	53.851437	0	0	0	0	0	0	baseline	30	NULL
396	14	2.30621612182749e-05	5.15887732617557	0.173909665783867	0.276158900698647	0.202427746821195	1.4153414297197	0	0	0	0	0	0	0	100	101.6	7.8256	0.002381	0.012822	980.567	104.652	530.167	120.692	0	0.966667	0.033333	0.0454796	NULL	COMPLETE	2013-11-26 18:12:51	130.849325	0	0	0	0	0	0	baseline	30	NULL
397	144	1.552070305138e-06	12.0203303813469	0.17290354706347	0.209640468470752	0.124151496682316	1.38229823561152	0	0	0	0	0	0	0	100	15.2667	0.573488	0.001852	0.004368	858.067	317.408	291.733	317.005	0	0.833333	0.166667	0.311773	NULL	COMPLETE	2013-11-26 18:21:47	669.753867	0	0	0	0	0	0	baseline	30	NULL
398	178	1.19656822162132e-05	11.2664762698114	0.0404634142760187	0.63433602056466	0.155327843409032	1.44980015229899	0	0	0	0	0	0	0	100	34.9333	1.28927	0.000187	0.001008	975.933	129.603	296.867	132.041	0	0.966667	0.033333	0.134077	NULL	COMPLETE	2013-11-26 18:38:00	1643.319955	0	0	0	0	0	0	baseline	30	NULL
399	32	4.74462089613319e-05	19.9740334542003	0.156522817211226	0.10371931316331	0.217483773455024	1.26106740554329	0	0	0	0	0	0	0	100	43.5667	2.20126	0	0	1000	0	123.8	4.10203	0	1	0	0.109883	NULL	COMPLETE	2013-11-26 18:18:57	500.344721	0	0	0	0	0	0	baseline	30	NULL
400	135	0.0172734865019998	13.1162432348356	0.0493337167426944	0.95018047769554	0.325212512910366	0.512847109762952	0	0	0	0	0	0	0	100	16.4333	0.61554	0	0	1000	0	62.2667	2.99926	0	1	0	0.313426	NULL	COMPLETE	2013-11-26 18:20:31	595.591434	0	0	0	0	0	0	baseline	30	NULL
401	42	1.52030508888878e-06	7.96529451268725	0.0966591869946569	0.614417688688263	0.152803932316601	0.495287268119864	0	0	0	0	0	0	0	100	14.9333	0.442217	0.948413	0.058668	61.5667	42.4552	1000	0	0	0	1	0.320271	NULL	COMPLETE	2013-11-26 18:10:35	4.19713	0	0	0	0	0	0	baseline	30	NULL
402	7	1.13622630030387e-05	6.77638945868239	0.232525300467387	0.198820925084874	0.1072195854038	0.775820012832992	0	0	0	0	0	0	0	100	22.9667	0.795124	0.033333	0.060422	796.4	369.273	343.533	363.236	0	0.766667	0.233333	0.206161	NULL	COMPLETE	2013-11-26 18:10:49	18.285954	0	0	0	0	0	0	baseline	30	NULL
403	192	0.00169057491257514	16.493443150539	0.0636469332966954	0.0255818038713187	0.137991402111948	1.48664093051804	0	0	0	0	0	0	0	100	151.033	2.89233	0.153646	0.018911	321.6	18.4817	1000	0	0	0	1	0.0657555	NULL	COMPLETE	2013-11-26 19:47:21	5819.131047	0	0	0	0	0	0	baseline	30	NULL
404	102	8.80531613516392e-05	13.9292959903833	0.43359546083957	0.0384851419366896	0.154629631340504	1.34506241288735	0	0	0	0	0	0	0	100	58.4667	2.78966	0	0	1000	0	96.3333	1.65999	0	1	0	0.113352	NULL	COMPLETE	2013-11-26 18:29:02	1125.148585	0	0	0	0	0	0	baseline	30	NULL
405	64	0.000130388036243127	13.991276982706	0.0317135993391275	0.732687854440883	0.10407676929608	1.42073564858409	0	0	0	0	0	0	0	100	21.2667	0.81377	0	0	1000	0	106.2	5.26245	0	1	0	0.221627	NULL	COMPLETE	2013-11-26 18:15:27	312.16488	0	0	0	0	0	0	baseline	30	NULL
406	42	5.09074452172597e-05	10.3737217851449	0.0391671061515808	0.992231611628085	0.15481508905068	0.555737995964009	0	0	0	0	0	0	0	100	19.1	0.597216	0.96746	0.024185	39.8333	18.8434	1000	0	0	0	1	0.248346	NULL	COMPLETE	2013-11-26 18:10:15	3.838033	0	0	0	0	0	0	baseline	30	NULL
407	20	1.87479902162813e-06	7.36558707547374	0.249307909281924	0.135644218418747	0.10950368354097	1.02401722620009	0	0	0	0	0	0	0	100	33.9	1.37477	0.305	0.340184	363.8	254.691	939.467	187.115	0	0.1	0.9	0.139631	NULL	COMPLETE	2013-11-26 18:11:08	63.039146	0	0	0	0	0	0	baseline	30	NULL
408	55	3.50332105456566e-06	13.4610169939697	0.0466380512807518	0.474742073565722	0.118163741752505	0.186578444594052	0	0	0	0	0	0	0	100	26.3667	0.752034	0	0	1000	0	231.333	12.5468	0	1	0	0.18005	NULL	COMPLETE	2013-11-26 18:15:32	331.062536	0	0	0	0	0	0	baseline	30	NULL
409	92	0.00143866375990798	5.20854676607996	0.0845178826712072	0.972039649263024	0.269379301927984	1.21174713252811	0	0	0	0	0	0	0	100	29.8667	1.40791	0	0	1000	0	129.667	6.19857	0	1	0	0.159611	NULL	COMPLETE	2013-11-26 18:17:47	467.40601	0	0	0	0	0	0	baseline	30	NULL
410	63	6.71804754197546e-05	5.75869174092077	0.0758661411236972	0.973583389772102	0.172300473321229	0.47765542406356	0	0	0	0	0	0	0	100	18.7333	0.679869	0.254497	0.325957	258.867	115.29	1000	0	0	0	1	0.253115	NULL	COMPLETE	2013-11-26 18:11:26	87.032319	0	0	0	0	0	0	baseline	30	NULL
411	77	2.39189226836155e-05	13.5220971656963	0.851379384286702	0.0376854476053268	0.239238956291229	0.742909835975151	0	0	0	0	0	0	0	100	23.9	0.907377	0	0	1000	0	70.7	1.50886	0	1	0	0.215853	NULL	COMPLETE	2013-11-26 18:17:48	481.320878	0	0	0	0	0	0	baseline	30	NULL
412	186	1.38029733808908e-06	7.69419734016992	0.0481751877814531	0.808314550435171	0.117981196846813	1.27402065456379	0	0	0	0	0	0	0	100	25.8333	0.933928	0.991398	0.006348	57.3	42.6483	1000	0	0	0	1	0.181649	NULL	COMPLETE	2013-11-26 18:10:00	13.372102	0	0	0	0	0	0	baseline	30	NULL
413	68	0.0350886842853798	9.11118777818047	0.0863344497047365	0.359506342792884	0.305658912472427	1.49219466628507	0	0	0	0	0	0	0	100	33.7333	0.771722	0	0	1000	0	43.3333	0.906765	0	1	0	0.267126	NULL	COMPLETE	2013-11-26 18:13:28	222.615937	0	0	0	0	0	0	baseline	30	NULL
414	156	0.00103645306165672	7.58039925480261	0.0724338188301772	0.981910073198378	0.216458737011999	0.491411399610806	0	0	0	0	0	0	0	100	14.8	0.541603	0	0	1000	0	83.7333	2.68245	0	1	0	0.324329	NULL	COMPLETE	2013-11-26 18:17:28	463.030474	0	0	0	0	0	0	baseline	30	NULL
415	65	0.807754844769426	6.55448086326942	0.0721177209634334	0.989345644600689	0.268351139593869	1.31149663520046	0	0	0	0	0	0	0	100	23.8	0.979796	0	0	1000	0	73.9	1.92094	0	1	0	0.204202	NULL	COMPLETE	2013-11-26 18:12:37	174.299267	0	0	0	0	0	0	baseline	30	NULL
416	44	3.88777907560747e-06	6.12963375635445	0.0690504650119692	0.763411067659035	0.144672941882163	1.27689861061051	0	0	0	0	0	0	0	100	26.3	1.03762	0.965151	0.020952	58	39.2088	1000	0	0	0	1	0.178456	NULL	COMPLETE	2013-11-26 18:09:45	3.949759	0	0	0	0	0	0	baseline	30	NULL
417	177	0.985012015451031	7.66281212796457	0.0517741092480719	0.722484490601346	0.161001587379724	0.397866788131651	0	0	0	0	0	0	0	100	35.4	1.28062	0	0	1000	0	68.6333	2.56233	0	1	0	0.235335	NULL	COMPLETE	2013-11-26 18:21:02	682.252871	0	0	0	0	0	0	baseline	30	NULL
418	28	1.38806465079115e-06	12.3879610281438	0.793368545128033	0.0267059467732906	0.141934745572507	0.867465237986762	0	0	0	0	0	0	0	100	38.7	1.36992	0	0	1000	0	177.467	9.6669	0	1	0	0.120913	NULL	COMPLETE	2013-11-26 18:13:42	248.113477	0	0	0	0	0	0	baseline	30	NULL
419	7	4.15590118046454e-06	5.73520117090084	0.566079119453207	0.136497318511829	0.299091083928943	0.84123932036804	0	0	0	0	0	0	0	100	32.6333	1.68292	0.423809	0.320466	304.7	352.484	840.9	318.597	0	0.2	0.8	0.144141	NULL	COMPLETE	2013-11-26 18:09:42	15.152815	0	0	0	0	0	0	baseline	30	NULL
420	54	0.000127740840086388	7.01268534990959	0.229433975182474	0.255155911203474	0.10587056055665	0.330329842127394	0	0	0	0	0	0	0	100	15.5333	0.498888	0	0	1000	0	82.9667	5.70662	0	1	0	0.317292	NULL	COMPLETE	2013-11-26 18:10:53	100.689782	0	0	0	0	0	0	baseline	30	NULL
421	124	0.0414532647458082	15.2899243216962	0.0354265132918954	0.886640605283901	0.212498242594302	0.336928863697685	0	0	0	0	0	0	0	100	17.5	0.619139	0	0	1000	0	72.3	4.43584	0	1	0	0.322192	NULL	COMPLETE	2013-11-26 18:19:03	600.993096	0	0	0	0	0	0	baseline	30	NULL
422	30	0.1997784304415	6.21475139982067	0.0783227360807359	0.917012843536213	0.201751234661788	1.35253194071585	0	0	0	0	0	0	0	100	19.1667	0.582142	0	0	1000	0	41.3	1.06927	0	1	0	0.276373	NULL	COMPLETE	2013-11-26 18:09:41	45.911401	0	0	0	0	0	0	baseline	30	NULL
423	62	0.161478333235478	8.79538557142951	0.0407926519401371	0.22006426891312	0.11462070941925	1.40978926167358	0	0	0	0	0	0	0	100	43.0667	0.727247	0	0	1000	0	52.6667	1.37437	0	1	0	0.205295	NULL	COMPLETE	2013-11-26 18:13:39	290.813359	0	0	0	0	0	0	baseline	30	NULL
424	113	0.0508519993053688	19.3429112830199	0.0195981350261718	0.750496291555464	0.166841182392091	0.130716692893766	0	0	0	0	0	0	0	100	38.1333	1.43139	0	0	1000	0	156.1	8.10905	0	1	0	0.206994	NULL	COMPLETE	2013-11-26 18:25:47	1019.269027	0	0	0	0	0	0	baseline	30	NULL
425	20	0.00551728443631058	13.394222141942	0.0510936183854938	0.470634038792923	0.173091142158955	1.28024471434532	0	0	0	0	0	0	0	100	31.3333	1.16428	0	0	1000	0	60.4667	1.83908	0	1	0	0.174533	NULL	COMPLETE	2013-11-26 18:11:02	135.179581	0	0	0	0	0	0	baseline	30	NULL
426	19	0.313530397905041	7.16339792707004	0.0366959217935801	0.568560240324587	0.124307481665164	0.819518849099986	0	0	0	0	0	0	0	100	61.7	1.41774	0	0	1000	0	76.7667	1.62652	0	1	0	0.123066	NULL	COMPLETE	2013-11-26 18:10:15	88.950846	0	0	0	0	0	0	baseline	30	NULL
427	183	5.60912045399024e-06	16.9253166462295	0.741049802862108	0.0317398149054497	0.49412531144917	0.0327254008338787	0	0	0	0	0	0	0	100	210.6	5.94755	0	0	1000	0	820.767	29.5654	0	1	0	0.0510212	NULL	COMPLETE	2013-11-26 19:48:10	5963.791772	0	0	0	0	0	0	baseline	30	NULL
428	121	0.00164686663552169	5.96932876855135	0.272712441161275	0.180316330632195	0.133437047433108	1.06466157598188	0	0	0	0	0	0	0	100	26.5667	0.760847	0	0	1000	0	44.1333	1.0562	0	1	0	0.327215	NULL	COMPLETE	2013-11-26 18:12:15	212.045543	0	0	0	0	0	0	baseline	30	NULL
429	84	0.00213614379909849	5.22642082185484	0.162867144215852	0.227851583622396	0.145522383414209	1.40333225709153	0	0	0	0	0	0	0	100	73.6667	1.84993	0	0	1000	0	88.2333	1.60589	0	1	0	0.11778	NULL	COMPLETE	2013-11-26 18:17:36	535.744027	0	0	0	0	0	0	baseline	30	NULL
430	97	0.000952798752390536	15.5972878204193	0.177123915404081	0.0687289852648973	0.171208010241389	1.33384131957544	0	0	0	0	0	0	0	100	55.3667	0.948098	0	0	1000	0	68.1	1.16476	0	1	0	0.16783	NULL	COMPLETE	2013-11-26 18:22:25	824.877736	0	0	0	0	0	0	baseline	30	NULL
431	110	5.46198854727067e-05	14.0206430328544	0.164763248059899	0.265574658289552	0.353397772740573	1.3895312349801	0	0	0	0	0	0	0	100	18.4333	0.882547	0	0	1000	0	65.9	1.44568	0	1	0	0.266237	NULL	COMPLETE	2013-11-26 18:18:23	587.273755	0	0	0	0	0	0	baseline	30	NULL
432	148	5.97948188932968e-06	11.9254476460628	0.0823457536753267	0.453554869396612	0.144171895366162	1.12229243844748	0	0	0	0	0	0	0	100	15.8	0.476095	0	0	1000	0	123.4	8.39285	0	1	0	0.301557	NULL	COMPLETE	2013-11-26 18:18:05	572.993345	0	0	0	0	0	0	baseline	30	NULL
433	177	1.41094240174292e-06	11.6800287656952	0.0613130261190236	0.921646678820252	0.359569009207189	0.972062803583685	0	0	0	0	0	0	0	100	15.9	0.650641	0.993032	0.002784	32.8667	15.7876	1000	0	0	0	1	0.300468	NULL	COMPLETE	2013-11-26 18:08:41	10.742897	0	0	0	0	0	0	baseline	30	NULL
434	182	0.00201035749837988	5.1318403694313	0.0501861148513854	0.788516280939803	0.100505151133984	1.32695989315398	0	0	0	0	0	0	0	100	45.5	2.15639	0	0	1000	0	113.733	1.7114	0	1	0	0.113607	NULL	COMPLETE	2013-11-26 18:25:30	1027.770398	0	0	0	0	0	0	baseline	30	NULL
435	192	9.71323155805342e-06	10.4538230656181	0.0236208245623857	0.885411738418043	0.137482697796077	1.47347440484678	0	0	0	0	0	0	0	100	57.9667	2.25807	0.674826	0.226961	773.1	348.454	1000	0	0.666667	0	0.333333	0.0811841	NULL	COMPLETE	2013-11-26 18:25:49	1048.49156	0	0	0	0	0	0	baseline	30	NULL
436	173	1.13846700493658e-05	6.46972537389956	0.101883416995406	0.73337616189383	0.224603882431984	0.262025949642994	0	0	0	0	0	0	0	100	18.3333	0.745356	0	0	1000	0	146.067	6.90378	0	1	0	0.259468	NULL	COMPLETE	2013-11-26 18:16:37	499.239491	0	0	0	0	0	0	baseline	30	NULL
437	168	0.000159077982993998	8.01805291092023	0.0992835110519081	0.224378591869026	0.127270040940493	1.00517755674431	0	0	0	0	0	0	0	100	89.4667	4.30297	0	0	1000	0	173.733	3.66909	0	1	0	0.0663735	NULL	COMPLETE	2013-11-26 18:41:09	1972.905196	0	0	0	0	0	0	baseline	30	NULL
438	158	0.00127774940900617	10.3275208501145	0.0312668427359313	0.998259239830077	0.270260534994304	0.14809518298367	0	0	0	0	0	0	0	100	89	6.19139	0	0	1000	0	577.1	32.0971	0	1	0	0.0523684	NULL	COMPLETE	2013-11-26 19:14:02	3948.043028	0	0	0	0	0	0	baseline	30	NULL
439	152	1.16808409384441e-05	9.19580586371012	0.440312055870891	0.118747980101034	0.172825718298554	0.989628962944262	0	0	0	0	0	0	0	100	15.5333	0.498888	0	0	1000	0	65.1333	1.668	0	1	0	0.312845	NULL	COMPLETE	2013-11-26 18:15:00	411.946966	0	0	0	0	0	0	baseline	30	NULL
440	97	0.000120774464768467	16.9028349081054	0.949703975580633	0.0011040554381907	0.279477303661406	0.48043471083045	0	0	0	0	0	0	0	100	136.467	3.70345	0.032646	0.01599	275.6	241.569	917.367	247.903	0	0.1	0.9	0.0715144	NULL	COMPLETE	2013-11-26 18:46:07	2279.112772	0	0	0	0	0	0	baseline	30	NULL
441	33	0.000139069743715376	10.9671104548033	0.622063081245869	0.022717411397025	0.138140020240098	0.983270425735973	0	0	0	0	0	0	0	100	172.267	5.2277	0	0	1000	0	193.667	4.28434	0	1	0	0.0464272	NULL	COMPLETE	2013-11-26 18:19:36	693.520928	0	0	0	0	0	0	baseline	30	NULL
442	38	0.261692053089464	8.26466548605822	0.070491942577064	0.528781432425603	0.46279717721045	0.810163994824979	0	0	0	0	0	0	0	100	84.7667	3.10573	0.00614	0.01113	808.933	346.451	310.5	380.398	0	0.766667	0.233333	0.0968486	NULL	COMPLETE	2013-11-26 18:13:20	319.554764	0	0	0	0	0	0	baseline	30	NULL
443	156	1.09781165658373e-05	19.6612605231348	0.692795297130942	0.00358497886918485	0.252772105112672	0.0225609260844067	0	0	0	0	0	0	0	100	175.2	2.45493	0	0	1000	0	1000	0	0	1	0	0.0628505	NULL	COMPLETE	2013-11-26 19:18:21	4220.813668	0	0	0	0	0	0	baseline	30	NULL
444	74	1.77704925128748e-06	6.65024832589552	0.0714810830540955	0.7213368373923	0.21266017826274	1.27143963609589	0	0	0	0	0	0	0	100	35.9667	1.7792	0.977477	0.014534	75.0333	44.5881	1000	0	0	0	1	0.130252	NULL	COMPLETE	2013-11-26 18:08:07	7.384797	0	0	0	0	0	0	baseline	30	NULL
445	135	0.00877197732929619	5.20669182646088	0.0337674443144351	0.736608828650787	0.105403928924352	1.25863480400061	0	0	0	0	0	0	0	100	180.7	8.54459	0	0	1000	0	221.2	5.67685	0	1	0	0.046137	NULL	COMPLETE	2013-11-26 18:34:35	1596.524071	0	0	0	0	0	0	baseline	30	NULL
446	189	4.16590293452435e-05	5.88719207560644	0.0946017513051629	0.763318162877113	0.183837197721004	1.47940171126276	0	0	0	0	0	0	0	100	19.5333	0.718022	0	0	1000	0	119.667	5.86136	0	1	0	0.241884	NULL	COMPLETE	2013-11-26 18:17:15	556.75797	0	0	0	0	0	0	baseline	30	NULL
447	95	1.28972712735931e-06	13.6775139113888	0.0396727407351136	0.978463181294501	0.312303195334971	1.26728320972528	0	0	0	0	0	0	0	100	21.7333	0.997775	0.988772	0.002663	30.8667	9.56289	1000	0	0	0	1	0.218636	NULL	COMPLETE	2013-11-26 18:08:01	7.02962	0	0	0	0	0	0	baseline	30	NULL
448	35	0.00344094927461883	9.91976718534715	0.197403247002512	0.0721095351036638	0.125086999032646	1.44845551228849	0	0	0	0	0	0	0	100	57.6333	1.13969	0	0	1000	0	68.2333	0.989388	0	1	0	0.143879	NULL	COMPLETE	2013-11-26 18:11:42	233.724188	0	0	0	0	0	0	baseline	30	NULL
449	138	1.53421337874833e-06	7.17388386256061	0.0679027228616178	0.813290846068412	0.100219385046512	0.487488616039045	0	0	0	0	0	0	0	100	15.9667	0.546707	0.936474	0.092885	123.167	113.316	1000	0	0	0	1	0.295981	NULL	COMPLETE	2013-11-26 18:08:08	22.272257	0	0	0	0	0	0	baseline	30	NULL
450	192	0.00949868778415908	9.74983485531993	0.043574241688475	0.0674048191867769	0.113274759240448	1.47615589552559	0	0	0	0	0	0	0	100	79	1.23828	0.000694	0.00177	893.167	272.403	211.5	309.28	0	0.866667	0.133333	0.126262	NULL	COMPLETE	2013-11-26 18:37:13	1767.91494	0	0	0	0	0	0	baseline	30	NULL
451	66	0.000126930935139299	9.66682028374635	0.538029330782592	0.0230296265799552	0.101094156317413	1.26738268732326	0	0	0	0	0	0	0	100	170.167	5.2095	0	0	1000	0	188.933	4.34307	0	1	0	0.0507733	NULL	COMPLETE	2013-11-26 18:26:05	1104.014849	0	0	0	0	0	0	baseline	30	NULL
452	110	0.751923686543062	8.11366449808702	0.0585568016394973	0.976693435572088	0.138747177645564	1.25623874260113	0	0	0	0	0	0	0	100	14.6667	0.471405	0	0	1000	0	47.1	1.44568	0	1	0	0.336154	NULL	COMPLETE	2013-11-26 18:11:37	241.443152	0	0	0	0	0	0	baseline	30	NULL
453	8	2.48955633825592e-06	5.59855528175831	0.350266924127936	0.193549032323062	0.101359718106687	0.265639686475042	0	0	0	0	0	0	0	100	17.1667	0.687184	0.170833	0.272877	595	434.024	558.733	413.377	0	0.533333	0.466667	0.278246	NULL	COMPLETE	2013-11-26 18:07:45	12.03002	0	0	0	0	0	0	baseline	30	NULL
454	64	1.40805678332614e-06	18.2252751034684	0.0447475616820157	0.210667156847194	0.115840714704245	1.24566718565067	0	0	0	0	0	0	0	100	84.5333	3.41305	0.261979	0.278887	889.1	245.775	1000	0	0.566667	0	0.433333	0.0560106	NULL	COMPLETE	2013-11-26 18:31:49	1457.465055	0	0	0	0	0	0	baseline	30	NULL
455	198	0.43726136118737	15.1722307607997	0.0287756971083581	0.140940238023177	0.126786344405264	0.620813171935733	0	0	0	0	0	0	0	100	32.7333	0.628932	0	0	1000	0	54.0667	1.78761	0	1	0	0.305833	NULL	COMPLETE	2013-11-26 18:30:39	1390.403263	0	0	0	0	0	0	baseline	30	NULL
456	188	5.31572819823056e-06	15.4263878904749	0.0895538344047964	0.130325293866917	0.103234059549868	1.10879289714852	0	0	0	0	0	0	0	100	60.8667	2.65497	0	0	1000	0	242.267	5.43405	0	1	0	0.0778203	NULL	COMPLETE	2013-11-26 19:06:12	3525.374356	0	0	0	0	0	0	baseline	30	NULL
457	65	0.000342812456248503	6.30944897187874	0.0887441004160792	0.901350928470492	0.159542693104595	1.49961661817273	0	0	0	0	0	0	0	100	13.9	0.538516	0	0	1000	0	77.7667	3.75662	0	1	0	0.345806	NULL	COMPLETE	2013-11-26 18:08:55	89.529713	0	0	0	0	0	0	baseline	30	NULL
458	27	2.27153306247207e-06	8.02811039495282	0.0752501618117094	0.634349541738629	0.126888576988131	1.3523100202647	0	0	0	0	0	0	0	100	18.7333	0.573488	0.94321	0.03275	41.9	24.1873	1000	0	0	0	1	0.256341	NULL	COMPLETE	2013-11-26 18:07:26	3.601942	0	0	0	0	0	0	baseline	30	NULL
459	92	1.29836521423819e-05	13.0795806332026	0.898586748400703	0.0269645762164146	0.167406423576176	1.11987471863162	0	0	0	0	0	0	0	100	31.5	1.52206	0	0	1000	0	87	1.96638	0	1	0	0.160174	NULL	COMPLETE	2013-11-26 18:18:28	668.320471	0	0	0	0	0	0	baseline	30	NULL
460	31	1.33577258160743e-06	9.67146460548975	0.823464147280902	0.058918013703078	0.146834381390363	1.25727659881581	0	0	0	0	0	0	0	100	14.6333	0.546707	0.005376	0.012022	853	328.723	264.9	329.176	0	0.833333	0.166667	0.322591	NULL	COMPLETE	2013-11-26 18:08:46	89.594714	0	0	0	0	0	0	baseline	30	NULL
461	28	0.00983366960262348	18.4543102164753	0.015842464286834	0.970053787110373	0.173267205338925	0.914410503688268	0	0	0	0	0	0	0	100	43.0667	1.99889	0	0	1000	0	133.3	4.77598	0	1	0	0.112191	NULL	COMPLETE	2013-11-26 18:12:20	315.806194	0	0	0	0	0	0	baseline	30	NULL
462	156	0.79863336007929	5.07207983057015	0.0590105839073658	0.567945239832625	0.119649561587721	1.48617881746264	0	0	0	0	0	0	0	100	54	1	0	0	1000	0	62.4	1.25433	0	1	0	0.177952	NULL	COMPLETE	2013-11-26 18:17:23	620.370753	0	0	0	0	0	0	baseline	30	NULL
463	23	6.03817350985887e-06	11.5295467921533	0.442509186686948	0.0693084562662989	0.12547475323081	1.42963402409339	0	0	0	0	0	0	0	100	20.7667	0.715697	0	0	1000	0	102.667	8.62683	0	1	0	0.22853	NULL	COMPLETE	2013-11-26 18:08:48	110.260419	0	0	0	0	0	0	baseline	30	NULL
464	139	1.0108595426126e-05	9.85738389659673	0.0527122437488288	0.838351010112092	0.109791713953018	0.0589598411787301	0	0	0	0	0	0	0	100	14.6667	0.471405	0	0	1000	0	342.8	28.3365	0	1	0	0.326125	NULL	COMPLETE	2013-11-26 18:14:55	478.65369	0	0	0	0	0	0	baseline	30	NULL
465	7	0.00118527597816186	7.98417601035908	0.173297180328518	0.135825593955815	0.133676950260997	1.33741116022225	0	0	0	0	0	0	0	100	83.2	4.30813	0	0	1000	0	136.033	3.49746	0	1	0	0.061307	NULL	COMPLETE	2013-11-26 18:08:22	86.609864	0	0	0	0	0	0	baseline	30	NULL
466	32	0.00267882653231044	14.9479292018805	0.120579564245418	0.227784100919962	0.225577941536903	0.836342923487537	0	0	0	0	0	0	0	100	24.1667	0.778175	0	0	1000	0	48.2	1.95619	0	1	0	0.283918	NULL	COMPLETE	2013-11-26 18:10:37	222.21485	0	0	0	0	0	0	baseline	30	NULL
467	12	1.04264105494964e-06	16.2983656837605	0.0446902844123542	0.66436470951885	0.313515874464065	0.250626251325011	0	0	0	0	0	0	0	100	27.9	1.49109	0.897222	0.046569	85.5	21.9587	1000	0	0	0	1	0.1704	NULL	COMPLETE	2013-11-26 18:06:56	8.777331	0	0	0	0	0	0	baseline	30	NULL
468	175	0.00713251342126518	5.04522186238319	0.0499051010701805	0.840652790153399	0.111891361977905	0.956262609486003	0	0	0	0	0	0	0	100	46.1667	1.79041	0	0	1000	0	101.967	1.44875	0	1	0	0.121302	NULL	COMPLETE	2013-11-26 18:20:49	841.573863	0	0	0	0	0	0	baseline	30	NULL
469	13	6.94276882809897e-05	8.2895390142221	0.0493180523626506	0.604782880283892	0.201417536940426	1.10263382649282	0	0	0	0	0	0	0	100	100.8	7.02092	0.033333	0.165797	956.767	173.089	558.867	156.605	0	0.933333	0.066667	0.045959	NULL	COMPLETE	2013-11-26 18:09:44	178.911	0	0	0	0	0	0	baseline	30	NULL
470	145	0.00113337790732981	5.70375142153352	0.272488608257845	0.128441973589361	0.104850617423654	1.13495792447357	0	0	0	0	0	0	0	100	39.1333	0.618241	0	0	1000	0	55.2	1.22202	0	1	0	0.239446	NULL	COMPLETE	2013-11-26 18:12:32	354.569441	0	0	0	0	0	0	baseline	30	NULL
471	125	0.0173949547588476	16.1210142727941	0.0234085074625909	0.822675326839089	0.255655649118125	1.42690852933796	0	0	0	0	0	0	0	100	81.9	4.06899	0	0	1000	0	113.267	2.82764	0	1	0	0.0941697	NULL	COMPLETE	2013-11-26 18:42:48	2171.389383	0	0	0	0	0	0	baseline	30	NULL
472	101	0.00143230618264382	9.14105782168917	0.0434738658368587	0.903922938276082	0.107726905774325	1.25354959544959	0	0	0	0	0	0	0	100	18.8	0.6	0	0	1000	0	71.5667	1.70652	0	1	0	0.254831	NULL	COMPLETE	2013-11-26 18:12:25	351.008066	0	0	0	0	0	0	baseline	30	NULL
473	44	0.100500741036691	16.7889511806425	0.0226362114772201	0.989108209963888	0.122084101103246	0.130893720465247	0	0	0	0	0	0	0	100	18.8667	0.669992	0	0	1000	0	131.8	8.78028	0	1	0	0.25762	NULL	COMPLETE	2013-11-26 18:09:40	189.150239	0	0	0	0	0	0	baseline	30	NULL
474	106	0.0218783198576555	14.3956243223511	0.0482561942189932	0.895445329137146	0.362248635757714	0.0572660365235061	0	0	0	0	0	0	0	100	18.3	0.640312	0	0	1000	0	271.833	18.5474	0	1	0	0.322216	NULL	COMPLETE	2013-11-26 18:14:06	455.567987	0	0	0	0	0	0	baseline	30	NULL
475	46	1.27301054327655e-06	19.188305818243	0.323208745801821	0.0808372537139803	0.306289531290531	0.0314779005432501	0	0	0	0	0	0	0	100	24.2333	1.14552	0	0	1000	0	636.1	35.3396	0	1	0	0.196513	NULL	COMPLETE	2013-11-26 18:13:27	418.05314	0	0	0	0	0	0	baseline	30	NULL
476	134	0.602640075201391	6.6529067303054	0.0727058097254485	0.243434414500371	0.183722771331668	1.33361897900701	0	0	0	0	0	0	0	100	32.9333	0.512076	0	0	1000	0	42.2333	1.14552	0	1	0	0.292757	NULL	COMPLETE	2013-11-26 18:12:41	375.441093	0	0	0	0	0	0	baseline	30	NULL
477	105	0.000395212748211715	15.2818499680143	0.0396651299670339	0.346272889757529	0.128495076950639	1.43316987791099	0	0	0	0	0	0	0	100	57.1667	2.26691	0	0	1000	0	130.767	2.70411	0	1	0	0.0918972	NULL	COMPLETE	2013-11-26 18:35:21	1741.165122	0	0	0	0	0	0	baseline	30	NULL
478	190	0.989105164478303	6.16074902238324	0.0487238666974008	0.278675394132733	0.101655358541757	0.841399608121719	0	0	0	0	0	0	0	100	50.5	0.885061	0	0	1000	0	64.8667	1.94479	0	1	0	0.19733	NULL	COMPLETE	2013-11-26 18:20:05	835.174619	0	0	0	0	0	0	baseline	30	NULL
479	96	0.841629630315984	9.07949524349533	0.0501892515458167	0.469745822483674	0.105585623346269	0.813177194639575	0	0	0	0	0	0	0	100	26.4667	0.498888	0	0	1000	0	41.4667	1.92758	0	1	0	0.346688	NULL	COMPLETE	2013-11-26 18:10:31	267.855558	0	0	0	0	0	0	baseline	30	NULL
480	106	0.495691620876307	7.42500681313686	0.0620098749641329	0.0681328664068133	0.131600674055517	0.368501436035149	0	0	0	0	0	0	0	100	29.1667	0.453382	0	0	1000	0	63.9	3.15542	0	1	0	0.323248	NULL	COMPLETE	2013-11-26 18:11:02	299.289649	0	0	0	0	0	0	baseline	30	NULL
481	35	0.0818664575091353	7.8187167912256	0.0569611524697393	0.24638635199517	0.114383738208562	0.947660568612628	0	0	0	0	0	0	0	100	35.7667	0.495536	0	0	1000	0	50.1333	1.78388	0	1	0	0.233036	NULL	COMPLETE	2013-11-26 18:07:54	119.912533	0	0	0	0	0	0	baseline	30	NULL
482	158	0.00247941474282643	18.4301640139893	0.0731146957259625	0.0631452186498791	0.114021447394043	1.47494876187993	0	0	0	0	0	0	0	100	47.4	0.8	0	0	1000	0	59.0667	1.36463	0	1	0	0.209293	NULL	COMPLETE	2013-11-26 18:30:18	1471.729396	0	0	0	0	0	0	baseline	30	NULL
483	48	1.23992675909637e-05	9.09210156998597	0.09998221648857	0.431569231906906	0.123252557683736	1.38946657611988	0	0	0	0	0	0	0	100	17.4333	0.558768	0.00625	0.015356	861.033	310.751	291.167	317.457	0	0.833333	0.166667	0.26925	NULL	COMPLETE	2013-11-26 18:08:00	133.43384	0	0	0	0	0	0	baseline	30	NULL
484	110	2.10518605478036e-06	14.8925311223138	0.0273402917664498	0.998326267581433	0.235521925706416	0.300323898941278	0	0	0	0	0	0	0	100	27.4667	1.02415	0.990909	0	51.3667	4.05367	1000	0	0	0	1	0.170963	NULL	COMPLETE	2013-11-26 18:05:46	9.719714	0	0	0	0	0	0	baseline	30	NULL
485	108	2.10901420637278e-06	19.7943579300772	0.670961640775204	0.0131780984811485	0.139569994434714	0.315739364824258	0	0	0	0	0	0	0	100	128.867	7.72327	0	0	1000	0	290.9	8.11727	0	1	0	0.0437506	NULL	COMPLETE	2013-11-26 19:25:14	4790.93717	0	0	0	0	0	0	baseline	30	NULL
486	160	0.0192631075811275	11.8151893920731	0.0192214983981103	0.46837943745777	0.1009985210374	1.19875646080589	0	0	0	0	0	0	0	100	107.8	1.72046	0	0	1000	0	120.967	2.05724	0	1	0	0.0904987	NULL	COMPLETE	2013-11-26 18:46:21	2462.579305	0	0	0	0	0	0	baseline	30	NULL
487	116	0.000193749372869161	7.59132474428043	0.31709250761196	0.0768022995907813	0.13549047857523	0.786767501207069	0	0	0	0	0	0	0	100	82.7333	3.03242	0	0	1000	0	112.533	1.82087	0	1	0	0.10407	NULL	COMPLETE	2013-11-26 18:17:59	761.755974	0	0	0	0	0	0	baseline	30	NULL
488	109	1.54514588841338e-05	7.02483870787546	0.0509002199396491	0.992146339034662	0.14195417156443	1.33170352033339	0	0	0	0	0	0	0	100	22.2	0.653197	0.989908	0.002719	30.8	11.2113	1000	0	0	0	1	0.212807	NULL	COMPLETE	2013-11-26 18:05:17	3.907483	0	0	0	0	0	0	baseline	30	NULL
489	192	0.000133418255851732	15.4785332991742	0.0753125492483377	0.365654372842982	0.114317504409701	0.483735778755508	0	0	0	0	0	0	0	100	15.5	0.5	0	0	1000	0	71.2333	2.23134	0	1	0	0.334387	NULL	COMPLETE	2013-11-26 18:21:45	1001.272528	0	0	0	0	0	0	baseline	30	NULL
490	23	0.0804314419173175	18.5805584036279	0.0361609649844468	0.0502901929430664	0.102013453748077	1.07900285851443	0	0	0	0	0	0	0	100	26.9333	0.442217	0	0	1000	0	40.3333	1.39841	0	1	0	0.297627	NULL	COMPLETE	2013-11-26 18:07:32	151.603087	0	0	0	0	0	0	baseline	30	NULL
491	120	0.996478648772044	11.2354465236422	0.0403805309906602	0.818230169825256	0.199797638412565	0.976947909682058	0	0	0	0	0	0	0	100	26.8667	1.0562	0	0	1000	0	49.3	1.48661	0	1	0	0.253056	NULL	COMPLETE	2013-11-26 18:13:53	542.209197	0	0	0	0	0	0	baseline	30	NULL
492	175	0.000369591021658722	11.9666847656481	0.88086027209647	0.0133403050713241	0.192785997781903	1.3263455921784	0	0	0	0	0	0	0	100	30.1	0.538516	0	0	1000	0	43	1.1547	0	1	0	0.33709	NULL	COMPLETE	2013-11-26 18:15:02	615.736559	0	0	0	0	0	0	baseline	30	NULL
493	134	0.000134202986704308	15.45259829727	0.847338897641748	0.00811782595701516	0.186693367362022	0.699964334873948	0	0	0	0	0	0	0	100	54.4333	0.760847	0	0	1000	0	80.1333	1.94479	0	1	0	0.179763	NULL	COMPLETE	2013-11-26 18:21:43	1018.593456	0	0	0	0	0	0	baseline	30	NULL
494	148	0.128540344180621	17.9353184148204	0.0170666603371501	0.848864810075611	0.233589368592948	0.0292438850761391	0	0	0	0	0	0	0	100	127.833	4.00902	0	0	1000	0	575.633	60.1063	0	1	0	0.0722611	NULL	COMPLETE	2013-11-26 19:08:57	3856.180329	0	0	0	0	0	0	baseline	30	NULL
495	35	3.59890523732969e-06	11.6794395563193	0.0499131646938622	0.98327857372351	0.231090012658387	1.23690108811017	0	0	0	0	0	0	0	100	14.0667	0.512076	0.971428	0.000846	20.5333	1.02415	1000	0	0	0	1	0.342121	NULL	COMPLETE	2013-11-26 18:04:41	2.469561	0	0	0	0	0	0	baseline	30	NULL
496	38	0.00233845615022491	12.9436147084925	0.203585985582322	0.0844560232944787	0.112810681574047	1.48977051149355	0	0	0	0	0	0	0	100	34.4333	0.882547	0	0	1000	0	47.2667	1.18134	0	1	0	0.228383	NULL	COMPLETE	2013-11-26 18:07:41	186.781907	0	0	0	0	0	0	baseline	30	NULL
497	190	1.61319875976084e-06	16.3744682131801	0.0315099279396236	0.832028584321961	0.138606359064579	0.967508547306061	0	0	0	0	0	0	0	100	16.3667	0.604612	0.990526	0.008068	46.1667	31.8016	1000	0	0	0	1	0.290707	NULL	COMPLETE	2013-11-26 18:04:46	12.693951	0	0	0	0	0	0	baseline	30	NULL
498	43	1.0621515077693e-05	11.6509370866697	0.529455292737111	0.0522882144432515	0.212211817316711	1.48301367048873	0	0	0	0	0	0	0	100	42.4667	2.2171	0	0	1000	0	141.267	3.34598	0	1	0	0.112009	NULL	COMPLETE	2013-11-26 18:11:06	401.233377	0	0	0	0	0	0	baseline	30	NULL
499	20	0.000222521408070739	6.69819798436947	0.0751905399374664	0.713484322186559	0.119827110785991	1.35354092644295	0	0	0	0	0	0	0	100	19.8333	0.734091	0	0	1000	0	97.8667	8.60129	0	1	0	0.239915	NULL	COMPLETE	2013-11-26 18:05:04	42.179513	0	0	0	0	0	0	baseline	30	NULL
500	194	0.0020074285082474	7.53667990793474	0.0462637802120298	0.961957305204123	0.157118386309594	1.1942588506313	0	0	0	0	0	0	0	100	26.5667	0.989388	0	0	1000	0	100.567	2.20126	0	1	0	0.181219	NULL	COMPLETE	2013-11-26 18:21:39	1040.542182	0	0	0	0	0	0	baseline	30	NULL
501	106	1.26252613611662e-06	14.3025927059352	0.0452632235828787	0.986597161972895	0.292269321903586	0.759481770608109	0	0	0	0	0	0	0	100	14	0.68313	0.989937	0.002211	26.4667	7.00349	1000	0	0	0	1	0.346436	NULL	COMPLETE	2013-11-26 18:35:49	4.665173	0	0	0	0	0	0	baseline	30	NULL
502	51	2.43589004934023e-05	6.56319106812589	0.0530063374899328	0.970141693018377	0.184601420536637	1.37440091737313	0	0	0	0	0	0	0	100	30.4667	1.2037	0.977124	0.007275	45.1333	20.7938	1000	0	0	0	1	0.15291	NULL	COMPLETE	2013-11-26 18:35:46	3.733423	0	0	0	0	0	0	baseline	30	NULL
503	98	0.00254400887821904	13.1255665025674	0.146188694518059	0.0853048956487328	0.234567830991	1.05570312127238	0	0	0	0	0	0	0	100	43.3667	0.752034	0	0	1000	0	59.1667	1.31867	0	1	0	0.216675	NULL	COMPLETE	2013-11-26 18:44:50	551.279038	0	0	0	0	0	0	baseline	30	NULL
504	145	0.979477896070274	8.84161285706796	0.0420613652095199	0.206403598422185	0.151174177415669	0.0647987588727847	0	0	0	0	0	0	0	100	44.0333	0.604612	0	0	1000	0	224.967	15.6833	0	1	0	0.220125	NULL	COMPLETE	2013-11-26 18:47:54	736.761575	0	0	0	0	0	0	baseline	30	NULL
505	87	1.0834502503005e-05	5.45435418956913	0.116369644412771	0.297698830254376	0.136583811137825	1.24686691954266	0	0	0	0	0	0	0	100	89.8667	4.34153	0	0	1000	0	417.9	19.1978	0	1	0	0.0526951	NULL	COMPLETE	2013-11-26 18:49:06	809.571691	0	0	0	0	0	0	baseline	30	NULL
506	53	0.000445631550513161	13.3252758404706	0.0406354600563645	0.96702446648851	0.212738064490259	0.580364449715707	0	0	0	0	0	0	0	100	15.3333	0.537484	0	0	1000	0	98.9	6.52866	0	1	0	0.311346	NULL	COMPLETE	2013-11-26 18:38:30	173.278295	0	0	0	0	0	0	baseline	30	NULL
507	9	1.54751908409749e-06	17.705937216524	0.0955785550177097	0.272610547253862	0.219599419925362	0.318556947484612	0	0	0	0	0	0	0	100	19.4	0.8	0.6	0.281968	118.433	55.3623	1000	0	0	0	1	0.241772	NULL	COMPLETE	2013-11-26 18:35:55	20.754672	0	0	0	0	0	0	baseline	30	NULL
508	156	6.56488225593174e-06	7.67387814703397	0.0577899476047605	0.974663087399676	0.117953048925847	1.21754791321699	0	0	0	0	0	0	0	100	15.2333	0.422953	0.990812	0.005679	33.3667	23.4712	1000	0	0	0	1	0.314291	NULL	COMPLETE	2013-11-26 18:35:34	4.2575	0	0	0	0	0	0	baseline	30	NULL
509	182	0.00711737111891252	5.49199587432668	0.12051685526967	0.371811033925042	0.108511074632406	0.948832123423927	0	0	0	0	0	0	0	100	27.5667	0.61554	0	0	1000	0	45.1667	1.03548	0	1	0	0.345553	NULL	COMPLETE	2013-11-26 18:41:20	352.325736	0	0	0	0	0	0	baseline	30	NULL
510	168	0.000708003499511492	9.38603403279558	0.0692583327181637	0.258442790713161	0.401187948230654	0.0120107562607154	0	0	0	0	0	0	0	100	171.633	3.44948	0	0	1000	0	1000	0	0	1	0	0.0627787	NULL	COMPLETE	2013-11-26 19:27:03	3099.16719	0	0	0	0	0	0	baseline	30	NULL
511	82	4.65498046248189e-05	6.22911606100388	0.174855531658977	0.416840338846669	0.112772801797837	0.767956237022299	0	0	0	0	0	0	0	100	14	0.447214	0	0	1000	0	68.5333	2.10924	0	1	0	0.343422	NULL	COMPLETE	2013-11-26 18:37:46	143.851868	0	0	0	0	0	0	baseline	30	NULL
512	136	0.0013840716122594	9.10434872144833	0.462895856471732	0.0039435806684196	0.174805881269276	1.49554421560606	0	0	0	0	0	0	0	100	39.1667	0.582142	0	0	1000	0	50.0667	0.997775	0	1	0	0.250348	NULL	COMPLETE	2013-11-26 18:43:44	503.064539	0	0	0	0	0	0	baseline	30	NULL
513	102	0.0188143877023784	12.4809257220477	0.0349532638210803	0.894371309084818	0.113037782348692	1.24099140793318	0	0	0	0	0	0	0	100	17.2	0.476095	0	0	1000	0	47.2333	1.40673	0	1	0	0.302669	NULL	COMPLETE	2013-11-26 18:41:53	401.159434	0	0	0	0	0	0	baseline	30	NULL
514	104	0.0760184090348391	13.0582526640501	0.0418580363038927	0.236106023890898	0.291887868475169	1.45511598511832	0	0	0	0	0	0	0	100	51.0333	1.30341	0.000321	0.001726	970.567	158.503	92.5	168.526	0	0.966667	0.033333	0.183038	NULL	COMPLETE	2013-11-26 18:49:10	839.262313	0	0	0	0	0	0	baseline	30	NULL
515	178	0.496289764200245	12.5808302615769	0.0299335797317326	0.0591905417386442	0.155409961100668	1.1139052388235	0	0	0	0	0	0	0	100	45.6333	0.795124	0	0	1000	0	57.9	1.2741	0	1	0	0.215925	NULL	COMPLETE	2013-11-26 18:59:47	1478.136545	0	0	0	0	0	0	baseline	30	NULL
516	6	9.51558890845558e-06	15.3242048178799	0.0587486845906824	0.56418986688368	0.207752112485468	1.08054325583391	0	0	0	0	0	0	0	100	16.1333	0.718022	0.777778	0.108298	34.6	14.9457	1000	0	0	0	1	0.300191	NULL	COMPLETE	2013-11-26 18:35:09	4.945583	0	0	0	0	0	0	baseline	30	NULL
517	18	0.000428877792639865	6.83136599836871	0.0701864003203809	0.875459118746221	0.116037944704294	0.279175202441402	0	0	0	0	0	0	0	100	15.7333	0.442217	0	0	1000	0	97.0667	5.08549	0	1	0	0.304497	NULL	COMPLETE	2013-11-26 18:35:27	26.975068	0	0	0	0	0	0	baseline	30	NULL
518	17	4.74872419815612e-05	5.02164742792957	0.0735941352322698	0.422393654938787	0.102751339878887	1.32531877210829	0	0	0	0	0	0	0	100	87.4	4.1841	0	0	1000	0	424.8	42.9553	0	1	0	0.053475	NULL	COMPLETE	2013-11-26 18:37:07	127.980274	0	0	0	0	0	0	baseline	30	NULL
519	131	0.864029069043123	5.1039119658526	0.132113391999155	0.00878317723982036	0.377662352938205	0.556515093948692	0	0	0	0	0	0	0	100	32.9667	0.657436	0	0	1000	0	53.9333	2.23507	0	1	0	0.291662	NULL	COMPLETE	2013-11-26 18:40:06	311.260154	0	0	0	0	0	0	baseline	30	NULL
520	129	0.000107109806750069	12.4810381617863	0.0397663656622171	0.99994528782554	0.149238227121532	0.984379742825404	0	0	0	0	0	0	0	100	13.8667	0.498888	0.992248	0	15.8333	1.57233	1000	0	0	0	1	0.34706	NULL	COMPLETE	2013-11-26 18:34:59	4.312726	0	0	0	0	0	0	baseline	30	NULL
521	186	0.0969622258310866	11.8344590242486	0.0396852355916053	0.450531993061304	0.123587671574205	1.42694209396839	0	0	0	0	0	0	0	100	30.5	0.562731	0	0	1000	0	40.8	1.19443	0	1	0	0.323238	NULL	COMPLETE	2013-11-26 18:49:42	890.50855	0	0	0	0	0	0	baseline	30	NULL
522	11	2.3228163561913e-05	17.6802913064603	0.0275476772803813	0.971606050152332	0.13534843120724	0.333585781615693	0	0	0	0	0	0	0	100	14.0667	0.442217	0.878788	0.100507	49.0667	20.0365	1000	0	0	0	1	0.337878	NULL	COMPLETE	2013-11-26 18:34:55	3.925963	0	0	0	0	0	0	baseline	30	NULL
523	45	0.000551573793391507	18.1690908712335	0.234212367329746	0.0449497406370938	0.115734920930117	1.37314370685723	0	0	0	0	0	0	0	100	54.6333	1.47158	0	0	1000	0	72.8333	1.61417	0	1	0	0.141089	NULL	COMPLETE	2013-11-26 18:44:08	562.770288	0	0	0	0	0	0	baseline	30	NULL
524	10	0.00172780615501791	19.8561542131938	0.662494129035622	0.0264891064725816	0.182164798490703	1.10846829080489	0	0	0	0	0	0	0	100	21.4	0.663325	0	0	1000	0	36.1333	1.40791	0	1	0	0.319398	NULL	COMPLETE	2013-11-26 18:35:39	53.870298	0	0	0	0	0	0	baseline	30	NULL
525	130	1.77870598003086e-06	10.2284497371875	0.023240610724315	0.622955878730863	0.107618864160031	1.37046096311184	0	0	0	0	0	0	0	100	114.167	5.71013	0.969487	0.034828	407.767	328.569	1000	0	0.166667	0	0.833333	0.040482	NULL	COMPLETE	2013-11-26 18:36:21	99.728892	0	0	0	0	0	0	baseline	30	NULL
526	160	0.00012014293123708	16.1844078113791	0.717792846029624	0.0262341387569904	0.168129578605294	1.43800279545132	0	0	0	0	0	0	0	100	32.2	1.01325	0	0	1000	0	49.5667	1.14552	0	1	0	0.263041	NULL	COMPLETE	2013-11-26 18:49:05	869.14804	0	0	0	0	0	0	baseline	30	NULL
527	62	0.622630995614848	5.49175557913259	0.0802334635518491	0.583038099342957	0.172558556869626	0.923859338997863	0	0	0	0	0	0	0	100	33.0333	0.835996	0	0	1000	0	46.0667	1.86071	0	1	0	0.262586	NULL	COMPLETE	2013-11-26 18:36:43	127.964263	0	0	0	0	0	0	baseline	30	NULL
528	35	0.000731421779549347	18.7835811811965	0.521196468733251	0.0214252911973745	0.138267363980413	0.636882200853433	0	0	0	0	0	0	0	100	26.3667	0.481894	0	0	1000	0	52.2333	1.8918	0	1	0	0.320884	NULL	COMPLETE	2013-11-26 18:37:48	195.631266	0	0	0	0	0	0	baseline	30	NULL
529	18	1.1092626496016e-06	7.5242182565853	0.931596763664857	0.0267715991940349	0.130485835298896	1.27258033431601	0	0	0	0	0	0	0	100	81.1333	4.49246	0.001852	0.009973	983.633	88.1372	474.167	108.237	0	0.966667	0.033333	0.0572731	NULL	COMPLETE	2013-11-26 18:38:00	211.40037	0	0	0	0	0	0	baseline	30	NULL
530	19	0.000854559506044417	9.49898354476318	0.0868505025282502	0.198515825206414	0.109007164556533	1.34772817952326	0	0	0	0	0	0	0	100	84.9667	3.29123	0	0	1000	0	153.233	3.69399	0	1	0	0.0622941	NULL	COMPLETE	2013-11-26 18:38:35	250.774895	0	0	0	0	0	0	baseline	30	NULL
531	99	0.0048571376714998	7.57975670159794	0.0626528167631477	0.0781568291131407	0.111670138593763	1.33387017028872	0	0	0	0	0	0	0	100	238.9	6.16631	0.29697	0.032637	631.333	65.6396	1000	0	0	0	1	0.039005	NULL	COMPLETE	2013-11-26 19:21:38	2835.0469	0	0	0	0	0	0	baseline	30	NULL
532	75	0.443958436793484	5.69280967814848	0.0410407516174018	0.910740432096645	0.146191523689777	0.500178689160384	0	0	0	0	0	0	0	100	68.8333	3.17368	0	0	1000	0	129.833	2.87615	0	1	0	0.0870842	NULL	COMPLETE	2013-11-26 18:41:00	399.273279	0	0	0	0	0	0	baseline	30	NULL
533	148	3.6372674431937e-05	10.7479133771267	0.0307448657695204	0.916836529271677	0.150057368818671	0.392463106047362	0	0	0	0	0	0	0	100	31.1333	1.14698	0	0	1000	0	219.7	9.03751	0	1	0	0.153173	NULL	COMPLETE	2013-11-26 18:52:58	1118.680266	0	0	0	0	0	0	baseline	30	NULL
534	18	0.00402644034236681	14.7753432416357	0.0667270871344954	0.198010938009247	0.194583750702441	1.30729878616752	0	0	0	0	0	0	0	100	186.8	8.87093	0	0	1000	0	205.2	10.8086	0	1	0	0.0409736	NULL	COMPLETE	2013-11-26 18:44:34	614.979082	0	0	0	0	0	0	baseline	30	NULL
535	123	0.823624059148087	7.43114315904677	0.0733547199051827	0.640512440819293	0.218980265129358	0.10849648500327	0	0	0	0	0	0	0	100	28.2333	0.61554	0	0	1000	0	130.2	12.9522	0	1	0	0.325294	NULL	COMPLETE	2013-11-26 18:39:28	310.634084	0	0	0	0	0	0	baseline	30	NULL
536	154	0.00763382308838146	19.4933165411931	0.0211100671440363	0.597878993256018	0.12194661302492	0.691379572928417	0	0	0	0	0	0	0	100	36.2667	1.36463	0	0	1000	0	68.2667	2.09656	0	1	0	0.217412	NULL	COMPLETE	2013-11-26 18:58:58	1483.193599	0	0	0	0	0	0	baseline	30	NULL
537	92	4.61891574586431e-06	5.84349854150787	0.0850009485147893	0.983566621085629	0.267024678178132	1.48908250300447	0	0	0	0	0	0	0	100	21.2	0.87178	0.988405	0.002816	28.1	8.39186	1000	0	0	0	1	0.221518	NULL	COMPLETE	2013-11-26 18:34:18	2.958748	0	0	0	0	0	0	baseline	30	NULL
538	178	7.66761983693421e-05	12.1414029842708	0.189415427157655	0.152697791112587	0.20566744459793	1.44455903756432	0	0	0	0	0	0	0	100	32.4667	1.56489	0	0	1000	0	83.3	1.29486	0	1	0	0.161918	NULL	COMPLETE	2013-11-26 18:56:08	1315.534144	0	0	0	0	0	0	baseline	30	NULL
539	74	0.590565453191374	12.9867246875074	0.0208550076931715	0.954973789164796	0.229865640681237	1.09319846511818	0	0	0	0	0	0	0	100	161.833	14.756	0	0	1000	0	245.367	9.59334	0	1	0	0.0406642	NULL	COMPLETE	2013-11-26 19:05:10	1859.014998	0	0	0	0	0	0	baseline	30	NULL
540	124	0.00209126201675046	18.3659157587681	0.0619948050007224	0.170773942256346	0.109861199557781	0.370704723617528	0	0	0	0	0	0	0	100	28.7333	0.442217	0	0	1000	0	76.2	3.31059	0	1	0	0.337605	NULL	COMPLETE	2013-11-26 18:44:57	653.51679	0	0	0	0	0	0	baseline	30	NULL
541	44	0.000152082951846187	16.4426747348625	0.0513281298335642	0.334484478691593	0.10623176721856	1.11887386153219	0	0	0	0	0	0	0	100	26.8	0.832666	0	0	1000	0	89.4667	2.43219	0	1	0	0.178945	NULL	COMPLETE	2013-11-26 18:39:30	334.858483	0	0	0	0	0	0	baseline	30	NULL
542	24	0.00464432165502191	8.31529957125895	0.072677621152252	0.998947170330212	0.41587238246575	0.27577182572335	0	0	0	0	0	0	0	100	25.5667	1.49852	0.076389	0.170132	529.567	362.354	733.167	351.988	0	0.366667	0.633333	0.187951	NULL	COMPLETE	2013-11-26 18:34:55	60.070102	0	0	0	0	0	0	baseline	30	NULL
543	8	5.63889398275263e-06	11.2156803230755	0.123604871798307	0.113779845880345	0.100128144677728	1.36561455012765	0	0	0	0	0	0	0	100	80.7333	3.15101	0.241667	0.316118	618.1	338.515	789.8	264.773	0	0.4	0.6	0.0576452	NULL	COMPLETE	2013-11-26 18:35:30	99.40287	0	0	0	0	0	0	baseline	30	NULL
544	6	1.03968424704881e-06	7.87189987953752	0.105718002421781	0.650026118382812	0.457206592615694	0.183611475026701	0	0	0	0	0	0	0	100	57.3	4.06735	0.816667	0.050001	132.167	31.0409	1000	0	0	0	1	0.0837529	NULL	COMPLETE	2013-11-26 18:33:55	7.242135	0	0	0	0	0	0	baseline	30	NULL
545	19	0.00304643462687445	5.67171740811318	0.137571855448186	0.598314186558127	0.14591876110062	1.23209773836192	0	0	0	0	0	0	0	100	14.9	0.395811	0	0	1000	0	41.0333	1.16857	0	1	0	0.332111	NULL	COMPLETE	2013-11-26 18:34:13	25.313518	0	0	0	0	0	0	baseline	30	NULL
546	98	0.000219874331419842	6.34522722335532	0.284738835413009	0.236860267817974	0.130752847995609	0.77120224876795	0	0	0	0	0	0	0	100	16	0.447214	0	0	1000	0	54.5667	2.29032	0	1	0	0.323799	NULL	COMPLETE	2013-11-26 18:38:35	289.984304	0	0	0	0	0	0	baseline	30	NULL
547	70	0.000184663555006111	17.3516383045353	0.0255815065465868	0.990279470337555	0.11117778448388	1.46468034782447	0	0	0	0	0	0	0	100	14.7	0.458258	0.953333	0.047084	49.2333	34.1581	1000	0	0	0	1	0.328419	NULL	COMPLETE	2013-11-26 18:33:55	13.323137	0	0	0	0	0	0	baseline	30	NULL
548	12	0.00210293570953942	17.3623876168858	0.0144416820257902	0.930338969454169	0.10235298415646	1.47445717851631	0	0	0	0	0	0	0	100	35.4667	1.30979	0	0	1000	0	147.6	13.0092	0	1	0	0.131192	NULL	COMPLETE	2013-11-26 18:35:04	95.465559	0	0	0	0	0	0	baseline	30	NULL
549	19	0.000233246638741048	6.34762024972588	0.676613950869069	0.0871649745386094	0.113041877746582	0.790666695765685	0	0	0	0	0	0	0	100	17.9333	0.512076	0	0	1000	0	52.1	1.83212	0	1	0	0.27752	NULL	COMPLETE	2013-11-26 18:33:48	37.66976	0	0	0	0	0	0	baseline	30	NULL
550	124	0.000202522030100408	18.5583284927998	0.0597326750867069	0.374481380917132	0.111521957721561	0.0589128518756479	0	0	0	0	0	0	0	100	15.8	0.476095	0	0	1000	0	335.4	30.0495	0	1	0	0.344263	NULL	COMPLETE	2013-11-26 18:44:03	655.159781	0	0	0	0	0	0	baseline	30	NULL
551	91	9.04540593564834e-05	8.14693211810663	0.0518618165515363	0.604698391165584	0.140599879901856	1.36860033477424	0	0	0	0	0	0	0	100	40.9333	1.93103	0	0	1000	0	166.767	5.04436	0	1	0	0.115815	NULL	COMPLETE	2013-11-26 18:42:17	558.286546	0	0	0	0	0	0	baseline	30	NULL
552	18	0.000761589533038601	13.1616111134645	0.037786865606904	0.831160595407709	0.128020165488124	0.240459119186271	0	0	0	0	0	0	0	100	16.6667	0.537484	0	0	1000	0	99.8667	5.20085	0	1	0	0.287471	NULL	COMPLETE	2013-11-26 18:33:51	52.947016	0	0	0	0	0	0	baseline	30	NULL
553	151	8.64970757510964e-05	8.54170979000628	0.0404170569963753	0.942021724535152	0.120655491296202	1.31919504472986	0	0	0	0	0	0	0	100	22.8333	0.734091	0.001987	0.00424	818.133	329.727	393.2	335.084	0	0.766667	0.233333	0.204729	NULL	COMPLETE	2013-11-26 18:44:10	683.149891	0	0	0	0	0	0	baseline	30	NULL
554	36	0.509885437902245	9.41454466083087	0.0303722133394331	0.503005045466125	0.105236481782049	1.35479914336698	0	0	0	0	0	0	0	100	48.2667	1.03064	0	0	1000	0	57.5333	1.28409	0	1	0	0.169806	NULL	COMPLETE	2013-11-26 18:35:37	172.952599	0	0	0	0	0	0	baseline	30	NULL
555	39	2.63913665595154e-05	13.3036274276674	0.0207317108288407	0.917403902625665	0.125689873844385	0.647644333897624	0	0	0	0	0	0	0	100	37	1.21106	0.634188	0.249122	391.767	201.394	1000	0	0	0	1	0.127367	NULL	COMPLETE	2013-11-26 18:34:15	96.678629	0	0	0	0	0	0	baseline	30	NULL
556	121	0.121235181911203	15.2137214294635	0.0458382710348815	0.151204844238237	0.480599394254386	0.608237585111056	0	0	0	0	0	0	0	100	51.6333	1.378	0	0	1000	0	76.3333	2.98142	0	1	0	0.186356	NULL	COMPLETE	2013-11-26 18:53:44	1266.545882	0	0	0	0	0	0	baseline	30	NULL
557	141	0.000403959507164525	11.7796100256965	0.0461448037531227	0.588928780751303	0.104910663049668	0.199545871445444	0	0	0	0	0	0	0	100	22.2	0.748331	0	0	1000	0	129.033	5.66559	0	1	0	0.240804	NULL	COMPLETE	2013-11-26 18:44:43	730.549365	0	0	0	0	0	0	baseline	30	NULL
558	72	0.0232200027885195	14.1875827300828	0.048920149449259	8.24464950710535e-05	0.168286230415106	1.16269823966781	0	0	0	0	0	0	0	100	42.9333	0.85375	0	0	1000	0	56.4	1.0832	0	1	0	0.212548	NULL	COMPLETE	2013-11-26 18:40:46	493.719441	0	0	0	0	0	0	baseline	30	NULL
559	79	2.26291112880592e-05	6.58838558825664	0.149205726804212	0.4403317773249	0.112967185489833	1.20315033462131	0	0	0	0	0	0	0	100	14.9667	0.481894	0	0	1000	0	86.0333	4.54227	0	1	0	0.320535	NULL	COMPLETE	2013-11-26 18:34:51	141.545866	0	0	0	0	0	0	baseline	30	NULL
560	185	0.000466531734716178	16.4828693307936	0.107640270376578	0.156337819760665	0.118471042532474	0.245280311603565	0	0	0	0	0	0	0	100	26.5	0.619139	0	0	1000	0	102.733	5.54937	0	1	0	0.348787	NULL	COMPLETE	2013-11-26 18:47:45	918.495591	0	0	0	0	0	0	baseline	30	NULL
561	65	0.000433550763835034	7.21143678645603	0.291715477826074	0.209540515672415	0.124896786548197	1.23471559324069	0	0	0	0	0	0	0	100	15.1667	0.453382	0	0	1000	0	42.6333	0.948098	0	1	0	0.345055	NULL	COMPLETE	2013-11-26 18:34:29	122.717434	0	0	0	0	0	0	baseline	30	NULL
562	90	0.0029400577651795	11.6877194587141	0.067252034554258	0.748097185045481	0.318877007439733	0.0671280542341992	0	0	0	0	0	0	0	100	17.6	0.663325	0	0	1000	0	267.2	24.7419	0	1	0	0.346404	NULL	COMPLETE	2013-11-26 18:36:52	266.007876	0	0	0	0	0	0	baseline	30	NULL
563	179	3.38683577369666e-05	9.00543657131493	0.11849075043574	0.390647148247808	0.127081646211445	1.36406622400507	0	0	0	0	0	0	0	100	16.2	0.541603	0	0	1000	0	73.1667	1.52934	0	1	0	0.292134	NULL	COMPLETE	2013-11-26 18:41:57	572.054632	0	0	0	0	0	0	baseline	30	NULL
564	170	1.41139732321097e-06	10.7206557143945	0.914257808821276	0.0526370198931545	0.174057565908879	0.0156849747174419	0	0	0	0	0	0	0	100	13.8333	0.582142	0	0	1000	0	1000	0	0	1	0	0.347983	NULL	COMPLETE	2013-11-26 18:40:46	501.232429	0	0	0	0	0	0	baseline	30	NULL
565	66	0.000175372986067597	8.34441609214991	0.0672160210087895	0.924893943825737	0.231051972974092	0.0587706749583594	0	0	0	0	0	0	0	100	16.7333	0.679869	0	0	1000	0	297.9	23.4142	0	1	0	0.289058	NULL	COMPLETE	2013-11-26 18:35:00	156.548965	0	0	0	0	0	0	baseline	30	NULL
566	113	0.0114563206892024	15.1182245241944	0.0475757457315922	0.984879670199007	0.391914158780128	1.27335630134912	0	0	0	0	0	0	0	100	15.2333	0.558768	0	0	1000	0	58.0333	1.62241	0	1	0	0.321344	NULL	COMPLETE	2013-11-26 18:40:27	484.424912	0	0	0	0	0	0	baseline	30	NULL
567	127	0.000159304760434634	10.0784089416265	0.0290634750854224	0.940955958329141	0.180885571241379	1.37061721760081	0	0	0	0	0	0	0	100	50.1667	2.69671	0	0	1000	0	333	19.8863	0	1	0	0.0949687	NULL	COMPLETE	2013-11-26 18:53:44	1282.583461	0	0	0	0	0	0	baseline	30	NULL
568	147	0.378942902165849	14.4390743831173	0.0413376591168344	0.994213403668255	0.377989231608808	0.530414443092886	0	0	0	0	0	0	0	100	22.1333	0.921352	0	0	1000	0	92.2333	2.85988	0	1	0	0.218842	NULL	COMPLETE	2013-11-26 18:51:52	1173.311064	0	0	0	0	0	0	baseline	30	NULL
569	6	4.00518192253231e-05	5.85908992215991	0.40277695003897	0.152995232725516	0.15358458571136	1.27140370618086	0	0	0	0	0	0	0	100	22.6	0.757188	0	0	1000	0	88.0667	12.2745	0	1	0	0.207795	NULL	COMPLETE	2013-11-26 18:32:24	15.207549	0	0	0	0	0	0	baseline	30	NULL
570	46	1.90805711082974e-06	9.53332908451557	0.969989193603396	0.0303763104602695	0.140309137571603	1.43259943253128	0	0	0	0	0	0	0	100	33.7333	1.48174	0	0	1000	0	153.667	8.34399	0	1	0	0.141088	NULL	COMPLETE	2013-11-26 18:37:08	300.695999	0	0	0	0	0	0	baseline	30	NULL
571	26	1.03211171168627e-06	11.1352144717239	0.0687163202092052	0.511799704283476	0.1899429731071	1.36783638358116	0	0	0	0	0	0	0	100	23.5	0.718795	0.95641	0.013084	37.3333	14.5105	1000	0	0	0	1	0.201678	NULL	COMPLETE	2013-11-26 18:32:07	5.293633	0	0	0	0	0	0	baseline	30	NULL
572	47	0.0982151476988461	8.57182644307613	0.019895838573575	0.802054484607652	0.121418374590576	1.17486748218536	0	0	0	0	0	0	0	100	196.167	7.85317	0	0	1000	0	214.167	6.62361	0	1	0	0.0420823	NULL	COMPLETE	2013-11-26 18:44:11	730.21388	0	0	0	0	0	0	baseline	30	NULL
573	21	0.501479194327633	5.81075591850094	0.0850363515783101	0.960119469091296	0.234585999511182	0.0871106158173643	0	0	0	0	0	0	0	100	19.8333	0.968963	0	0	1000	0	134.7	10.961	0	1	0	0.258913	NULL	COMPLETE	2013-11-26 18:32:29	30.791369	0	0	0	0	0	0	baseline	30	NULL
574	99	0.00128695642781882	5.01265088329092	0.137808305909857	0.596889493754134	0.125204602535814	0.80262412215583	0	0	0	0	0	0	0	100	16.5	0.5	0	0	1000	0	52.6333	1.58079	0	1	0	0.3156	NULL	COMPLETE	2013-11-26 18:34:21	143.785672	0	0	0	0	0	0	baseline	30	NULL
575	147	1.20904972750492e-06	13.6679124028888	0.0432585366070271	0.681939042638987	0.101400509476662	0.305852674676571	0	0	0	0	0	0	0	100	15.8667	0.426875	0.203855	0.309468	293.767	94.1076	1000	0	0	0	1	0.301854	NULL	COMPLETE	2013-11-26 18:42:02	609.020019	0	0	0	0	0	0	baseline	30	NULL
576	133	1.65424479996261e-05	7.01085939072073	0.0776189039461315	0.800884975586087	0.113923937641084	0.451815707325004	0	0	0	0	0	0	0	100	14.9	0.395811	0	0	1000	0	122.433	5.58381	0	1	0	0.322205	NULL	COMPLETE	2013-11-26 18:37:11	321.873042	0	0	0	0	0	0	baseline	30	NULL
577	15	0.233689197903851	9.18571378337219	0.0357552519999444	0.876124806003645	0.103426458220929	0.727297925539315	0	0	0	0	0	0	0	100	24.9	0.830662	0	0	1000	0	53.3333	2.14994	0	1	0	0.216381	NULL	COMPLETE	2013-11-26 18:32:26	42.23735	0	0	0	0	0	0	baseline	30	NULL
578	126	1.42609907468832e-06	18.4038641408551	0.034754793625325	0.5842076074332	0.1181666161865	1.32003419206012	0	0	0	0	0	0	0	100	18.6	0.61101	0.953439	0.053227	110.533	88.7129	1000	0	0	0	1	0.255536	NULL	COMPLETE	2013-11-26 18:32:21	38.807009	0	0	0	0	0	0	baseline	30	NULL
579	79	1.66344942725198e-05	8.01904065185227	0.487073126714677	0.0443634002003819	0.129716408904642	1.26924842506414	0	0	0	0	0	0	0	100	107.333	5.96843	0	0	1000	0	256.367	6.52423	0	1	0	0.0472828	NULL	COMPLETE	2013-11-26 18:51:44	1202.113175	0	0	0	0	0	0	baseline	30	NULL
580	133	0.0181168344883964	13.4817025251687	0.0314139574766159	0.44886499713175	0.117185282241553	1.4904021233134	0	0	0	0	0	0	0	100	44.5333	0.718022	0	0	1000	0	56.0667	1.15277	0	1	0	0.209766	NULL	COMPLETE	2013-11-26 18:46:43	902.458646	0	0	0	0	0	0	baseline	30	NULL
581	62	0.110754793333968	15.1773517928086	0.0120113354641944	0.0312324948608875	0.104263960104436	1.49860440923367	0	0	0	0	0	0	0	100	190.467	5.46341	0.153226	0.029959	654.967	155.997	1000	0	0.066667	0	0.933333	0.0456123	NULL	COMPLETE	2013-11-26 19:24:17	3159.612371	0	0	0	0	0	0	baseline	30	NULL
582	104	0.317890773987068	6.81859270087443	0.0661996961571276	0.954209823859856	0.194676032755524	0.16922133712098	0	0	0	0	0	0	0	100	19.9667	0.795124	0	0	1000	0	103.7	9.75756	0	1	0	0.25645	NULL	COMPLETE	2013-11-26 18:35:44	249.151801	0	0	0	0	0	0	baseline	30	NULL
583	154	0.0124480038677014	8.52311056689359	0.0229817561339587	0.991266598924994	0.100618112739176	0.720619142395444	0	0	0	0	0	0	0	100	50.1	2.02238	0	0	1000	0	195	5.08593	0	1	0	0.0947475	NULL	COMPLETE	2013-11-26 18:56:20	1486.215021	0	0	0	0	0	0	baseline	30	NULL
584	66	0.0107948086207551	6.34313522255979	0.15602411981672	0.133399651153013	0.115812916215509	1.02778159780195	0	0	0	0	0	0	0	100	28.9333	0.442217	0	0	1000	0	43.0333	1.32874	0	1	0	0.313708	NULL	COMPLETE	2013-11-26 18:33:47	133.016232	0	0	0	0	0	0	baseline	30	NULL
585	23	6.78007715132738e-05	14.89729011897	0.0566946326289326	0.448450887342915	0.102401211578399	0.90562193039339	0	0	0	0	0	0	0	100	17.0333	0.546707	0	0	1000	0	82.4	3.80876	0	1	0	0.276972	NULL	COMPLETE	2013-11-26 18:33:10	95.699006	0	0	0	0	0	0	baseline	30	NULL
586	86	0.0136621545374722	19.7464796050917	0.0299102389253676	0.596508315298706	0.300588390044868	0.0893221374903806	0	0	0	0	0	0	0	100	38.7667	0.882547	0	0	1000	0	219.633	14.9543	0	1	0	0.238097	NULL	COMPLETE	2013-11-26 18:43:08	693.991187	0	0	0	0	0	0	baseline	30	NULL
587	99	0.000367502979404824	14.4351579213981	0.0556883602403104	0.54847293603234	0.150287792272866	0.0390301193180494	0	0	0	0	0	0	0	100	16.1667	0.582142	0	0	1000	0	466.2	30.6163	0	1	0	0.323701	NULL	COMPLETE	2013-11-26 18:38:16	401.689121	0	0	0	0	0	0	baseline	30	NULL
588	75	0.263120203407574	7.42115083732642	0.055767880519852	0.828703258186579	0.117922123428434	0.25574719239492	0	0	0	0	0	0	0	100	20.8333	0.521749	0	0	1000	0	76.1333	5.12987	0	1	0	0.294018	NULL	COMPLETE	2013-11-26 18:34:19	164.941514	0	0	0	0	0	0	baseline	30	NULL
589	197	0.0496777528559683	8.27231861068867	0.052086376119405	0.0937288368586451	0.12553675621748	1.02503601616714	0	0	0	0	0	0	0	100	38.6667	0.596285	0	0	1000	0	53.2	1.68127	0	1	0	0.260015	NULL	COMPLETE	2013-11-26 18:46:31	896.275141	0	0	0	0	0	0	baseline	30	NULL
590	21	0.907632415466827	6.45670809666626	0.0718484912067652	0.92179295164533	0.118307396676391	0.757161406294908	0	0	0	0	0	0	0	100	15.1667	0.372678	0	0	1000	0	38.4333	1.64688	0	1	0	0.343616	NULL	COMPLETE	2013-11-26 18:32:00	25.844398	0	0	0	0	0	0	baseline	30	NULL
591	37	0.0103425285267436	11.713426130591	0.0709333540871739	0.185069500701502	0.114375184569508	0.62163409498753	0	0	0	0	0	0	0	100	34.2333	0.558768	0	0	1000	0	58.8667	2.53947	0	1	0	0.246541	NULL	COMPLETE	2013-11-26 18:34:11	156.767101	0	0	0	0	0	0	baseline	30	NULL
592	114	0.000838979786737051	13.573618195951	0.279360580258071	0.05395143548958	0.129507528617978	1.10695887947688	0	0	0	0	0	0	0	100	31.3667	0.546707	0	0	1000	0	46.7	1.36992	0	1	0	0.302965	NULL	COMPLETE	2013-11-26 18:39:15	460.558077	0	0	0	0	0	0	baseline	30	NULL
593	106	2.4358912455548e-06	8.08530260343105	0.48968347068876	0.0885301511734724	0.136101840715855	1.36122772706673	0	0	0	0	0	0	0	100	22.0667	0.85375	0	0	1000	0	119.667	4.29211	0	1	0	0.215001	NULL	COMPLETE	2013-11-26 18:37:43	368.612901	0	0	0	0	0	0	baseline	30	NULL
594	106	8.15726740477128e-06	13.050209969515	0.0455514101777226	0.957753659226	0.242140492610633	0.878009771439247	0	0	0	0	0	0	0	100	14.6	0.489898	0.98522	0.00992	37.4667	22.8148	1000	0	0	0	1	0.327219	NULL	COMPLETE	2013-11-26 18:31:40	6.087331	0	0	0	0	0	0	baseline	30	NULL
595	70	5.61894716248645e-05	8.24482323369011	0.734253428177908	0.000115026254206896	0.14516688529402	0.0294173262128606	0	0	0	0	0	0	0	100	132.867	2.20202	0	0	1000	0	761.167	47.0957	0	1	0	0.0750874	NULL	COMPLETE	2013-11-26 18:42:53	678.813537	0	0	0	0	0	0	baseline	30	NULL
596	91	0.0661678379181927	9.59647133015096	0.0474991174414754	0.993092626333237	0.357040132768452	1.11022320153657	0	0	0	0	0	0	0	100	48.7	2.79464	0	0	1000	0	156.9	4.72828	0	1	0	0.0982575	NULL	COMPLETE	2013-11-26 18:44:28	773.422881	0	0	0	0	0	0	baseline	30	NULL
597	136	0.498565352978895	15.758592664497	0.032548260409385	0.986347620841116	0.398330684192479	0.910958224416245	0	0	0	0	0	0	0	100	44	2.43584	0	0	1000	0	123.8	3.20832	0	1	0	0.11448	NULL	COMPLETE	2013-11-26 19:04:01	1947.273751	0	0	0	0	0	0	baseline	30	NULL
598	23	3.03075784416019e-06	14.2921397357713	0.761960480595008	0.0287571789231151	0.156450541317463	0.743576659590472	0	0	0	0	0	0	0	100	30.6667	1.2202	0	0	1000	0	121.867	5.79502	0	1	0	0.157535	NULL	COMPLETE	2013-11-26 18:34:41	186.876717	0	0	0	0	0	0	baseline	30	NULL
599	23	0.000320873219097521	18.0615509836935	0.702133367070928	0.0268909900914878	0.343775637913495	1.49945529868593	0	0	0	0	0	0	0	100	140.433	7.26491	0.002899	0.010845	1000	0	288.367	243.677	0.066667	0.933333	0	0.0555381	NULL	COMPLETE	2013-11-26 18:46:10	875.648614	0	0	0	0	0	0	baseline	30	NULL
600	15	3.74254700818127e-06	18.5106056451332	0.244647267041728	0.0758390496484935	0.227225086186081	1.49894297034014	0	0	0	0	0	0	0	100	40.9	2.21133	0.077778	0.230994	792.4	347.981	451.733	331.735	0	0.733333	0.266667	0.116363	NULL	COMPLETE	2013-11-26 18:34:51	196.972494	0	0	0	0	0	0	baseline	30	NULL
601	166	0.158163123617301	15.7994581968524	0.0176991827320307	0.00837692664936185	0.148416350409389	0.809773934138939	0	0	0	0	0	0	0	100	80.4333	1.28279	0	0	1000	0	98.9333	1.96525	0	1	0	0.12172	NULL	COMPLETE	2013-11-26 19:21:39	3004.437145	0	0	0	0	0	0	baseline	30	NULL
602	64	4.09959401163014e-05	6.63729000138119	0.0767167694866657	0.825678013265133	0.130065778736025	0.556412672754377	0	0	0	0	0	0	0	100	16.3	0.458258	0	0	1000	0	120.967	7.40037	0	1	0	0.290637	NULL	COMPLETE	2013-11-26 18:33:29	114.269491	0	0	0	0	0	0	baseline	30	NULL
603	199	0.0254392114167722	7.12889984017238	0.0673205559141934	0.989114562980831	0.399476606864482	0.32423732588999	0	0	0	0	0	0	0	100	61.9	5.50969	0	0	1000	0	201.767	7.96109	0	1	0	0.0800585	NULL	COMPLETE	2013-11-26 19:12:13	2438.529232	0	0	0	0	0	0	baseline	30	NULL
604	7	1.24313174787189e-06	16.1583707667887	0.665288591757417	0.047617016127333	0.371758859511465	0.366302513717674	0	0	0	0	0	0	0	100	33.5	1.9105	0.009524	0.035635	945.533	203.915	247.833	203.894	0	0.933333	0.066667	0.140299	NULL	COMPLETE	2013-11-26 18:32:47	72.291623	0	0	0	0	0	0	baseline	30	NULL
605	23	1.01028268597062e-06	9.56667425809428	0.0380550739355385	0.87043790705502	0.247976224776357	0.944283197536133	0	0	0	0	0	0	0	100	66.9	4.60688	0.956522	0	78.3333	5.56377	1000	0	0	0	1	0.0689169	NULL	COMPLETE	2013-11-26 18:31:44	9.433001	0	0	0	0	0	0	baseline	30	NULL
606	129	1.42598354067017e-05	10.7453524786979	0.0848853457719088	0.518116764258593	0.15282050119713	0.412072459857445	0	0	0	0	0	0	0	100	14.8	0.476095	0	0	1000	0	100.133	3.31394	0	1	0	0.320866	NULL	COMPLETE	2013-11-26 18:38:37	422.314959	0	0	0	0	0	0	baseline	30	NULL
607	141	0.000338146831559803	17.4372777284589	0.116096478421241	0.0821805028244853	0.105507975164801	1.40166571947047	0	0	0	0	0	0	0	100	70.6333	2.37323	0	0	1000	0	94.3	1.67631	0	1	0	0.117402	NULL	COMPLETE	2013-11-26 19:02:54	1879.810414	0	0	0	0	0	0	baseline	30	NULL
608	38	4.1180998705405e-05	7.18143736128695	0.0891572951804847	0.695815358078107	0.104665614850819	0.358064974024892	0	0	0	0	0	0	0	100	14.0667	0.442217	0	0	1000	0	101	4.79583	0	1	0	0.341284	NULL	COMPLETE	2013-11-26 18:32:32	58.394006	0	0	0	0	0	0	baseline	30	NULL
609	26	0.000540416538327833	8.59784477506764	0.0266929916106164	0.986188177019358	0.164253466017544	0.234271022276953	0	0	0	0	0	0	0	100	75.8333	3.51268	0	0	1000	0	439.767	43.9217	0	1	0	0.0622223	NULL	COMPLETE	2013-11-26 18:35:11	216.930716	0	0	0	0	0	0	baseline	30	NULL
610	187	6.54080061953199e-06	10.4125967342407	0.441863374318928	0.094217223348096	0.105126512609422	0.554024104082491	0	0	0	0	0	0	0	100	14.7	0.458258	0	0	1000	0	75.5333	2.10924	0	1	0	0.334093	NULL	COMPLETE	2013-11-26 18:40:29	535.046041	0	0	0	0	0	0	baseline	30	NULL
611	96	0.0302123607141804	18.6200348450802	0.0246314893011004	0.450330322608352	0.138046073913574	1.29928236970911	0	0	0	0	0	0	0	100	39.3	0.640312	0	0	1000	0	51.6333	1.16857	0	1	0	0.233431	NULL	COMPLETE	2013-11-26 18:44:11	757.28872	0	0	0	0	0	0	baseline	30	NULL
612	72	0.000886951759440172	12.3721224965993	0.52716503595002	0.0377748878672719	0.336944836564362	0.590872156471014	0	0	0	0	0	0	0	100	29.3333	0.471405	0	0	1000	0	58	3.15172	0	1	0	0.320416	NULL	COMPLETE	2013-11-26 18:35:42	248.240151	0	0	0	0	0	0	baseline	30	NULL
613	46	0.000336987430917086	17.9180114227347	0.239807351725176	0.0536433006636798	0.106752404663712	1.33584675446618	0	0	0	0	0	0	0	100	37.1333	0.991071	0	0	1000	0	65.4667	1.02415	0	1	0	0.165307	NULL	COMPLETE	2013-11-26 18:38:46	434.288517	0	0	0	0	0	0	baseline	30	NULL
614	44	0.0539400455174748	18.421750102425	0.0231726225465536	0.943300155922771	0.16815958218649	0.9025347954873	0	0	0	0	0	0	0	100	20.0333	0.752034	0	0	1000	0	55.0333	1.3536	0	1	0	0.250805	NULL	COMPLETE	2013-11-26 18:35:22	237.315161	0	0	0	0	0	0	baseline	30	NULL
615	23	0.00499382406747916	13.9912563876715	0.12951744790189	0.100850578164682	0.143235099315643	0.162955907408614	0	0	0	0	0	0	0	100	24.1667	0.372678	0	0	1000	0	121.8	6.00222	0	1	0	0.341633	NULL	COMPLETE	2013-11-26 18:33:45	141.256468	0	0	0	0	0	0	baseline	30	NULL
616	76	5.10019919943001e-05	14.0175180847291	0.94670372013934	0.0126390389632434	0.125462487433106	0.0866135983355343	0	0	0	0	0	0	0	100	44.8	0.541603	0	0	1000	0	255	12.3045	0	1	0	0.210821	NULL	COMPLETE	2013-11-26 18:38:38	434.449618	0	0	0	0	0	0	baseline	30	NULL
617	150	2.50458555257356e-05	8.31529492978007	0.0969170809257776	0.229369673877954	0.104516885429621	1.47460850954987	0	0	0	0	0	0	0	100	59.0333	2.00804	0	0	1000	0	205.233	4.87636	0	1	0	0.0818262	NULL	COMPLETE	2013-11-26 18:57:59	1597.300671	0	0	0	0	0	0	baseline	30	NULL
618	11	3.99670902634283e-06	8.01832611206919	0.0734396928455681	0.800658765714616	0.136656986176968	0.410877652890049	0	0	0	0	0	0	0	100	14.2667	0.512076	0.890909	0.043288	44.4333	12.9966	1000	0	0	0	1	0.334829	NULL	COMPLETE	2013-11-26 18:31:23	2.969695	0	0	0	0	0	0	baseline	30	NULL
619	121	0.955704621793066	6.69049219693989	0.0323930454906076	0.87396791158244	0.101225119642913	0.123578296583146	0	0	0	0	0	0	0	100	52.8	2.11975	0	0	1000	0	166.367	10.0515	0	1	0	0.115444	NULL	COMPLETE	2013-11-26 18:42:38	682.143638	0	0	0	0	0	0	baseline	30	NULL
620	7	1.00649430308585e-06	5.74723867699504	0.450382589828223	0.263450052356347	0.469126693718135	0.990884889864828	0	0	0	0	0	0	0	100	22.3333	1.32497	0.82381	0.079823	40.4	16.6165	1000	0	0	0	1	0.212813	NULL	COMPLETE	2013-11-26 18:31:20	4.363504	0	0	0	0	0	0	baseline	30	NULL
621	76	1.55865696065539e-05	16.2333291000687	0.991428179899231	0.0199787295423448	0.107425128668547	1.43740089088446	0	0	0	0	0	0	0	100	21.8667	0.669992	0	0	1000	0	62.8	1.01325	0	1	0	0.225345	NULL	COMPLETE	2013-11-26 18:40:07	531.440736	0	0	0	0	0	0	baseline	30	NULL
622	124	1.1616694124574e-06	6.34568365640007	0.0801210575737059	0.984750371426344	0.1959337442182	0.788404374939855	0	0	0	0	0	0	0	100	15.6667	0.537484	0.991936	0	25.2667	1.54776	1000	0	0	0	1	0.304737	NULL	COMPLETE	2013-11-26 18:31:16	2.487484	0	0	0	0	0	0	baseline	30	NULL
623	151	0.000181913071806322	17.7621835900936	0.0287711268756539	0.981473983963951	0.303784003853798	1.37939170083497	0	0	0	0	0	0	0	100	23.7667	1.22972	0.026711	0.015435	317.333	130.997	975.8	130.321	0	0.033333	0.966667	0.197949	NULL	COMPLETE	2013-11-26 18:55:51	1482.779575	0	0	0	0	0	0	baseline	30	NULL
624	12	1.24378818395403e-06	11.9593304663431	0.0663049197755754	0.361649606376886	0.12265570377931	1.22775107726455	0	0	0	0	0	0	0	100	28.9	0.789515	0.905555	0.028336	45.8333	19.5586	1000	0	0	0	1	0.164124	NULL	COMPLETE	2013-11-26 18:31:09	6.846977	0	0	0	0	0	0	baseline	30	NULL
625	90	1.49629679821297e-06	5.33643051050603	0.146585383452475	0.296123292995617	0.108803655207157	1.44607215189142	0	0	0	0	0	0	0	100	38.0667	1.38884	0.377778	0.359904	541.6	276.777	1000	0	0.033333	0	0.966667	0.122884	NULL	COMPLETE	2013-11-26 18:34:25	215.934567	0	0	0	0	0	0	baseline	30	NULL
626	42	0.000809367075989663	7.15938086155802	0.0809619633946568	0.586486284155399	0.114685993921012	0.450843301289715	0	0	0	0	0	0	0	100	20.7667	0.715697	0	0	1000	0	77.3	3.08923	0	1	0	0.236558	NULL	COMPLETE	2013-11-26 18:32:23	99.813796	0	0	0	0	0	0	baseline	30	NULL
627	34	0.885361336270412	11.990279040765	0.0580837114248425	0.0425591187085956	0.348910740297288	1.07910397876753	0	0	0	0	0	0	0	100	26.1333	0.718022	0	0	1000	0	37.7	1.24231	0	1	0	0.317955	NULL	COMPLETE	2013-11-26 18:33:08	146.807609	0	0	0	0	0	0	baseline	30	NULL
628	161	0.000381470670350158	17.1467594837304	0.0185728056821972	0.908848575782031	0.219681130535901	1.49046931363177	0	0	0	0	0	0	0	100	67.7	4.50296	0	0	1000	0	263.967	8.89376	0	1	0	0.0708526	NULL	COMPLETE	2013-11-26 19:41:53	4274.899846	0	0	0	0	0	0	baseline	30	NULL
629	7	2.5440244346206e-06	10.9119186992757	0.139364942675456	0.209847781108692	0.206742890831083	1.29197259121807	0	0	0	0	0	0	0	100	41.5667	1.87409	0.790476	0.102574	79.1333	41.9124	1000	0	0	0	1	0.112396	NULL	COMPLETE	2013-11-26 18:30:41	12.896317	0	0	0	0	0	0	baseline	30	NULL
630	6	2.12026274967076e-06	5.65641449415125	0.0934908201452345	0.999836680246517	0.275537158548832	0.742193777111825	0	0	0	0	0	0	0	100	18.8333	0.778175	0.833333	0	22.6	2.12289	1000	0	0	0	1	0.253199	NULL	COMPLETE	2013-11-26 18:30:28	1.369594	0	0	0	0	0	0	baseline	30	NULL
631	153	5.26433487687059e-06	10.4399646294769	0.0542122665792704	0.784246752504259	0.174913665745407	0.494554844803642	0	0	0	0	0	0	0	100	17.5	0.619139	0.04183	0.176943	458.633	356.917	767.767	354.835	0	0.3	0.7	0.269078	NULL	COMPLETE	2013-11-26 18:41:39	678.380655	0	0	0	0	0	0	baseline	30	NULL
632	6	5.32796869712875e-06	10.309575824067	0.0373014635406435	0.945110274245963	0.122502381075174	1.13327529681148	0	0	0	0	0	0	0	100	19.6333	0.604612	0.833333	0	27.6667	1.4453	1000	0	0	0	1	0.240952	NULL	COMPLETE	2013-11-26 18:30:21	2.594732	0	0	0	0	0	0	baseline	30	NULL
633	58	0.000729220862019476	6.66529799811542	0.0565241097938269	0.836567405611277	0.266865009814501	1.2618557589245	0	0	0	0	0	0	0	100	94.1	6.54395	0	0	1000	0	273.6	9.10531	0	1	0	0.0502346	NULL	COMPLETE	2013-11-26 18:40:13	596.320967	0	0	0	0	0	0	baseline	30	NULL
634	200	0.000208373427362799	18.410355404485	0.012566908961162	0.662770602619275	0.107587972003967	1.00654166958993	0	0	0	0	0	0	0	100	100.833	6.07774	0	0	1000	0	289.9	5.95735	0	1	0	0.0487157	NULL	COMPLETE	2013-11-26 21:12:51	9755.845492	0	0	0	0	0	0	baseline	30	NULL
635	94	0.000195817987654013	10.4236011218745	0.334828823339194	0.0641171527095139	0.103760245628655	0.323392508190591	0	0	0	0	0	0	0	100	36.1	0.978093	0	0	1000	0	93.8667	2.99704	0	1	0	0.22592	NULL	COMPLETE	2013-11-26 18:36:35	381.209137	0	0	0	0	0	0	baseline	30	NULL
636	51	5.06240100524494e-05	10.8958630415145	0.978883611503989	0.0379155774135143	0.123110869340599	1.14654407299357	0	0	0	0	0	0	0	100	16.9333	0.573488	0	0	1000	0	49.5667	1.43023	0	1	0	0.299576	NULL	COMPLETE	2013-11-26 18:32:57	165.412591	0	0	0	0	0	0	baseline	30	NULL
637	162	0.0003397207268899	17.8525467473082	0.0304336829576641	0.381586353760213	0.109183970373124	1.36916646553902	0	0	0	0	0	0	0	100	46.9	1.7767	0	0	1000	0	114.9	2.2561	0	1	0	0.11019	NULL	COMPLETE	2013-11-26 19:18:21	2889.665701	0	0	0	0	0	0	baseline	30	NULL
638	182	0.0132121277757758	15.8320488384925	0.0228827362880111	0.289214682532474	0.112895516585559	1.17997637827415	0	0	0	0	0	0	0	100	62.9667	0.982627	0	0	1000	0	77.1667	1.69476	0	1	0	0.157356	NULL	COMPLETE	2013-11-26 19:06:59	2210.302091	0	0	0	0	0	0	baseline	30	NULL
639	186	2.19988518907009e-05	8.26500771567225	0.0565714626573026	0.894565991126001	0.111552691366524	1.30003894161666	0	0	0	0	0	0	0	100	15.5333	0.561743	0.02957	0.01487	216.667	19.6508	1000	0	0	0	1	0.306839	NULL	COMPLETE	2013-11-26 18:41:20	673.541817	0	0	0	0	0	0	baseline	30	NULL
640	42	0.00774065591279126	5.1934420177713	0.14239730197005	0.321558731375262	0.144095608685166	1.0854610266583	0	0	0	0	0	0	0	100	40.7	0.936305	0	0	1000	0	56.6333	1.70261	0	1	0	0.195283	NULL	COMPLETE	2013-11-26 18:31:37	103.982008	0	0	0	0	0	0	baseline	30	NULL
641	73	0.000186732855937778	18.3999583416153	0.0268469490110874	0.994880594313145	0.408088031131774	0.944902942343615	0	0	0	0	0	0	0	100	55.2667	2.68245	0.953425	0.051933	185.467	156.488	1000	0	0	0	1	0.0833989	NULL	COMPLETE	2013-11-26 18:30:49	58.403384	0	0	0	0	0	0	baseline	30	NULL
642	64	3.68971238757815e-06	9.13127681124024	0.60720241884701	0.0790949452202767	0.106596793979406	1.31933612226509	0	0	0	0	0	0	0	100	14.3333	0.537484	0	0	1000	0	77.8333	3.56916	0	1	0	0.332678	NULL	COMPLETE	2013-11-26 18:32:37	170.46241	0	0	0	0	0	0	baseline	30	NULL
643	12	0.191060675481728	7.15903681237251	0.118558894610032	0.0355739276856184	0.219654203858227	1.23262944414048	0	0	0	0	0	0	0	100	24.4333	0.558768	0	0	1000	0	35.0667	1.38884	0	1	0	0.301021	NULL	COMPLETE	2013-11-26 18:30:11	30.309551	0	0	0	0	0	0	baseline	30	NULL
644	150	6.31883022499639e-05	12.4585948197637	0.0415893231984228	0.948734868085012	0.22047268031165	1.43953277969034	0	0	0	0	0	0	0	100	17.4	0.663325	0.097556	0.239941	241.9	151.368	974.4	137.86	0	0.033333	0.966667	0.271255	NULL	COMPLETE	2013-11-26 18:42:17	762.394127	0	0	0	0	0	0	baseline	30	NULL
645	42	0.000641216951019354	12.710196163971	0.174088201019913	0.156346192583442	0.104402839951217	0.101236445484683	0	0	0	0	0	0	0	100	19.2667	0.679869	0	0	1000	0	184.633	8.61968	0	1	0	0.347283	NULL	COMPLETE	2013-11-26 18:31:42	128.27887	0	0	0	0	0	0	baseline	30	NULL
646	43	0.0171729348040691	13.1588475615717	0.0429086138028651	0.571772404015064	0.10310346763581	1.09539422354661	0	0	0	0	0	0	0	100	21.1333	0.618241	0	0	1000	0	42.2667	1.33998	0	1	0	0.303281	NULL	COMPLETE	2013-11-26 18:32:08	160.587983	0	0	0	0	0	0	baseline	30	NULL
647	193	1.68484009655865e-06	13.5538299265318	0.0362883920315653	0.9867630507797	0.188671709224582	0.315323964578565	0	0	0	0	0	0	0	100	16.0333	0.752034	0.9943	0.001761	46.2667	11.5034	1000	0	0	0	1	0.296668	NULL	COMPLETE	2013-11-26 18:29:33	7.350829	0	0	0	0	0	0	baseline	30	NULL
648	39	2.5227670225173e-06	11.7032052623108	0.0767463920637965	0.753445338457823	0.33885941170156	1.31549599772319	0	0	0	0	0	0	0	100	14.0667	0.573488	0.965812	0.017926	29.1333	14.8565	1000	0	0	0	1	0.337882	NULL	COMPLETE	2013-11-26 18:29:28	3.679218	0	0	0	0	0	0	baseline	30	NULL
649	192	3.54942427248751e-05	13.2597228023224	0.0354849153663963	0.986363193718717	0.123828168399632	0.678339126501232	0	0	0	0	0	0	0	100	14.1667	0.582142	0.814583	0.236363	198.033	183.801	1000	0	0	0	1	0.340318	NULL	COMPLETE	2013-11-26 18:32:33	197.024311	0	0	0	0	0	0	baseline	30	NULL
650	143	0.505378533606426	11.060445625335	0.0291103408671916	0.790665487293154	0.222815833799541	0.916115719852969	0	0	0	0	0	0	0	100	94.3333	2.76084	0	0	1000	0	110.133	3.35394	0	1	0	0.0982246	NULL	COMPLETE	2013-11-26 18:58:15	1743.578575	0	0	0	0	0	0	baseline	30	NULL
651	34	1.89434297141641e-06	7.73017353378236	0.0864719999954104	0.292724340688437	0.121685873810202	1.47524260183098	0	0	0	0	0	0	0	100	63.3333	2.72438	0.801961	0.206711	363.767	312.821	1000	0	0.066667	0	0.933333	0.0740035	NULL	COMPLETE	2013-11-26 18:30:09	57.641421	0	0	0	0	0	0	baseline	30	NULL
652	178	0.057066035179126	6.53020557598211	0.0795540225226432	0.653234242228791	0.193549103941768	0.536098025629763	0	0	0	0	0	0	0	100	29.0667	0.928559	0	0	1000	0	57.3667	2.96067	0	1	0	0.312072	NULL	COMPLETE	2013-11-26 18:36:36	448.689065	0	0	0	0	0	0	baseline	30	NULL
653	48	0.000124101778745266	7.99478924600407	0.123285694280639	0.267211712663993	0.101844753697515	1.31846740957117	0	0	0	0	0	0	0	100	29.2333	0.955103	0	0	1000	0	94.0333	2.30193	0	1	0	0.16442	NULL	COMPLETE	2013-11-26 18:32:26	199.547053	0	0	0	0	0	0	baseline	30	NULL
654	158	3.69971164825486e-05	12.3029220907483	0.0333258237224072	0.943829884519801	0.119214713200927	0.322495145995636	0	0	0	0	0	0	0	100	17.6	0.663325	0	0	1000	0	161.4	8.42457	0	1	0	0.267986	NULL	COMPLETE	2013-11-26 18:42:04	780.081043	0	0	0	0	0	0	baseline	30	NULL
655	94	1.27883221811823e-06	6.91231289762072	0.294104255735874	0.265029281610623	0.209676245320588	0.975714096333832	0	0	0	0	0	0	0	100	14.4333	0.495536	0.104255	0.237155	210.6	154.51	972.867	146.117	0	0.033333	0.966667	0.32925	NULL	COMPLETE	2013-11-26 18:31:42	158.983376	0	0	0	0	0	0	baseline	30	NULL
656	121	0.12822913986743	12.9566134582274	0.0385272982530296	0.903198802378029	0.155990438815206	0.535432672945317	0	0	0	0	0	0	0	100	16.2667	0.679869	0	0	1000	0	53.6333	2.65183	0	1	0	0.34061	NULL	COMPLETE	2013-11-26 18:36:30	448.498948	0	0	0	0	0	0	baseline	30	NULL
657	187	2.3681451386634e-06	8.96214497392066	0.0740799559280276	0.668613904854283	0.10583127187565	0.157826558789238	0	0	0	0	0	0	0	100	14.1333	0.426875	0	0	1000	0	191.6	7.35119	0	1	0	0.338268	NULL	COMPLETE	2013-11-26 18:39:40	645.310719	0	0	0	0	0	0	baseline	30	NULL
658	117	0.00220325775763793	5.749238448916	0.0754881901666522	0.940701826941222	0.118990149907768	1.18473266135668	0	0	0	0	0	0	0	100	16.4667	0.561743	0	0	1000	0	63.8667	1.56489	0	1	0	0.293096	NULL	COMPLETE	2013-11-26 18:32:25	212.651078	0	0	0	0	0	0	baseline	30	NULL
659	188	0.0488411101587571	17.8961341665126	0.0222246136981994	0.940527087310329	0.114857980515808	1.0086461900617	0	0	0	0	0	0	0	100	18.3	0.640312	0	0	1000	0	56.0333	1.42556	0	1	0	0.279966	NULL	COMPLETE	2013-11-26 18:53:34	1484.529479	0	0	0	0	0	0	baseline	30	NULL
660	6	1.20090663498708e-06	13.4403565211687	0.220593952806666	0.182186220074072	0.457489330787212	0.519804857028648	0	0	0	0	0	0	0	100	57.7667	5.70195	0.711111	0.15476	141.333	75.9018	1000	0	0	0	1	0.0826965	NULL	COMPLETE	2013-11-26 18:29:08	23.266443	0	0	0	0	0	0	baseline	30	NULL
661	22	0.00131006900237557	6.02626954088919	0.117614618735388	0.993267803220078	0.381062995456159	1.26448421283159	0	0	0	0	0	0	0	100	14.8	0.6	0.651515	0.299985	84.5	58.5091	1000	0	0	0	1	0.323028	NULL	COMPLETE	2013-11-26 18:28:55	9.615931	0	0	0	0	0	0	baseline	30	NULL
662	161	1.36440279680351e-05	8.60334964934736	0.0758411714341491	0.653419940033928	0.394139665178955	0.0688832529075444	0	0	0	0	0	0	0	100	143.3	21.2856	0	0	1000	0	572.6	23.7804	0	1	0	0.0368132	NULL	COMPLETE	2013-11-26 19:42:39	4437.750432	0	0	0	0	0	0	baseline	30	NULL
663	6	4.67059213276851e-06	18.3069300919306	0.323260719887912	0.0860319128260016	0.192668865248561	0.0578765876661055	0	0	0	0	0	0	0	100	15.0333	0.706321	0	0	1000	0	319.167	27.9763	0	1	0	0.316865	NULL	COMPLETE	2013-11-26 18:29:08	28.50791	0	0	0	0	0	0	baseline	30	NULL
664	5	4.3709222289401e-06	19.2736176389735	0.0707522558514029	0.151081666583195	0.170541456993669	0.957883055279963	0	0	0	0	0	0	0	100	130	7.35754	0.546667	0.262974	371.6	238.301	990.1	45.0794	0	0.066667	0.933333	0.0355068	NULL	COMPLETE	2013-11-26 18:30:16	101.716616	0	0	0	0	0	0	baseline	30	NULL
665	35	8.36698354632137e-06	7.03783307108097	0.430967529071495	0.148228364763781	0.107235064730048	0.500793416150846	0	0	0	0	0	0	0	100	13.8667	0.339935	0	0	1000	0	81.7667	2.5908	0	1	0	0.343249	NULL	COMPLETE	2013-11-26 18:29:41	67.284221	0	0	0	0	0	0	baseline	30	NULL
666	9	4.74603881126032e-06	16.3135179365054	0.434538246830925	0.0853623424191028	0.333994557894766	1.11009897379205	0	0	0	0	0	0	0	100	17.4333	0.803465	0.051852	0.166625	848.433	339.263	262.267	330.555	0	0.833333	0.166667	0.271327	NULL	COMPLETE	2013-11-26 18:29:12	48.83684	0	0	0	0	0	0	baseline	30	NULL
667	10	4.84373018500841e-06	11.7795362195466	0.902639378793538	0.0373822469264269	0.165911891777068	1.34107849444496	0	0	0	0	0	0	0	100	20.5	0.67082	0	0	1000	0	99.1667	11.7957	0	1	0	0.231876	NULL	COMPLETE	2013-11-26 18:29:03	44.178293	0	0	0	0	0	0	baseline	30	NULL
668	191	0.00109614552827925	12.8284331934992	0.019817023538053	0.97431975370273	0.10106714097783	1.13518944795243	0	0	0	0	0	0	0	100	31.8333	1.00277	0	0	1000	0	147.2	4.65045	0	1	0	0.147542	NULL	COMPLETE	2013-11-26 19:02:45	2067.944817	0	0	0	0	0	0	baseline	30	NULL
669	34	1.08369295241481e-05	19.0017954423092	0.022736793383956	0.985628018621355	0.203008255641907	0.773478781769518	0	0	0	0	0	0	0	100	21.1333	0.845905	0.963726	0.016416	39.7333	18.9577	1000	0	0	0	1	0.222825	NULL	COMPLETE	2013-11-26 18:28:23	7.269841	0	0	0	0	0	0	baseline	30	NULL
670	130	1.69806258093512e-05	17.1599781676196	0.378017540089786	0.0347684405278414	0.101676732115448	1.10472729243338	0	0	0	0	0	0	0	100	37.4667	1.335	0	0	1000	0	100.3	1.84662	0	1	0	0.134987	NULL	COMPLETE	2013-11-26 18:52:54	1484.943883	0	0	0	0	0	0	baseline	30	NULL
671	188	0.000704601157892879	12.2197025502101	0.0265625300817192	0.986957375891507	0.263538624346256	1.40326720933663	0	0	0	0	0	0	0	100	81.2667	7.47856	0	0	1000	0	466.833	25.1172	0	1	0	0.0571662	NULL	COMPLETE	2013-11-26 19:53:00	5094.604644	0	0	0	0	0	0	baseline	30	NULL
672	150	0.000870991037611684	19.8348871141206	0.0225230981595814	0.702944430755451	0.100022559333593	1.46001892382512	0	0	0	0	0	0	0	100	22.2	0.702377	0	0	1000	0	68.6	1.1431	0	1	0	0.22357	NULL	COMPLETE	2013-11-26 19:00:03	1921.945434	0	0	0	0	0	0	baseline	30	NULL
673	10	1.65994593332058e-06	5.67376797087491	0.117073144996539	0.93641305109486	0.392464604228735	1.4855811470258	0	0	0	0	0	0	0	100	20.6	0.95219	0.896666	0.017954	27.1	6.02965	1000	0	0	0	1	0.229544	NULL	COMPLETE	2013-11-26 18:28:01	2.981222	0	0	0	0	0	0	baseline	30	NULL
674	6	1.61377360727428e-05	11.4402206579689	0.0767738842405379	0.496704323217273	0.116299695055932	0.0860986618627794	0	0	0	0	0	0	0	100	14.9	0.538516	0	0	1000	0	213.667	12.3756	0	1	0	0.320066	NULL	COMPLETE	2013-11-26 18:28:15	17.242999	0	0	0	0	0	0	baseline	30	NULL
675	120	0.637043845341977	11.0802493907977	0.0152418250218034	0.945997169008479	0.104685072973371	1.25982355309185	0	0	0	0	0	0	0	100	84.2	4.81248	0	0	1000	0	176.833	3.45527	0	1	0	0.0640429	NULL	COMPLETE	2013-11-26 19:00:37	1964.717839	0	0	0	0	0	0	baseline	30	NULL
676	124	0.581652265358275	6.08474865090102	0.0848998313304037	0.87700926954858	0.233662851713598	0.735797698209062	0	0	0	0	0	0	0	100	21.4667	0.669992	0	0	1000	0	50.2667	2.43493	0	1	0	0.282047	NULL	COMPLETE	2013-11-26 18:32:24	278.565488	0	0	0	0	0	0	baseline	30	NULL
677	93	7.45238307003414e-06	12.1774897456635	0.0207130420021713	0.943710136925802	0.161256961990148	1.43911889790324	0	0	0	0	0	0	0	100	60.6333	2.50976	0.984588	0.008189	105.833	63.8274	1000	0	0	0	1	0.0767842	NULL	COMPLETE	2013-11-26 18:28:05	21.362769	0	0	0	0	0	0	baseline	30	NULL
678	100	3.42503451743126e-06	6.13895659451373	0.0887672030366957	0.990042288787663	0.454601159133017	0.0953190730558708	0	0	0	0	0	0	0	100	55.1667	4.30568	0.985333	0.011199	185.267	96.4372	1000	0	0	0	1	0.0849208	NULL	COMPLETE	2013-11-26 18:27:58	15.709121	0	0	0	0	0	0	baseline	30	NULL
679	111	0.00169429163773995	5.99314460530877	0.383298394270241	0.0312731654848903	0.120686812140048	1.36944360730238	0	0	0	0	0	0	0	100	50	0.632456	0	0	1000	0	62.0667	1.15277	0	1	0	0.190564	NULL	COMPLETE	2013-11-26 18:32:59	323.081527	0	0	0	0	0	0	baseline	30	NULL
680	86	1.04762716532643e-06	11.6495933348779	0.172766333911568	0.347197477938607	0.349717390816659	0.141581776875537	0	0	0	0	0	0	0	100	14.0333	0.795124	0	0	1000	0	197.3	9.72334	0	1	0	0.349313	NULL	COMPLETE	2013-11-26 18:31:35	252.919707	0	0	0	0	0	0	baseline	30	NULL
681	41	0.000119729408161887	6.52226528385654	0.987329397816211	0.0351214176043868	0.101055486686528	1.36423811441986	0	0	0	0	0	0	0	100	37.5333	1.45449	0	0	1000	0	75.3	1.50886	0	1	0	0.145254	NULL	COMPLETE	2013-11-26 18:31:16	256.730152	0	0	0	0	0	0	baseline	30	NULL
682	35	7.36908247922259e-06	11.671122123953	0.0426480814348906	0.999030280392617	0.276132086105645	0.822128426176496	0	0	0	0	0	0	0	100	21.7333	0.891939	0.971428	0.000846	28.7667	2.34781	1000	0	0	0	1	0.221136	NULL	COMPLETE	2013-11-26 18:26:59	5.49243	0	0	0	0	0	0	baseline	30	NULL
683	22	7.87764484362994e-06	18.2449172344059	0.0221086982637644	0.968694737413898	0.196197808906436	1.32602589471964	0	0	0	0	0	0	0	100	24.1667	1.03548	0.954546	0	30.8	1.46969	1000	0	0	0	1	0.194547	NULL	COMPLETE	2013-11-26 18:26:54	8.053157	0	0	0	0	0	0	baseline	30	NULL
684	136	0.00579510271950451	13.7423644168302	0.0292486345861107	0.979754901491106	0.11781950853765	0.908197690283414	0	0	0	0	0	0	0	100	17.2333	0.558768	0	0	1000	0	71.4333	1.47611	0	1	0	0.279235	NULL	COMPLETE	2013-11-26 18:37:39	660.765937	0	0	0	0	0	0	baseline	30	NULL
685	137	0.0237075322623533	10.6366827769671	0.0383414046373218	0.997019023634493	0.321690181270242	1.47314002860803	0	0	0	0	0	0	0	100	55.9	3.36997	0	0	1000	0	244.6	10.5312	0	1	0	0.0857409	NULL	COMPLETE	2013-11-26 18:59:25	1970.764414	0	0	0	0	0	0	baseline	30	NULL
686	34	0.00076090332185612	14.2548095155507	0.343521446688101	0.0368161106016487	0.111454392597079	1.08237625842448	0	0	0	0	0	0	0	100	48.4333	1.33375	0	0	1000	0	65.1333	2.02868	0	1	0	0.164686	NULL	COMPLETE	2013-11-26 18:30:43	255.835061	0	0	0	0	0	0	baseline	30	NULL
687	164	0.0446313333210631	5.5300963006448	0.0791766792535782	0.680611700750887	0.115529605094343	0.910083512128331	0	0	0	0	0	0	0	100	24.9	0.830662	0	0	1000	0	47.6	2.12289	0	1	0	0.302451	NULL	COMPLETE	2013-11-26 18:32:19	355.180671	0	0	0	0	0	0	baseline	30	NULL
688	114	0.00165058477226833	7.92967127053998	0.0492343106307089	0.916716219158843	0.13011444080621	0.112623521897476	0	0	0	0	0	0	0	100	20.6	0.711805	0	0	1000	0	179.2	12.8307	0	1	0	0.239115	NULL	COMPLETE	2013-11-26 18:31:57	351.778965	0	0	0	0	0	0	baseline	30	NULL
689	63	1.24180643340384e-06	10.8494416833855	0.161400813842192	0.246341749327257	0.16440265532583	1.42773013512371	0	0	0	0	0	0	0	100	18.2	0.476095	0.574603	0.296459	228.1	129.234	1000	0	0	0	1	0.267029	NULL	COMPLETE	2013-11-26 18:27:46	102.608701	0	0	0	0	0	0	baseline	30	NULL
690	57	4.6696326779539e-06	9.46766313863918	0.370270246407017	0.138791068689898	0.14652704782784	0.854327035020106	0	0	0	0	0	0	0	100	14.0667	0.442217	0	0	1000	0	81.4	4.05463	0	1	0	0.34069	NULL	COMPLETE	2013-11-26 18:28:19	136.686112	0	0	0	0	0	0	baseline	30	NULL
691	7	3.9124269937068e-05	7.02977463253774	0.0588875517714769	0.908627917757258	0.146027208026499	0.0583310206583701	0	0	0	0	0	0	0	100	20.4667	0.845905	0.052381	0.158579	858.333	283.941	466.667	268.694	0	0.8	0.2	0.23015	NULL	COMPLETE	2013-11-26 18:26:03	12.905328	0	0	0	0	0	0	baseline	30	NULL
692	186	0.00314321962513245	5.34605496097356	0.0767453846056014	0.739968764595687	0.105884839594364	0.818059805359226	0	0	0	0	0	0	0	100	23.8	0.653197	0	0	1000	0	64.0333	1.7792	0	1	0	0.235781	NULL	COMPLETE	2013-11-26 18:34:32	522.138105	0	0	0	0	0	0	baseline	30	NULL
693	67	2.21437384766623e-06	6.77771236398257	0.0754961036145687	0.463167671347037	0.125902038626373	1.26367681471165	0	0	0	0	0	0	0	100	42	1.26491	0.727363	0.256408	452.3	361.438	1000	0	0.1	0	0.9	0.111126	NULL	COMPLETE	2013-11-26 18:27:22	92.39586	0	0	0	0	0	0	baseline	30	NULL
694	75	0.000719644536947749	11.6984377719928	0.0452556104864925	0.941569930640981	0.158059191238135	0.473741581253707	0	0	0	0	0	0	0	100	14	0.516398	0	0	1000	0	77.6	3.22077	0	1	0	0.342346	NULL	COMPLETE	2013-11-26 18:29:24	215.02287	0	0	0	0	0	0	baseline	30	NULL
695	11	2.97745534620301e-06	8.92577085294761	0.0585559725295752	0.954223852604628	0.150543083529919	1.17202720555942	0	0	0	0	0	0	0	100	13.8	0.4	0.909091	0.00088	20.9333	0.997775	1000	0	0	0	1	0.348189	NULL	COMPLETE	2013-11-26 18:25:49	1.480163	0	0	0	0	0	0	baseline	30	NULL
696	124	0.000362853290473547	11.7734359542374	0.0548964012414217	0.746812422992662	0.465444161556661	0.0254015607293695	0	0	0	0	0	0	0	100	137.633	6.17783	0	0	1000	0	846.533	54.3199	0	1	0	0.0697659	NULL	COMPLETE	2013-11-26 18:59:21	2013.892155	0	0	0	0	0	0	baseline	30	NULL
697	8	3.32499459073851e-06	11.1396103398874	0.078634314937517	0.533572511281818	0.142888529039919	0.759044133981224	0	0	0	0	0	0	0	100	14.6	0.489898	0.845833	0.083437	35.3	16.3588	1000	0	0	0	1	0.324507	NULL	COMPLETE	2013-11-26 18:25:50	3.485305	0	0	0	0	0	0	baseline	30	NULL
698	108	0.00176604588728956	5.26845589512959	0.105079205008224	0.774281402118504	0.136351147852838	0.466283336228225	0	0	0	0	0	0	0	100	16.2333	0.61554	0	0	1000	0	65.3333	1.86786	0	1	0	0.31677	NULL	COMPLETE	2013-11-26 18:28:45	178.997773	0	0	0	0	0	0	baseline	30	NULL
699	17	1.38198167624385e-06	5.41505263303407	0.132520988350734	0.339045727159828	0.125684686470777	1.30815380844986	0	0	0	0	0	0	0	100	39.3667	1.9405	0.917647	0.058027	71.4333	63.6342	1000	0	0	0	1	0.117625	NULL	COMPLETE	2013-11-26 18:25:50	5.637287	0	0	0	0	0	0	baseline	30	NULL
700	47	1.57072485577925e-06	8.64943857071921	0.255835975520313	0.0898135036695749	0.145388269331306	1.19472632703371	0	0	0	0	0	0	0	100	86.8333	4.2668	0.000709	0.003819	985.333	78.9824	588.433	97.0734	0	0.966667	0.033333	0.0534735	NULL	COMPLETE	2013-11-26 18:37:47	727.420959	0	0	0	0	0	0	baseline	30	NULL
701	128	3.1882115146573e-06	17.9500005580485	0.298223791876808	0.0536961373873055	0.12410384118557	1.36737637249986	0	0	0	0	0	0	0	100	28.8	0.909212	0	0	1000	0	121.4	2.73983	0	1	0	0.164687	NULL	COMPLETE	2013-11-26 18:46:23	1246.43059	0	0	0	0	0	0	baseline	30	NULL
702	167	2.36058558464209e-05	5.51420820411295	0.128979165805504	0.3882672698237	0.229774851724505	1.06639349786798	0	0	0	0	0	0	0	100	100.633	5.74156	0	0	1000	0	338.8	10.2091	0	1	0	0.0479016	NULL	COMPLETE	2013-11-26 18:59:25	2034.015667	0	0	0	0	0	0	baseline	30	NULL
703	197	1.01004869530555e-06	6.3345320650842	0.115388194331899	0.383483618032187	0.106215045135468	1.33079902204219	0	0	0	0	0	0	0	100	27.0333	0.835996	0.296447	0.350265	435.933	210.331	1000	0	0	0	1	0.174144	NULL	COMPLETE	2013-11-26 18:35:36	606.049211	0	0	0	0	0	0	baseline	30	NULL
704	92	0.00219614890627203	5.74751240201294	0.447564191184938	0.0450522482860833	0.100081489980221	1.41702530142851	0	0	0	0	0	0	0	100	33.8667	0.426875	0	0	1000	0	44.8667	0.956847	0	1	0	0.277504	NULL	COMPLETE	2013-11-26 18:28:41	191.514164	0	0	0	0	0	0	baseline	30	NULL
705	148	0.00198923660125527	7.07615481805988	0.109797137556598	0.985986795509234	0.434284111019224	1.24352291119052	0	0	0	0	0	0	0	100	14.5667	0.760847	0	0	1000	0	71.8	2.57423	0	1	0	0.333483	NULL	COMPLETE	2013-11-26 18:31:23	354.286094	0	0	0	0	0	0	baseline	30	NULL
706	196	0.129660414227882	10.0354747241363	0.0321009021718055	0.959334396524355	0.122605913039297	0.240928103986662	0	0	0	0	0	0	0	100	25.1	0.943398	0	0	1000	0	107.633	4.27772	0	1	0	0.199319	NULL	COMPLETE	2013-11-26 18:46:15	1251.202055	0	0	0	0	0	0	baseline	30	NULL
707	185	0.60229337401599	15.1961190695874	0.0302211777307093	0.669608437456191	0.120002836547792	0.915108668538742	0	0	0	0	0	0	0	100	24.4	0.711805	0	0	1000	0	43.0333	1.83455	0	1	0	0.337555	NULL	COMPLETE	2013-11-26 18:42:30	1035.927049	0	0	0	0	0	0	baseline	30	NULL
708	52	0.0490802240683547	9.11016263999045	0.0508680234197527	0.611561990808696	0.166637965571135	1.27077800826635	0	0	0	0	0	0	0	100	34.6667	0.977525	0	0	1000	0	48.8667	1.40791	0	1	0	0.230119	NULL	COMPLETE	2013-11-26 18:28:09	175.549807	0	0	0	0	0	0	baseline	30	NULL
709	24	7.26739301916013e-05	6.74868559930474	0.0590139124542475	0.660050354199484	0.110555638652295	1.38264058124274	0	0	0	0	0	0	0	100	30.7	1.03762	0.001389	0.007479	973.2	144.322	221	146.136	0	0.966667	0.033333	0.152474	NULL	COMPLETE	2013-11-26 18:26:24	82.718663	0	0	0	0	0	0	baseline	30	NULL
710	139	0.527594994271712	15.5414490622934	0.0179404190275818	0.0302772130817175	0.135447138547897	1.41227769683814	0	0	0	0	0	0	0	100	69.4333	1.22972	0	0	1000	0	79.0667	1.43604	0	1	0	0.137776	NULL	COMPLETE	2013-11-26 18:58:52	2033.917964	0	0	0	0	0	0	baseline	30	NULL
711	188	0.183045845085042	7.91201806394383	0.0490103347692639	0.075604299781844	0.108008411619812	1.41113947769161	0	0	0	0	0	0	0	100	37.8667	0.618241	0	0	1000	0	47.4667	1.17568	0	1	0	0.263132	NULL	COMPLETE	2013-11-26 18:38:28	817.085029	0	0	0	0	0	0	baseline	30	NULL
712	125	0.000231691265632562	11.7390832549427	0.82765541295521	0.000830651260912418	0.139802376460284	0.251024088170379	0	0	0	0	0	0	0	100	30.8	0.476095	0	0	1000	0	99.7667	4.08806	0	1	0	0.329536	NULL	COMPLETE	2013-11-26 18:31:53	429.95485	0	0	0	0	0	0	baseline	30	NULL
713	108	0.0004819045436573	11.3127134076785	0.0510962337721139	0.837990009225905	0.193134870752692	0.654491320068482	0	0	0	0	0	0	0	100	16.3333	0.537484	0	0	1000	0	70.9333	1.69181	0	1	0	0.296115	NULL	COMPLETE	2013-11-26 18:31:25	412.336607	0	0	0	0	0	0	baseline	30	NULL
714	185	6.14987259221318e-05	12.049456970999	0.0819213569629937	0.403358478099108	0.101684164162725	0.879093833616935	0	0	0	0	0	0	0	100	15.9667	0.481894	0	0	1000	0	68.8667	1.80247	0	1	0	0.302093	NULL	COMPLETE	2013-11-26 18:37:19	766.444287	0	0	0	0	0	0	baseline	30	NULL
715	71	0.0693894142381867	15.1137370732613	0.0297117528971285	0.996376705123112	0.169362924806774	0.152555409658235	0	0	0	0	0	0	0	100	16.9667	0.706321	0	0	1000	0	123.3	7.19328	0	1	0	0.279561	NULL	COMPLETE	2013-11-26 18:29:04	286.581336	0	0	0	0	0	0	baseline	30	NULL
716	19	0.0274675677985134	17.2055479732808	0.0369001091457903	0.27281877445057	0.109826716780663	1.29643687231932	0	0	0	0	0	0	0	100	41.2667	0.573488	0	0	1000	0	53.1667	1.18556	0	1	0	0.18373	NULL	COMPLETE	2013-11-26 18:26:38	149.027287	0	0	0	0	0	0	baseline	30	NULL
717	42	0.000227518996863131	14.2064300889615	0.0142088776919991	0.972364773508161	0.128382900357246	1.21329432076076	0	0	0	0	0	0	0	100	68.6667	3.61786	0.30873	0.280473	755.333	281.425	1000	0	0.233333	0	0.766667	0.0679374	NULL	COMPLETE	2013-11-26 18:31:02	413.068571	0	0	0	0	0	0	baseline	30	NULL
718	17	1.86977128897744e-06	5.79416000866331	0.0592062906362116	0.988234817748889	0.272288953326642	0.930041647239123	0	0	0	0	0	0	0	100	71.3667	6.68572	0.941177	0	78.9667	6.92572	1000	0	0	0	1	0.0667258	NULL	COMPLETE	2013-11-26 18:24:08	5.522482	0	0	0	0	0	0	baseline	30	NULL
719	30	1.00386648360897e-06	12.2462521446869	0.176210260484368	0.15378968580626	0.115830881800503	0.695371363626327	0	0	0	0	0	0	0	100	22	0.816497	0.312222	0.330486	278.733	174.755	973.533	142.527	0	0.033333	0.966667	0.216095	NULL	COMPLETE	2013-11-26 18:25:37	98.140819	0	0	0	0	0	0	baseline	30	NULL
720	56	0.000105925471192434	5.0642500538379	0.106283445376903	0.86318632774055	0.1435467149131	0.815159574423451	0	0	0	0	0	0	0	100	14.8333	0.521749	0	0	1000	0	97.3	6.30952	0	1	0	0.321442	NULL	COMPLETE	2013-11-26 18:25:14	75.831056	0	0	0	0	0	0	baseline	30	NULL
721	64	2.25934051616834e-06	17.4527458008379	0.248226792551577	0.0977517068386078	0.10253886859864	0.698237286487129	0	0	0	0	0	0	0	100	14.9667	0.406885	0	0	1000	0	91.8333	4.82413	0	1	0	0.321499	NULL	COMPLETE	2013-11-26 18:29:16	331.31425	0	0	0	0	0	0	baseline	30	NULL
722	65	8.6477967990737e-05	15.4448246897664	0.0298797476571053	0.978031336097047	0.288278225064278	0.0636771851824597	0	0	0	0	0	0	0	100	28.9333	1.12349	0	0	1000	0	350.733	16.6872	0	1	0	0.163316	NULL	COMPLETE	2013-11-26 18:31:14	449.125921	0	0	0	0	0	0	baseline	30	NULL
723	20	1.87981779365268e-05	15.5130743677728	0.877248213626444	0.0229782522656024	0.135300795827061	0.424452402468305	0	0	0	0	0	0	0	100	26.4	0.916515	0	0	1000	0	89.9667	3.2299	0	1	0	0.185595	NULL	COMPLETE	2013-11-26 18:26:02	144.706791	0	0	0	0	0	0	baseline	30	NULL
724	21	7.28204683080368e-06	18.7306799204089	0.484356313245371	0.0665124859660864	0.303900910634547	0.930404369772878	0	0	0	0	0	0	0	100	16.1	0.650641	0	0	1000	0	73.3333	3.1763	0	1	0	0.300574	NULL	COMPLETE	2013-11-26 18:25:29	113.77901	0	0	0	0	0	0	baseline	30	NULL
725	86	2.90199597711211e-06	8.45385027583688	0.0573295780923218	0.927348922705278	0.161356637999415	0.581252045831643	0	0	0	0	0	0	0	100	16.5	0.619139	0.982946	0.011895	45.4667	27.9723	1000	0	0	0	1	0.288098	NULL	COMPLETE	2013-11-26 18:23:35	3.93236	0	0	0	0	0	0	baseline	30	NULL
726	111	0.000165407426713753	9.37019600067288	0.0426289967726916	0.890384394908324	0.149082681629807	0.868636843448039	0	0	0	0	0	0	0	100	22.9667	0.795124	0	0	1000	0	119.133	4.78702	0	1	0	0.207309	NULL	COMPLETE	2013-11-26 18:32:02	515.749707	0	0	0	0	0	0	baseline	30	NULL
727	103	2.10608278688807e-05	18.2789441221394	0.470351457828656	0.0202020115684718	0.102295505721122	1.12013884681975	0	0	0	0	0	0	0	100	65.0667	2.71948	0	0	1000	0	132.933	2.1746	0	1	0	0.0865087	NULL	COMPLETE	2013-11-26 18:59:01	2136.049804	0	0	0	0	0	0	baseline	30	NULL
728	13	1.41073949811905e-06	18.7619853264187	0.0648105419240892	0.431315402500331	0.196666612941772	0.15987592039397	0	0	0	0	0	0	0	100	14.5	0.5	0.553846	0.276923	173.8	60.2032	1000	0	0	0	1	0.327828	NULL	COMPLETE	2013-11-26 18:23:44	27.302197	0	0	0	0	0	0	baseline	30	NULL
729	183	1.58398227597097e-06	5.03004726837389	0.0973034529015422	0.814871220383793	0.120997824240476	0.605026526360307	0	0	0	0	0	0	0	100	17.2333	0.495536	0.930965	0.111155	171.633	174.734	1000	0	0	0	1	0.277863	NULL	COMPLETE	2013-11-26 18:23:37	25.384417	0	0	0	0	0	0	baseline	30	NULL
730	128	0.000144080369862317	10.0941921386402	0.814678244758397	0.0273526166565716	0.110054088104516	1.19053080581827	0	0	0	0	0	0	0	100	38.2667	1.09342	0	0	1000	0	58.0333	1.01598	0	1	0	0.218238	NULL	COMPLETE	2013-11-26 18:32:26	574.912615	0	0	0	0	0	0	baseline	30	NULL
731	48	0.00200546493036198	9.45185426156968	0.480356453917921	0.0381431214045733	0.186360497307032	1.06549235253595	0	0	0	0	0	0	0	100	31.3667	0.604612	0	0	1000	0	46.1	1.55671	0	1	0	0.278668	NULL	COMPLETE	2013-11-26 18:25:13	143.951838	0	0	0	0	0	0	baseline	30	NULL
732	138	9.98542098293253e-05	15.4950670117978	0.95154466596432	0.0189398061484098	0.282121568545699	0.545203417313751	0	0	0	0	0	0	0	100	40.3667	0.657436	0	0	1000	0	73.4667	2.62974	0	1	0	0.245042	NULL	COMPLETE	2013-11-26 18:35:36	778.572682	0	0	0	0	0	0	baseline	30	NULL
733	26	1.17866313108227e-06	11.3045677659102	0.036154460394755	0.617162490030751	0.168063570745289	0.619195841462351	0	0	0	0	0	0	0	100	56.6667	2.41293	0.957692	0.015233	83.1667	26.1408	1000	0	0	0	1	0.0841841	NULL	COMPLETE	2013-11-26 18:22:38	11.105515	0	0	0	0	0	0	baseline	30	NULL
734	141	0.00117786335790293	7.44941583368927	0.0268169827759266	0.971894511254504	0.122379295993596	1.40680841470603	0	0	0	0	0	0	0	100	64.9667	2.9719	0	0	1000	0	287.6	10.1246	0	1	0	0.0723437	NULL	COMPLETE	2013-11-26 18:47:07	1481.970332	0	0	0	0	0	0	baseline	30	NULL
735	193	0.24169935588999	13.5215376911219	0.0255904910154641	0.864774465328082	0.12801513010636	0.0680229203565978	0	0	0	0	0	0	0	100	27.3	1.18743	0	0	1000	0	219.8	16.7579	0	1	0	0.217723	NULL	COMPLETE	2013-11-26 18:46:44	1465.155645	0	0	0	0	0	0	baseline	30	NULL
736	143	0.505758550644733	8.56742165866308	0.0391765772365034	0.590968006988987	0.132130021415651	0.903343615275808	0	0	0	0	0	0	0	100	46.6667	0.942809	0	0	1000	0	60.7	1.93477	0	1	0	0.201447	NULL	COMPLETE	2013-11-26 18:33:41	687.705076	0	0	0	0	0	0	baseline	30	NULL
737	117	1.76405385569955e-05	15.6830944004469	0.0312852701172233	0.699075846001506	0.100603383593261	0.037221194547601	0	0	0	0	0	0	0	100	19.6	0.711805	0	0	1000	0	524.4	34.3274	0	1	0	0.243476	NULL	COMPLETE	2013-11-26 18:35:12	784.338294	0	0	0	0	0	0	baseline	30	NULL
738	71	1.49695923208546e-06	6.77550103981048	0.170514762634411	0.426122861215845	0.250323971733451	1.46658605360193	0	0	0	0	0	0	0	100	19.7667	0.667499	0.90892	0.104626	119.8	115.142	1000	0	0	0	1	0.242027	NULL	COMPLETE	2013-11-26 18:22:14	15.734267	0	0	0	0	0	0	baseline	30	NULL
739	163	0.831833462076665	6.93430172046646	0.0301998676732183	0.410983886802569	0.111137535981834	0.455281967725605	0	0	0	0	0	0	0	100	98.8	1.92181	0	0	1000	0	124.633	3.46875	0	1	0	0.0977764	NULL	COMPLETE	2013-11-26 19:00:02	2295.687241	0	0	0	0	0	0	baseline	30	NULL
740	60	0.00134956817369054	19.3135772901587	0.0218816990964115	0.872859777649865	0.121849005948752	1.49757955410518	0	0	0	0	0	0	0	100	19.2667	0.85375	0	0	1000	0	72.2333	2.60363	0	1	0	0.249414	NULL	COMPLETE	2013-11-26 18:27:58	373.03314	0	0	0	0	0	0	baseline	30	NULL
741	133	0.00348328386650595	9.72215743036941	0.0576656295452267	0.701187758939341	0.177597087528557	0.0604629615019076	0	0	0	0	0	0	0	100	21.8333	0.897527	0	0	1000	0	300.067	36.9945	0	1	0	0.30874	NULL	COMPLETE	2013-11-26 18:28:45	421.943075	0	0	0	0	0	0	baseline	30	NULL
742	165	0.0174347401039849	11.0753380390815	0.0290577097330242	0.697188099147752	0.104812147468328	1.45746647818945	0	0	0	0	0	0	0	100	38.9333	1.26315	0	0	1000	0	65.2333	1.40673	0	1	0	0.18164	NULL	COMPLETE	2013-11-26 18:40:07	1103.873716	0	0	0	0	0	0	baseline	30	NULL
743	12	5.7750547536158e-06	7.1519955736585	0.0488733574748039	0.554004413308576	0.12654456300661	0.91905491172336	0	0	0	0	0	0	0	100	69.8667	4.00611	0.819444	0.134516	181.633	109.801	1000	0	0	0	1	0.0671142	NULL	COMPLETE	2013-11-26 18:21:58	16.80497	0	0	0	0	0	0	baseline	30	NULL
744	100	0.003704019407408	16.3837976346258	0.0188252869993448	0.959204974351451	0.235230079945177	0.804572393342387	0	0	0	0	0	0	0	100	78.2333	5.48138	0	0	1000	0	213.567	6.07005	0	1	0	0.0643777	NULL	COMPLETE	2013-11-26 18:58:23	2203.287095	0	0	0	0	0	0	baseline	30	NULL
745	120	0.000176183921938072	8.09742225916125	0.0230515894945711	0.910839719930664	0.109426291566342	1.4907634283416	0	0	0	0	0	0	0	100	76.8333	3.06685	0	0	1000	0	419.167	20.4403	0	1	0	0.0608134	NULL	COMPLETE	2013-11-26 18:46:27	1487.734	0	0	0	0	0	0	baseline	30	NULL
746	155	2.16486477922869e-05	13.7991536129266	0.481916551012546	0.0107949953526258	0.127007475029677	0.0286138378549367	0	0	0	0	0	0	0	100	99.0667	1.20922	0	0	1000	0	787.5	56.001	0	1	0	0.105431	NULL	COMPLETE	2013-11-26 18:50:28	1752.721491	0	0	0	0	0	0	baseline	30	NULL
747	163	0.403074356134931	7.19479664112441	0.0816175809595734	0.994874672731385	0.493083302490413	0.115278473028447	0	0	0	0	0	0	0	100	52.7667	4.19272	0	0	1000	0	230.433	13.3159	0	1	0	0.094129	NULL	COMPLETE	2013-11-26 18:49:01	1668.384618	0	0	0	0	0	0	baseline	30	NULL
748	76	1.01349174720104e-05	12.0716974360403	0.296203839592636	0.126329137245193	0.130350189004093	1.48132556915982	0	0	0	0	0	0	0	100	14.9333	0.573488	0	0	1000	0	69.5667	2.18607	0	1	0	0.322696	NULL	COMPLETE	2013-11-26 18:25:44	274.016837	0	0	0	0	0	0	baseline	30	NULL
749	28	1.49985837430467e-05	15.1323984062765	0.0177218997851014	0.874398827087134	0.174591876193881	1.22185260941973	0	0	0	0	0	0	0	100	78	4.34358	0.922619	0.056157	205.633	127.392	1000	0	0	0	1	0.0599109	NULL	COMPLETE	2013-11-26 18:21:41	35.793825	0	0	0	0	0	0	baseline	30	NULL
750	16	0.000484573684445148	10.1002739742398	0.0729349285829812	0.636072051944211	0.160452794376761	0.482892538143788	0	0	0	0	0	0	0	100	15.4333	0.495536	0	0	1000	0	67.7333	2.69485	0	1	0	0.310712	NULL	COMPLETE	2013-11-26 18:21:39	36.905967	0	0	0	0	0	0	baseline	30	NULL
751	168	1.15204980202546e-05	12.752343750326	0.334970351075754	0.0973585830070078	0.100918671675026	0.823993030884303	0	0	0	0	0	0	0	100	15.1	0.395811	0	0	1000	0	65.2333	1.47611	0	1	0	0.321468	NULL	COMPLETE	2013-11-26 18:59:54	605.032704	0	0	0	0	0	0	baseline	30	NULL
752	59	6.93201054631707e-05	17.801129820291	0.619778469670564	0.0395953266415745	0.206634918600321	0.286024703765288	0	0	0	0	0	0	0	100	20.2667	0.727247	0	0	1000	0	90.3	4.22808	0	1	0	0.303246	NULL	COMPLETE	2013-11-26 18:54:54	305.977839	0	0	0	0	0	0	baseline	30	NULL
753	19	0.109456727109901	12.9033462051302	0.0458961590193212	0.243845060700551	0.29472203059122	1.354582408641	0	0	0	0	0	0	0	100	67.9667	2.34497	0.036842	0.041107	550.967	420.336	570.033	459.655	0	0.466667	0.533333	0.112278	NULL	COMPLETE	2013-11-26 18:53:11	204.864691	0	0	0	0	0	0	baseline	30	NULL
754	5	2.03479211950333e-06	10.1409051660448	0.159159587463364	0.258756849449128	0.264360243361443	1.28422301029321	0	0	0	0	0	0	0	100	30.9	1.57797	0.76	0.080001	50.5667	21.6759	1000	0	0	0	1	0.153288	NULL	COMPLETE	2013-11-26 18:49:48	6.573455	0	0	0	0	0	0	baseline	30	NULL
755	141	5.978359809902e-05	14.1479522816371	0.279240170028061	0.0958544355817139	0.147220860142261	0.153732473175041	0	0	0	0	0	0	0	100	20.4667	0.561743	0	0	1000	0	149.967	6.19937	0	1	0	0.297039	NULL	COMPLETE	2013-11-26 18:59:25	594.035881	0	0	0	0	0	0	baseline	30	NULL
756	174	0.000146917814129669	10.9386262088083	0.717612463049591	0.0078775689471513	0.163307441305369	1.28263744360069	0	0	0	0	0	0	0	100	215.867	6.18996	0.305364	0.028687	464.433	38.1258	1000	0	0	0	1	0.0455878	NULL	COMPLETE	2013-11-26 20:09:08	4777.82457	0	0	0	0	0	0	baseline	30	NULL
757	133	0.209374453890233	11.7970087262802	0.0321128377690911	0.775250233244151	0.129652234073728	1.49930072640069	0	0	0	0	0	0	0	100	28.5	0.957427	0	0	1000	0	48.5333	1.0873	0	1	0	0.244167	NULL	COMPLETE	2013-11-26 19:00:50	681.306629	0	0	0	0	0	0	baseline	30	NULL
758	188	0.0918231739446084	10.9294965106528	0.022857864620164	0.920557592762634	0.16501614516601	1.35432413399452	0	0	0	0	0	0	0	100	72.0667	3.52073	0	0	1000	0	136.667	3.03681	0	1	0	0.0832831	NULL	COMPLETE	2013-11-26 19:39:53	3027.150916	0	0	0	0	0	0	baseline	30	NULL
759	180	9.8948074966242e-05	6.80242168717086	0.202111087972298	0.28728127037175	0.107253509573638	1.4349567126995	0	0	0	0	0	0	0	100	16.5	0.5	0	0	1000	0	56.7667	1.60589	0	1	0	0.297684	NULL	COMPLETE	2013-11-26 18:56:17	415.988862	0	0	0	0	0	0	baseline	30	NULL
760	11	2.62479119451524e-06	15.7075513899326	0.810367384226993	0.019536571810022	0.209190157335252	0.796045554850716	0	0	0	0	0	0	0	100	116.733	9.72945	0	0	1000	0	372	33.8172	0	1	0	0.0399197	NULL	COMPLETE	2013-11-26 18:55:44	383.544632	0	0	0	0	0	0	baseline	30	NULL
761	9	0.082935620030329	14.9177165061701	0.0384356807917356	0.704846345819533	0.17681478979066	0.486394610854331	0	0	0	0	0	0	0	100	19.4	0.553775	0	0	1000	0	49.8	2.45493	0	1	0	0.309241	NULL	COMPLETE	2013-11-26 18:49:46	30.270703	0	0	0	0	0	0	baseline	30	NULL
762	148	0.000662801944425432	8.93103362992406	0.0769744131248444	0.988968756981194	0.36008486924693	0.0169625042006373	0	0	0	0	0	0	0	100	14.8667	0.618241	0	0	1000	0	847	84.1098	0	1	0	0.321497	NULL	COMPLETE	2013-11-26 18:56:37	442.960255	0	0	0	0	0	0	baseline	30	NULL
763	171	0.376289269366088	7.85373697639443	0.0651114510837942	0.989345856010914	0.235371158551425	1.46212253745412	0	0	0	0	0	0	0	100	17.4667	0.618241	0	0	1000	0	63.1333	1.40791	0	1	0	0.275854	NULL	COMPLETE	2013-11-26 18:58:47	573.961851	0	0	0	0	0	0	baseline	30	NULL
764	100	0.000106192266608987	12.0530795387458	0.0266722238156945	0.593099039513618	0.135274315066636	1.18170197827974	0	0	0	0	0	0	0	100	84.3	5.1907	0	0	1000	0	291.133	9.30496	0	1	0	0.0565089	NULL	COMPLETE	2013-11-26 19:23:46	2074.659919	0	0	0	0	0	0	baseline	30	NULL
765	23	0.783520839584317	10.3682380262762	0.0455008882563561	0.716611712938175	0.197136505506933	0.828549564329442	0	0	0	0	0	0	0	100	27.5333	0.763035	0	0	1000	0	43.2333	1.02252	0	1	0	0.266966	NULL	COMPLETE	2013-11-26 18:50:17	66.930846	0	0	0	0	0	0	baseline	30	NULL
766	38	2.97141153262437e-06	6.77088092430495	0.126730439718813	0.438447343651205	0.109678703546524	1.07300300606526	0	0	0	0	0	0	0	100	17.9	0.597216	0.708772	0.264813	157.467	124.032	1000	0	0	0	1	0.266583	NULL	COMPLETE	2013-11-26 18:49:30	22.537997	0	0	0	0	0	0	baseline	30	NULL
767	32	0.00311292510253777	18.6676260794047	0.0263259308412671	0.954492492834106	0.153988559078425	0.851929531830829	0	0	0	0	0	0	0	100	15.2667	0.442217	0	0	1000	0	64.4667	2.29104	0	1	0	0.316846	NULL	COMPLETE	2013-11-26 18:51:06	119.370883	0	0	0	0	0	0	baseline	30	NULL
768	85	7.80426872952317e-05	14.69507900998	0.0331457466818392	0.98413737420924	0.304002170357853	1.39261967880651	0	0	0	0	0	0	0	100	26.5667	1.14552	0.969804	0.035118	83.4667	90.814	1000	0	0	0	1	0.175383	NULL	COMPLETE	2013-11-26 18:49:25	18.694304	0	0	0	0	0	0	baseline	30	NULL
769	195	4.02948911977483e-06	14.6895929216407	0.018957432359457	0.997276362264529	0.115862953756005	0.47978654791601	0	0	0	0	0	0	0	100	28.8667	0.956847	0.994701	0.000946	44.3	7.69913	1000	0	0	0	1	0.161856	NULL	COMPLETE	2013-11-26 18:49:20	14.334323	0	0	0	0	0	0	baseline	30	NULL
770	14	1.93468566099558e-06	6.61020023515448	0.0944442718755454	0.597288406221196	0.119077400211245	1.02101418829756	0	0	0	0	0	0	0	100	18.6333	0.657436	0.92381	0.017811	31.6667	8.88569	1000	0	0	0	1	0.253812	NULL	COMPLETE	2013-11-26 18:49:07	1.973907	0	0	0	0	0	0	baseline	30	NULL
771	174	0.000169725403831011	7.16703369980678	0.0669791728723794	0.997279898496345	0.24596259649843	0.329758774030488	0	0	0	0	0	0	0	100	20.5333	0.763035	0.305172	0.342837	365.067	157.616	1000	0	0	0	1	0.232839	NULL	COMPLETE	2013-11-26 18:56:21	438.661249	0	0	0	0	0	0	baseline	30	NULL
772	53	0.0035171886728706	12.7752670156769	0.0379463485442102	0.929211430251598	0.11292373239994	1.11257997798035	0	0	0	0	0	0	0	100	14.2667	0.442217	0	0	1000	0	53.5	1.66833	0	1	0	0.341434	NULL	COMPLETE	2013-11-26 18:51:33	151.986043	0	0	0	0	0	0	baseline	30	NULL
773	112	8.36209414394625e-05	18.2997461163905	0.0477480257395655	0.511470336234197	0.125489376392215	0.819864461307879	0	0	0	0	0	0	0	100	14.9333	0.628932	0	0	1000	0	68	1.54919	0	1	0	0.324885	NULL	COMPLETE	2013-11-26 18:59:11	610.003328	0	0	0	0	0	0	baseline	30	NULL
774	165	2.48965282962248e-06	19.5913997385651	0.876743733184412	0.0166847466025501	0.105760480929166	0.508988097289111	0	0	0	0	0	0	0	100	25.9	0.7	0	0	1000	0	99.3	1.96892	0	1	0	0.190737	NULL	COMPLETE	2013-11-26 19:13:58	1501.081363	0	0	0	0	0	0	baseline	30	NULL
775	187	1.70016233495171e-05	5.96705734264106	0.139441639650613	0.545971078565344	0.121671346854419	0.656125511433929	0	0	0	0	0	0	0	100	14.4	0.489898	0	0	1000	0	85.3	2.49199	0	1	0	0.333817	NULL	COMPLETE	2013-11-26 18:55:07	374.972104	0	0	0	0	0	0	baseline	30	NULL
776	175	3.42542238961275e-06	5.683791131014	0.454018867807463	0.133503407007083	0.106195131130517	1.36028490131255	0	0	0	0	0	0	0	100	19.8333	0.636832	0	0	1000	0	107.433	3.47067	0	1	0	0.239155	NULL	COMPLETE	2013-11-26 18:55:18	391.700964	0	0	0	0	0	0	baseline	30	NULL
777	186	1.48232823031435e-05	13.5427811462432	0.892159390263259	0.021952208597213	0.131991532444954	1.07715997570893	0	0	0	0	0	0	0	100	34.8	1.42361	0	0	1000	0	83.5333	1.76509	0	1	0	0.159529	NULL	COMPLETE	2013-11-26 19:14:46	1560.499703	0	0	0	0	0	0	baseline	30	NULL
778	122	2.24458514885603e-05	16.5828746766783	0.954916643211618	0.0281913087237626	0.273275603260845	1.28693240113091	0	0	0	0	0	0	0	100	27.1667	1.2671	0	0	1000	0	65.8667	1.28409	0	1	0	0.201403	NULL	COMPLETE	2013-11-26 19:05:10	995.649834	0	0	0	0	0	0	baseline	30	NULL
779	39	4.87047373495458e-05	12.9681521258317	0.0902576672378927	0.284609374124557	0.106336369737983	0.760999836837873	0	0	0	0	0	0	0	100	20.7667	0.61554	0	0	1000	0	88.1667	2.72131	0	1	0	0.228396	NULL	COMPLETE	2013-11-26 18:51:54	201.314794	0	0	0	0	0	0	baseline	30	NULL
780	200	0.722091977545617	10.7739929563832	0.024057952221483	0.0266440818086267	0.144798470567912	0.0736253997893073	0	0	0	0	0	0	0	100	87.3333	1.53478	0	0	1000	0	254.5	21.5975	0	1	0	0.114074	NULL	COMPLETE	2013-11-26 19:34:18	2758.177549	0	0	0	0	0	0	baseline	30	NULL
781	15	0.00053932893200645	8.87684535584413	0.905904913321137	0.0345713924616575	0.100826001353562	0.232994854792487	0	0	0	0	0	0	0	100	23.5333	0.669992	0	0	1000	0	92.3	4.31393	0	1	0	0.294459	NULL	COMPLETE	2013-11-26 18:48:46	38.209833	0	0	0	0	0	0	baseline	30	NULL
782	58	3.13750077482716e-06	12.9123380803503	0.346102859359235	0.100327126216143	0.100586767494679	1.39130179100437	0	0	0	0	0	0	0	100	13.7333	0.573488	0	0	1000	0	86.6	4.25519	0	1	0	0.348195	NULL	COMPLETE	2013-11-26 18:51:26	206.753514	0	0	0	0	0	0	baseline	30	NULL
783	99	0.000246811602623707	6.29088573157787	0.0890779283363372	0.787593392189592	0.113454908877611	1.37085457033711	0	0	0	0	0	0	0	100	14.7	0.525991	0	0	1000	0	65.9333	1.12349	0	1	0	0.329582	NULL	COMPLETE	2013-11-26 18:50:39	164.17977	0	0	0	0	0	0	baseline	30	NULL
784	46	0.00313721529632851	11.6133677796461	0.081604601116851	0.402613370446488	0.109580109734088	0.591059255062137	0	0	0	0	0	0	0	100	17.2	0.476095	0	0	1000	0	52.2333	2.78907	0	1	0	0.347432	NULL	COMPLETE	2013-11-26 18:50:01	127.11148	0	0	0	0	0	0	baseline	30	NULL
785	70	2.37277213555407e-06	13.7911447358783	0.032791794044897	0.849849486490712	0.107005304377526	1.29328972447431	0	0	0	0	0	0	0	100	17.1	0.538516	0.981428	0.008387	33.5	16.155	1000	0	0	0	1	0.277335	NULL	COMPLETE	2013-11-26 18:47:55	5.490143	0	0	0	0	0	0	baseline	30	NULL
786	26	6.90463440658062e-06	6.06100445846096	0.885552958352491	0.0361039256677032	0.115569395106286	1.33868163617561	0	0	0	0	0	0	0	100	59.7667	2.96292	0	0	1000	0	209.233	8.52324	0	1	0	0.0788678	NULL	COMPLETE	2013-11-26 18:50:56	191.003482	0	0	0	0	0	0	baseline	30	NULL
787	92	0.816272583545547	11.3903117435984	0.0255142764654011	0.98924714513123	0.218801006954163	1.2949010869232	0	0	0	0	0	0	0	100	66.8333	3.06685	0	0	1000	0	190.167	5.4411	0	1	0	0.0717587	NULL	COMPLETE	2013-11-26 19:10:17	1353.307012	0	0	0	0	0	0	baseline	30	NULL
788	184	0.00132592801900966	13.9942134427838	0.0328974437434226	0.979263995308429	0.103684190288186	0.459374198371079	0	0	0	0	0	0	0	100	13.8333	0.372678	0	0	1000	0	81.1333	4.12095	0	1	0	0.349356	NULL	COMPLETE	2013-11-26 19:02:38	895.430604	0	0	0	0	0	0	baseline	30	NULL
789	24	0.00019967240472893	14.394077337347	0.0524401667062193	0.51519655296579	0.102221546880901	1.39601524606114	0	0	0	0	0	0	0	100	16.8667	0.426875	0	0	1000	0	68.6	2.40278	0	1	0	0.287702	NULL	COMPLETE	2013-11-26 18:49:13	92.167147	0	0	0	0	0	0	baseline	30	NULL
790	66	0.0470044941110342	15.7827670057304	0.0435591847635806	0.999024993507192	0.344807731267065	1.33624691184377	0	0	0	0	0	0	0	100	13.9667	0.314466	0	0	1000	0	98.0333	9.94814	0	1	0	0.342441	NULL	COMPLETE	2013-11-26 18:51:46	246.299042	0	0	0	0	0	0	baseline	30	NULL
791	159	0.000537319182601032	6.70358966453932	0.0679419310763478	0.902158213080838	0.118156298156828	0.11488696257351	0	0	0	0	0	0	0	100	16.1333	0.618241	0	0	1000	0	170.933	8.11145	0	1	0	0.30034	NULL	COMPLETE	2013-11-26 18:54:44	428.765773	0	0	0	0	0	0	baseline	30	NULL
792	82	0.00202984390508648	11.6166639211588	0.119543644832447	0.231215801322833	0.128339159674942	1.1927664837148	0	0	0	0	0	0	0	100	23.9	0.650641	0	0	1000	0	44.9667	1.62241	0	1	0	0.299858	NULL	COMPLETE	2013-11-26 18:52:14	283.098204	0	0	0	0	0	0	baseline	30	NULL
793	143	0.986692507632919	5.96368344849907	0.0640942235477269	0.913950492627919	0.127637393586338	1.45313249866711	0	0	0	0	0	0	0	100	21.3667	0.795124	0	0	1000	0	49.9	1.24766	0	1	0	0.254207	NULL	COMPLETE	2013-11-26 18:53:27	358.476017	0	0	0	0	0	0	baseline	30	NULL
794	105	1.45249608934479e-06	15.5046512046829	0.329589164583012	0.062529424438253	0.107692156173289	1.41270372768166	0	0	0	0	0	0	0	100	22.3667	0.657436	0	0	1000	0	130.1	4.65009	0	1	0	0.212293	NULL	COMPLETE	2013-11-26 19:04:08	1001.829351	0	0	0	0	0	0	baseline	30	NULL
795	192	0.000322268626146646	10.4630463931244	0.0713975534308702	0.35202098893933	0.103458843845874	1.21836798701435	0	0	0	0	0	0	0	100	29.4667	1.02415	0	0	1000	0	76.2333	1.28279	0	1	0	0.180025	NULL	COMPLETE	2013-11-26 19:06:55	1170.246595	0	0	0	0	0	0	baseline	30	NULL
796	195	2.74239493884798e-05	14.4267746945843	0.035866042599082	0.996962395962328	0.288824983499944	0.42082156779943	0	0	0	0	0	0	0	100	20.9667	0.752034	0.992308	0.006713	52.9333	37.0477	1000	0	0	0	1	0.227047	NULL	COMPLETE	2013-11-26 18:47:35	12.986284	0	0	0	0	0	0	baseline	30	NULL
797	8	0.00196087983442091	15.1327273680363	0.0158879985101521	0.76297597005032	0.125345965567976	1.37462142135948	0	0	0	0	0	0	0	100	80	2.73252	0	0	1000	0	210.633	12.6029	0	1	0	0.0587123	NULL	COMPLETE	2013-11-26 18:49:21	133.594196	0	0	0	0	0	0	baseline	30	NULL
798	56	0.13151541552875	19.7361473657656	0.0151086705736816	0.997478247154504	0.120985807944089	0.990038934969343	0	0	0	0	0	0	0	100	26.7333	0.85375	0	0	1000	0	122	5.21536	0	1	0	0.177098	NULL	COMPLETE	2013-11-26 18:54:25	443.791365	0	0	0	0	0	0	baseline	30	NULL
799	28	0.991529828479858	5.4469064634759	0.0829109048936516	0.41637939796783	0.117971633933485	0.940166393325198	0	0	0	0	0	0	0	100	24.9	0.395811	0	0	1000	0	36.3	1.03762	0	1	0	0.322173	NULL	COMPLETE	2013-11-26 18:47:41	42.430003	0	0	0	0	0	0	baseline	30	NULL
800	139	0.000152889892173867	13.5211461270228	0.381323440698907	0.050326316151768	0.100093829724938	1.05106347815134	0	0	0	0	0	0	0	100	28.9667	1.04828	0	0	1000	0	56.9333	0.928559	0	1	0	0.238754	NULL	COMPLETE	2013-11-26 19:06:31	1174.311876	0	0	0	0	0	0	baseline	30	NULL
801	132	2.08024344611287e-05	17.0547662838362	0.0916350542102009	0.289343079784885	0.115261285286397	0.1579275978636	0	0	0	0	0	0	0	100	14.2333	0.422953	0	0	1000	0	151.2	8.33227	0	1	0	0.342983	NULL	COMPLETE	2013-11-26 18:56:56	611.306925	0	0	0	0	0	0	baseline	30	NULL
802	56	0.0107288273904657	10.1652256457601	0.0445469301193953	0.923547663725913	0.116298752464354	0.145116684995592	0	0	0	0	0	0	0	100	15.7	0.458258	0	0	1000	0	124.133	8.3376	0	1	0	0.321399	NULL	COMPLETE	2013-11-26 18:48:52	129.032568	0	0	0	0	0	0	baseline	30	NULL
803	91	0.000650443709723595	7.94129655812867	0.0638098143972456	0.671690437244251	0.137648041080683	1.43046897580149	0	0	0	0	0	0	0	100	23.2333	0.882547	0	0	1000	0	74.5333	1.89268	0	1	0	0.208518	NULL	COMPLETE	2013-11-26 18:51:42	303.21203	0	0	0	0	0	0	baseline	30	NULL
804	53	0.0662342369697643	11.3719157502055	0.0379229192622006	0.953568002907559	0.158618653193116	0.0124480799678713	0	0	0	0	0	0	0	100	18.5667	0.61554	0	0	1000	0	924.967	67.6508	0	1	0	0.271141	NULL	COMPLETE	2013-11-26 18:49:28	169.992485	0	0	0	0	0	0	baseline	30	NULL
805	100	7.85188762212021e-05	15.4572903958615	0.0222932973410934	0.992391360923648	0.136101028695703	0.973637374721002	0	0	0	0	0	0	0	100	22.7	0.640312	0.981333	0.018769	56.4	47.6358	1000	0	0	0	1	0.205888	NULL	COMPLETE	2013-11-26 18:46:57	18.819667	0	0	0	0	0	0	baseline	30	NULL
806	138	2.23046942208445e-06	19.262056479929	0.0229864995926619	0.883827107725665	0.282187063992023	1.1390047716978	0	0	0	0	0	0	0	100	42.4333	2.20126	0.988648	0.007373	87.3667	55.5743	1000	0	0	0	1	0.109155	NULL	COMPLETE	2013-11-26 18:47:01	30.84957	0	0	0	0	0	0	baseline	30	NULL
807	58	0.00228864515251057	9.53364801243879	0.647593757137656	0.000815670937299728	0.320285465288907	1.49430938266683	0	0	0	0	0	0	0	100	61.7	1.77295	0.031034	0.016893	159	224.802	938.233	231.11	0	0.066667	0.933333	0.146469	NULL	COMPLETE	2013-11-26 18:52:16	349.542827	0	0	0	0	0	0	baseline	30	NULL
808	20	2.14079915352302e-06	19.1677329852246	0.333078326890245	0.0720853221137077	0.177993446495384	0.333587773269974	0	0	0	0	0	0	0	100	17.0667	0.679869	0	0	1000	0	114.933	6.673	0	1	0	0.282637	NULL	COMPLETE	2013-11-26 18:48:32	128.525686	0	0	0	0	0	0	baseline	30	NULL
809	62	1.40358984161448e-05	6.54353999649175	0.12832641042769	0.634393280837685	0.495791919156909	1.20389946618583	0	0	0	0	0	0	0	100	126.8	10.7778	0.070968	0.202593	905.467	159.616	955	72.1064	0.2	0.333333	0.466667	0.037129	NULL	COMPLETE	2013-11-26 19:01:02	878.204398	0	0	0	0	0	0	baseline	30	NULL
810	29	4.91474398521205e-06	12.545050480403	0.0496862723957747	0.891292906599119	0.207150782551616	1.32635913480306	0	0	0	0	0	0	0	100	13.8	0.541603	0.95862	0.018692	26.1	12.65	1000	0	0	0	1	0.348413	NULL	COMPLETE	2013-11-26 18:46:24	3.10428	0	0	0	0	0	0	baseline	30	NULL
811	45	0.0885416045535007	7.10157425957732	0.0660543343983591	0.578834555810317	0.116747373808175	0.0792552374955267	0	0	0	0	0	0	0	100	24.5333	0.669992	0	0	1000	0	190.433	10.9839	0	1	0	0.333786	NULL	COMPLETE	2013-11-26 18:47:42	82.323083	0	0	0	0	0	0	baseline	30	NULL
812	94	1.05018338061835e-06	6.87342637800612	0.334867077646777	0.213372276164591	0.146622051857412	1.00934727699962	0	0	0	0	0	0	0	100	14.0333	0.481894	0.060284	0.1736	255.267	250.412	919.233	242.633	0	0.1	0.9	0.344626	NULL	COMPLETE	2013-11-26 18:48:56	157.58487	0	0	0	0	0	0	baseline	30	NULL
813	83	2.84256433174542e-06	5.38669419591315	0.20726754469797	0.379979052348062	0.104002315923572	0.844023377946578	0	0	0	0	0	0	0	100	15.0667	0.512076	0.006827	0.010633	695.133	400.724	469.467	403.899	0	0.633333	0.366667	0.32038	NULL	COMPLETE	2013-11-26 18:48:19	120.575595	0	0	0	0	0	0	baseline	30	NULL
814	11	1.71275029657399e-06	11.1466197762638	0.163121616933495	0.280263053718954	0.198518277611583	1.26009587859735	0	0	0	0	0	0	0	100	15.1	0.472582	0.881818	0.074786	31.8333	18.4284	1000	0	0	0	1	0.311087	NULL	COMPLETE	2013-11-26 18:46:19	3.708537	0	0	0	0	0	0	baseline	30	NULL
815	198	0.0101346015432823	15.3793433972169	0.0337873799726367	0.662550448905677	0.118212065193802	1.42738340965705	0	0	0	0	0	0	0	100	20.7333	0.771722	0	0	1000	0	43.0333	1.25122	0	1	0	0.319802	NULL	COMPLETE	2013-11-26 19:05:35	1165.020373	0	0	0	0	0	0	baseline	30	NULL
816	101	4.62549203993731e-05	12.9587680124678	0.0281398713123053	0.886652669869363	0.186686812154949	1.24483994730981	0	0	0	0	0	0	0	100	34.1333	1.23108	0.009571	0.009387	578.967	321.076	758.033	319.229	0	0.366667	0.633333	0.136778	NULL	COMPLETE	2013-11-26 19:00:02	833.722897	0	0	0	0	0	0	baseline	30	NULL
817	93	0.00418814720838256	10.4152540001087	0.0488228262402117	0.971110749989748	0.189577855356038	0.930205513448454	0	0	0	0	0	0	0	100	15.6667	0.471405	0	0	1000	0	64.1	1.59896	0	1	0	0.30775	NULL	COMPLETE	2013-11-26 18:50:29	260.945907	0	0	0	0	0	0	baseline	30	NULL
818	153	1.88128349303902e-06	9.50869800639339	0.231898040743545	0.0748628701549023	0.100669783446938	1.48892138577066	0	0	0	0	0	0	0	100	72.1333	2.88367	0	0	1000	0	352	14.1704	0	1	0	0.0647843	NULL	COMPLETE	2013-11-26 19:19:43	2015.267257	0	0	0	0	0	0	baseline	30	NULL
819	33	0.358510546310639	5.54530427209102	0.0748333293013275	0.976889808662236	0.23484024265781	1.38821022283752	0	0	0	0	0	0	0	100	27.2667	0.963789	0	0	1000	0	68.5333	2.47297	0	1	0	0.179012	NULL	COMPLETE	2013-11-26 18:47:22	75.223008	0	0	0	0	0	0	baseline	30	NULL
820	109	2.00230002715212e-05	8.79320303560235	0.0615025765728205	0.797500968910754	0.111055770330131	1.48083339083241	0	0	0	0	0	0	0	100	15.2	0.541603	0.02263	0.017364	317.467	305.693	865.433	300.955	0	0.166667	0.833333	0.320369	NULL	COMPLETE	2013-11-26 18:50:25	259.531367	0	0	0	0	0	0	baseline	30	NULL
821	137	0.00111059124456947	8.53855177527294	0.05269122030586	0.959888843819499	0.116026347782463	0.900491315871477	0	0	0	0	0	0	0	100	15.1333	0.339935	0	0	1000	0	70.7333	1.65193	0	1	0	0.317838	NULL	COMPLETE	2013-11-26 18:52:07	367.674543	0	0	0	0	0	0	baseline	30	NULL
822	192	0.957809645999196	5.98846472334117	0.0720571354031563	0.818367891246453	0.160523276403546	1.06158071473474	0	0	0	0	0	0	0	100	24.1667	1.00277	0	0	1000	0	47.8667	1.35974	0	1	0	0.270425	NULL	COMPLETE	2013-11-26 18:54:48	533.691518	0	0	0	0	0	0	baseline	30	NULL
823	187	0.0480293403691873	5.64831346506253	0.0852382918819785	0.658641593763605	0.136561892833561	1.36848572636256	0	0	0	0	0	0	0	100	25.1667	0.687184	0	0	1000	0	41.3333	1.01105	0	1	0	0.318898	NULL	COMPLETE	2013-11-26 18:52:39	411.246967	0	0	0	0	0	0	baseline	30	NULL
824	187	4.18348269533142e-06	5.94061444979161	0.116006351541728	0.343318578088656	0.122339604329318	0.812198579125106	0	0	0	0	0	0	0	100	40.6667	1.61933	0	0	1000	0	242.333	10.8331	0	1	0	0.11464	NULL	COMPLETE	2013-11-26 19:02:33	1016.159982	0	0	0	0	0	0	baseline	30	NULL
825	184	1.70482475033032e-06	12.452226850437	0.995904021430761	0.0353774235118181	0.167849815264344	0.256371404114179	0	0	0	0	0	0	0	100	17.6333	0.546707	0	0	1000	0	116.733	3.92372	0	1	0	0.277893	NULL	COMPLETE	2013-11-26 18:59:02	809.875103	0	0	0	0	0	0	baseline	30	NULL
826	102	0.00787405784651113	10.954138666857	0.0482992578763515	0.488966785371304	0.108953207172453	0.783792728420813	0	0	0	0	0	0	0	100	29.5333	0.845905	0	0	1000	0	55.2667	1.38884	0	1	0	0.266885	NULL	COMPLETE	2013-11-26 18:52:38	427.600776	0	0	0	0	0	0	baseline	30	NULL
827	112	0.00544945839252795	5.99457852193154	0.0629595723003149	0.902529309038073	0.141187019180506	0.214504738529213	0	0	0	0	0	0	0	100	23.7667	0.803465	0	0	1000	0	115.933	7.54954	0	1	0	0.220912	NULL	COMPLETE	2013-11-26 18:50:32	303.827593	0	0	0	0	0	0	baseline	30	NULL
828	141	0.000123617053653776	14.4978835165966	0.153708781115711	0.138202401110902	0.210693821404129	0.936212523849681	0	0	0	0	0	0	0	100	47.7667	2.20126	0	0	1000	0	96.9333	1.54776	0	1	0	0.128224	NULL	COMPLETE	2013-11-26 19:09:56	1468.130466	0	0	0	0	0	0	baseline	30	NULL
829	20	3.17099083289324e-06	9.63257022784092	0.0405159639194608	0.98972649150528	0.323743992857635	0.672984023990575	0	0	0	0	0	0	0	100	75.3667	6.78471	0.948334	0.008954	90.6333	21.0895	1000	0	0	0	1	0.0625198	NULL	COMPLETE	2013-11-26 18:45:31	10.535819	0	0	0	0	0	0	baseline	30	NULL
830	26	3.76571818196517e-05	14.7211181255989	0.0375942811369896	0.974948903080076	0.42217747233808	0.983746554264799	0	0	0	0	0	0	0	100	40.5	2.36291	0.944872	0.050331	69.2667	44.0446	1000	0	0	0	1	0.117401	NULL	COMPLETE	2013-11-26 18:45:31	12.21978	0	0	0	0	0	0	baseline	30	NULL
831	179	0.999279187701198	9.02383761829697	0.0537510444410145	0.993409655988216	0.168866410292685	1.30697576176841	0	0	0	0	0	0	0	100	15.2	0.541603	0	0	1000	0	62.0667	1.41264	0	1	0	0.316146	NULL	COMPLETE	2013-11-26 18:56:57	702.525885	0	0	0	0	0	0	baseline	30	NULL
832	36	2.38227907905886e-06	14.2115461616777	0.0332334591075778	0.912118383217603	0.103408453986049	0.899800694051664	0	0	0	0	0	0	0	100	14.5667	0.495536	0.967592	0.014509	29.4333	12.7794	1000	0	0	0	1	0.327387	NULL	COMPLETE	2013-11-26 18:45:15	3.720431	0	0	0	0	0	0	baseline	30	NULL
833	123	8.86064787662543e-06	6.93144063116051	0.0721550649031997	0.861257329117507	0.136361600738019	1.41169744687155	0	0	0	0	0	0	0	100	16.0667	0.442217	0.82168	0.212255	185.367	181.801	1000	0	0	0	1	0.294431	NULL	COMPLETE	2013-11-26 18:45:59	47.657394	0	0	0	0	0	0	baseline	30	NULL
834	11	0.00169188208897398	14.9692264513578	0.565716889686882	0.0172468370292336	0.200654827896506	1.21888231707504	0	0	0	0	0	0	0	100	110.8	3.70945	0.066667	0.061806	595.467	331.928	648.4	430.627	0	0.4	0.6	0.0643683	NULL	COMPLETE	2013-11-26 18:49:16	253.731595	0	0	0	0	0	0	baseline	30	NULL
835	144	0.0504347854762288	12.7794826973695	0.0399051455315202	0.203841801732779	0.131686452683061	0.627443331100512	0	0	0	0	0	0	0	100	29.4	0.489898	0	0	1000	0	53.1	2.15019	0	1	0	0.330948	NULL	COMPLETE	2013-11-26 18:56:18	681.555184	0	0	0	0	0	0	baseline	30	NULL
836	93	0.000326669368445009	8.26368030509911	0.0445616687647998	0.976243523415178	0.183129921462387	1.13711566766491	0	0	0	0	0	0	0	100	26.3667	1.01598	0.000717	0.002682	948.4	193.114	267.967	196.321	0	0.933333	0.066667	0.176563	NULL	COMPLETE	2013-11-26 18:50:48	357.753422	0	0	0	0	0	0	baseline	30	NULL
837	144	0.000165163294914006	6.44794078310952	0.0529159668367356	0.878273550421	0.109986225515604	1.36149154302897	0	0	0	0	0	0	0	100	24.8667	0.669992	0	0	1000	0	131.467	4.2484	0	1	0	0.190307	NULL	COMPLETE	2013-11-26 18:54:14	570.313002	0	0	0	0	0	0	baseline	30	NULL
838	83	5.37625229994194e-06	12.2046526405029	0.465986302355304	0.118262274423614	0.38931299392134	0.560362265428994	0	0	0	0	0	0	0	100	16.9333	0.997775	0	0	1000	0	86.0667	2.47566	0	1	0	0.285911	NULL	COMPLETE	2013-11-26 18:50:28	349.217477	0	0	0	0	0	0	baseline	30	NULL
839	67	4.73059811197373e-06	17.4422757490538	0.139290838735178	0.0837594415061176	0.124501107260585	1.23941793513717	0	0	0	0	0	0	0	100	59.3333	2.91357	0	0	1000	0	246.667	9.67241	0	1	0	0.0795314	NULL	COMPLETE	2013-11-26 19:06:00	1283.060815	0	0	0	0	0	0	baseline	30	NULL
840	17	0.0331999132088085	12.9639728565235	0.0399314837995917	0.782187508419156	0.205209454707801	0.719858265933581	0	0	0	0	0	0	0	100	23.4333	0.803465	0	0	1000	0	52.4333	1.60589	0	1	0	0.241418	NULL	COMPLETE	2013-11-26 18:45:37	62.554513	0	0	0	0	0	0	baseline	30	NULL
841	155	7.91984784561578e-05	6.44414043868892	0.0895577187184244	0.712913798866794	0.130899309832603	0.0545446440693922	0	0	0	0	0	0	0	100	17	0.57735	0	0	1000	0	346.267	20.9649	0	1	0	0.286299	NULL	COMPLETE	2013-11-26 18:51:15	401.339764	0	0	0	0	0	0	baseline	30	NULL
842	152	0.0115812654264624	16.3116227218416	0.033060499234125	0.591997837414965	0.132727268803865	0.774824503469281	0	0	0	0	0	0	0	100	24.4	0.8	0	0	1000	0	50.7	1.48661	0	1	0	0.322076	NULL	COMPLETE	2013-11-26 18:58:21	827.089314	0	0	0	0	0	0	baseline	30	NULL
843	163	0.000200248210460956	14.675520369783	0.050463578896597	0.29928925470449	0.106516102980822	0.991330957631581	0	0	0	0	0	0	0	100	40.4333	1.17426	0	0	1000	0	103.033	1.76037	0	1	0	0.129812	NULL	COMPLETE	2013-11-26 19:15:25	1856.78762	0	0	0	0	0	0	baseline	30	NULL
844	162	7.75424950952361e-06	11.1227728670929	0.0482356597203761	0.938371879747137	0.183982512075454	1.13870425982634	0	0	0	0	0	0	0	100	14.9667	0.406885	0.983951	0.018759	49.1667	35.5257	1000	0	0	0	1	0.319496	NULL	COMPLETE	2013-11-26 18:44:34	10.131571	0	0	0	0	0	0	baseline	30	NULL
845	29	0.00710529176703475	5.86339368717745	0.121268844697624	0.38953321846202	0.106096201110631	0.122011446792167	0	0	0	0	0	0	0	100	24.3667	0.546707	0	0	1000	0	147.067	10.3051	0	1	0	0.310867	NULL	COMPLETE	2013-11-26 18:45:02	45.400605	0	0	0	0	0	0	baseline	30	NULL
846	92	0.0273912730908966	7.29124432662502	0.0890207376796752	0.285398048115894	0.192611028626561	1.18295284644701	0	0	0	0	0	0	0	100	32.6	0.553775	0	0	1000	0	45.2	1.01325	0	1	0	0.285677	NULL	COMPLETE	2013-11-26 18:48:35	260.359193	0	0	0	0	0	0	baseline	30	NULL
847	145	0.15927629433297	11.2922228989191	0.0152139530982822	0.808634701417759	0.115740444231778	1.09588098579552	0	0	0	0	0	0	0	100	165.733	6.54693	0	0	1000	0	189.8	4.49741	0	1	0	0.054499	NULL	COMPLETE	2013-11-26 19:36:19	3127.733754	0	0	0	0	0	0	baseline	30	NULL
848	130	1.96705674600461e-05	18.4768705035094	0.0290374676696956	0.871991700259969	0.170214588660747	0.376625250568613	0	0	0	0	0	0	0	100	15.9333	0.512076	0	0	1000	0	146.8	6.53401	0	1	0	0.297887	NULL	COMPLETE	2013-11-26 18:56:58	767.392121	0	0	0	0	0	0	baseline	30	NULL
849	104	3.56682949062343e-05	7.31987515115179	0.0361526017077267	0.978718113154173	0.10001113191247	1.06248274817597	0	0	0	0	0	0	0	100	29.6	1.17189	0.96859	0.050205	111.6	137.494	1000	0	0	0	1	0.159007	NULL	COMPLETE	2013-11-26 18:44:24	13.270127	0	0	0	0	0	0	baseline	30	NULL
850	198	0.5293438641852	10.0313114502933	0.0217126556672156	0.637516087386757	0.107237770874053	1.49537277618423	0	0	0	0	0	0	0	100	89.2	1.85113	0	0	1000	0	99.1	1.85022	0	1	0	0.109378	NULL	COMPLETE	2013-11-26 19:23:14	2344.231103	0	0	0	0	0	0	baseline	30	NULL
851	48	4.82768530851293e-06	14.6105022088159	0.0397593898233026	0.772071229526773	0.107471020985395	1.44476837704657	0	0	0	0	0	0	0	100	14.0333	0.546707	0.96875	0.015914	32.8	17.2692	1000	0	0	0	1	0.341046	NULL	COMPLETE	2013-11-26 18:44:14	5.280975	0	0	0	0	0	0	baseline	30	NULL
852	65	0.00346590266010527	8.27481288346462	0.0564062313642353	0.952738526044413	0.109798717871308	1.37099364025984	0	0	0	0	0	0	0	100	14.1333	0.426875	0	0	1000	0	56.6	1.7049	0	1	0	0.337463	NULL	COMPLETE	2013-11-26 18:46:05	117.169701	0	0	0	0	0	0	baseline	30	NULL
853	157	0.000511291228082671	12.5348178180866	0.0493344846181571	0.491627304814756	0.110223616380244	0.63727562178392	0	0	0	0	0	0	0	100	24.4	0.757188	0	0	1000	0	75.4667	2.55256	0	1	0	0.220695	NULL	COMPLETE	2013-11-26 19:00:24	975.790825	0	0	0	0	0	0	baseline	30	NULL
854	45	0.10275274027302	11.4898433547933	0.0351447097491473	0.853165580192581	0.127416343707591	1.20049761590548	0	0	0	0	0	0	0	100	21.3667	0.657436	0	0	1000	0	45.5333	1.23108	0	1	0	0.262142	NULL	COMPLETE	2013-11-26 18:46:38	154.930563	0	0	0	0	0	0	baseline	30	NULL
855	70	0.00233019769907193	11.2615804211237	0.0285540444310755	0.998968423577026	0.161479005403817	0.769376739945728	0	0	0	0	0	0	0	100	29.2333	1.05462	0.49619	0.360592	372.8	228.047	1000	0	0	0	1	0.159802	NULL	COMPLETE	2013-11-26 18:46:59	177.941224	0	0	0	0	0	0	baseline	30	NULL
856	78	0.000357468851247312	6.23334064497612	0.244572039693594	0.106550825992599	0.101250717043877	1.48746071290458	0	0	0	0	0	0	0	100	74.7667	3.76549	0	0	1000	0	121.067	2.46216	0	1	0	0.0849184	NULL	COMPLETE	2013-11-26 18:52:21	507.886783	0	0	0	0	0	0	baseline	30	NULL
857	121	1.77411802824782e-05	10.6116114708129	0.0570533806458116	0.925692189717665	0.258383226580918	0.640033337557688	0	0	0	0	0	0	0	100	15.8333	0.636832	0.204959	0.307296	240.633	85.1021	1000	0	0	0	1	0.302159	NULL	COMPLETE	2013-11-26 18:49:52	367.908715	0	0	0	0	0	0	baseline	30	NULL
858	15	0.000109185757784781	15.3824909345713	0.360981177072972	0.0500706501770765	0.159491410944611	1.46386354546063	0	0	0	0	0	0	0	100	39.8333	1.89883	0	0	1000	0	89.7333	2.56818	0	1	0	0.123975	NULL	COMPLETE	2013-11-26 18:46:19	160.969504	0	0	0	0	0	0	baseline	30	NULL
859	149	0.000209019006719106	11.3845659559593	0.0383657661732286	0.964448038488626	0.171089229267091	1.23540805754019	0	0	0	0	0	0	0	100	18.9	0.650641	0	0	1000	0	143.933	9.84525	0	1	0	0.250479	NULL	COMPLETE	2013-11-26 18:55:13	702.905904	0	0	0	0	0	0	baseline	30	NULL
860	26	0.325126390865741	17.4143234011717	0.0263369996100664	0.996203695656732	0.186151160951704	0.568909135987051	0	0	0	0	0	0	0	100	17.4	0.61101	0	0	1000	0	71.7	2.59679	0	1	0	0.272332	NULL	COMPLETE	2013-11-26 18:45:19	110.127584	0	0	0	0	0	0	baseline	30	NULL
861	88	0.0114480944648017	13.3913377963472	0.0364601756446064	0.722968713380396	0.116891389992088	0.187450825248379	0	0	0	0	0	0	0	100	19.8	0.748331	0	0	1000	0	111.267	7.37081	0	1	0	0.325712	NULL	COMPLETE	2013-11-26 18:49:07	339.609233	0	0	0	0	0	0	baseline	30	NULL
862	85	2.53426687922541e-06	18.5545802977867	0.860458252485842	0.0275117142591625	0.137482634931803	0.52058934262488	0	0	0	0	0	0	0	100	16	0.365148	0	0	1000	0	80.8667	2.60427	0	1	0	0.3058	NULL	COMPLETE	2013-11-26 18:50:44	450.435631	0	0	0	0	0	0	baseline	30	NULL
863	188	0.000157145464141031	16.7649570503272	0.0258784447796643	0.888778722845018	0.122252290137112	1.32298264593817	0	0	0	0	0	0	0	100	18.1	0.650641	0	0	1000	0	98.4667	3.51884	0	1	0	0.264227	NULL	COMPLETE	2013-11-26 19:07:54	1485.618966	0	0	0	0	0	0	baseline	30	NULL
864	82	0.979185693774942	13.4690308303107	0.0417119506746531	0.999648289987817	0.240555282868445	0.98329265830107	0	0	0	0	0	0	0	100	14.9	0.7	0	0	1000	0	150.133	14.9749	0	1	0	0.321261	NULL	COMPLETE	2013-11-26 18:47:31	268.082128	0	0	0	0	0	0	baseline	30	NULL
865	118	1.24605474216917e-06	18.72630809783	0.0117620155215263	0.811802450334653	0.134317373018712	1.37858203977114	0	0	0	0	0	0	0	100	104.2	6.5238	0.988136	0.006735	163.433	98.5599	1000	0	0	0	1	0.0444938	NULL	COMPLETE	2013-11-26 18:44:01	57.959394	0	0	0	0	0	0	baseline	30	NULL
866	82	0.813976162709761	7.02748895389959	0.0737218782305717	0.357139146886766	0.396391640324146	0.0187059052451514	0	0	0	0	0	0	0	100	75.5	2.40486	0	0	1000	0	674.667	62.9261	0	1	0	0.120992	NULL	COMPLETE	2013-11-26 18:51:45	523.260657	0	0	0	0	0	0	baseline	30	NULL
867	45	0.000185527075083777	9.96386780054308	0.364999229088426	0.092647792538628	0.100324852392077	1.49882988246856	0	0	0	0	0	0	0	100	20	0.516398	0	0	1000	0	51.4	1.0198	0	1	0	0.252275	NULL	COMPLETE	2013-11-26 18:45:54	172.873567	0	0	0	0	0	0	baseline	30	NULL
868	110	3.31735020948935e-05	8.17060376866721	0.0315000955015421	0.910592711064965	0.19154933495447	0.433542187020648	0	0	0	0	0	0	0	100	110.033	6.64572	0	0	1000	0	704.933	61.77	0	1	0	0.0429892	NULL	COMPLETE	2013-11-26 19:14:15	1876.42465	0	0	0	0	0	0	baseline	30	NULL
869	120	1.04993338722558e-06	16.0840103845112	0.936787967337295	0.0208984247874469	0.168945974856615	1.49403282823507	0	0	0	0	0	0	0	100	32.0667	1.23648	0	0	1000	0	139.233	4.49209	0	1	0	0.14707	NULL	COMPLETE	2013-11-26 19:04:18	1281.160632	0	0	0	0	0	0	baseline	30	NULL
870	27	0.0481345507916429	14.4366888026707	0.0209664264693856	0.888595935422927	0.115284155867994	0.967696258900687	0	0	0	0	0	0	0	100	29.7667	0.989388	0	0	1000	0	66.0667	1.86071	0	1	0	0.171649	NULL	COMPLETE	2013-11-26 18:45:28	152.405379	0	0	0	0	0	0	baseline	30	NULL
871	154	0.972408806883784	12.8651804802939	0.0339405636768788	0.406852991785854	0.156686716992408	1.19947916903999	0	0	0	0	0	0	0	100	35.2	0.541603	0	0	1000	0	45.3667	1.32874	0	1	0	0.277435	NULL	COMPLETE	2013-11-26 18:57:48	894.968643	0	0	0	0	0	0	baseline	30	NULL
872	121	0.16051552475084	6.00383150042035	0.0510380836203694	0.0406101846601814	0.15476566972211	1.48293563899351	0	0	0	0	0	0	0	100	73.4	1.3064	0.000551	0.002062	943.833	210.163	143.867	228.817	0	0.933333	0.066667	0.129128	NULL	COMPLETE	2013-11-26 18:55:07	735.135403	0	0	0	0	0	0	baseline	30	NULL
873	8	1.78726203588345e-06	8.38821794139221	0.0892723416909575	0.444334734231234	0.136230781115592	0.466502908740658	0	0	0	0	0	0	0	100	23.8333	0.582142	0.8125	0.110633	66.5333	28.4719	1000	0	0	0	1	0.196512	NULL	COMPLETE	2013-11-26 18:42:57	5.284337	0	0	0	0	0	0	baseline	30	NULL
874	160	0.000591265655884451	9.98964211437851	0.130668966565281	0.148813294246793	0.110144221782684	0.0960767859756015	0	0	0	0	0	0	0	100	33.5667	0.495536	0	0	1000	0	218.4	12.4113	0	1	0	0.298834	NULL	COMPLETE	2013-11-26 18:51:28	518.097218	0	0	0	0	0	0	baseline	30	NULL
875	170	6.09590402877624e-06	12.2076392208692	0.031842585420236	0.996631631627679	0.170926599763334	1.00804236704018	0	0	0	0	0	0	0	100	22.1	0.830662	0.993922	0.001007	29.4667	7.5795	1000	0	0	0	1	0.216488	NULL	COMPLETE	2013-11-26 18:42:58	8.129339	0	0	0	0	0	0	baseline	30	NULL
876	159	1.70396401172456e-06	7.00397046864964	0.0804444167297333	0.999668759992346	0.478222983237356	0.426881516447756	0	0	0	0	0	0	0	100	55.5667	4.44735	0.993501	0.000846	69.4667	17.6517	1000	0	0	0	1	0.0850208	NULL	COMPLETE	2013-11-26 18:43:02	12.170301	0	0	0	0	0	0	baseline	30	NULL
877	133	0.00545971790015186	14.9547912110575	0.0313335382379591	0.658696878235787	0.100393834896386	1.46190699196188	0	0	0	0	0	0	0	100	22.5	0.846562	0	0	1000	0	50.5667	1.05462	0	1	0	0.255783	NULL	COMPLETE	2013-11-26 18:56:34	826.696882	0	0	0	0	0	0	baseline	30	NULL
878	34	8.25534631118503e-05	5.70198460714892	0.0716210494283587	0.823547250591218	0.100548414792866	1.34963852809975	0	0	0	0	0	0	0	100	20.0333	0.657436	0.076471	0.235857	663.567	413.408	502.933	406.017	0	0.6	0.4	0.235901	NULL	COMPLETE	2013-11-26 18:43:37	51.672497	0	0	0	0	0	0	baseline	30	NULL
879	98	1.09477344310482e-05	12.1531400375534	0.0343461651355028	0.987011573975906	0.110003470350057	0.374291870945599	0	0	0	0	0	0	0	100	15.7	0.640312	0.986054	0.006753	50.6667	19.5829	1000	0	0	0	1	0.301997	NULL	COMPLETE	2013-11-26 18:42:46	5.286622	0	0	0	0	0	0	baseline	30	NULL
880	103	4.46253492377885e-05	5.74453750741668	0.123198867542669	0.637960973195732	0.102469438686967	0.952095918168779	0	0	0	0	0	0	0	100	13.6667	0.471405	0	0	1000	0	77.1333	3.50935	0	1	0	0.34993	NULL	COMPLETE	2013-11-26 18:45:11	151.156657	0	0	0	0	0	0	baseline	30	NULL
881	83	0.00038982538155793	15.7713038590737	0.0332011850550771	0.948910864535719	0.228462016489357	0.829196400630754	0	0	0	0	0	0	0	100	17.7	0.781025	0	0	1000	0	98.2	4.9085	0	1	0	0.269178	NULL	COMPLETE	2013-11-26 18:49:02	383.718716	0	0	0	0	0	0	baseline	30	NULL
882	14	0.000134362621105643	9.13745608646423	0.669962133048102	0.0767687552142888	0.167428777739406	1.39724600306479	0	0	0	0	0	0	0	100	15.8667	0.561743	0	0	1000	0	44.3333	1.3499	0	1	0	0.308755	NULL	COMPLETE	2013-11-26 18:43:13	35.715835	0	0	0	0	0	0	baseline	30	NULL
883	29	0.00892482683604154	8.24312201119028	0.0232255076989532	0.969004671787843	0.145278939139098	1.3433375917119	0	0	0	0	0	0	0	100	116.2	9.09725	0	0	1000	0	335.6	13.6933	0	1	0	0.0411723	NULL	COMPLETE	2013-11-26 18:49:01	389.768431	0	0	0	0	0	0	baseline	30	NULL
884	46	0.00573804124112242	7.96425319393165	0.0680219123605639	0.71681164088659	0.105229754000902	0.900081874283496	0	0	0	0	0	0	0	100	16.8333	0.453382	0	0	1000	0	47.4667	1.35974	0	1	0	0.31056	NULL	COMPLETE	2013-11-26 18:44:09	99.07707	0	0	0	0	0	0	baseline	30	NULL
885	149	0.000318465851675599	17.4328235047869	0.0476002900395542	0.537151485215873	0.109595399629325	1.49210084171034	0	0	0	0	0	0	0	100	14.2	0.476095	0	0	1000	0	50.8	1.249	0	1	0	0.345803	NULL	COMPLETE	2013-11-26 18:54:47	747.943696	0	0	0	0	0	0	baseline	30	NULL
886	72	6.02387377938388e-06	8.07344998465851	0.860403929604217	0.0595357296988368	0.102696555759758	1.45469720971072	0	0	0	0	0	0	0	100	15.3	0.458258	0	0	1000	0	67.8667	2.04505	0	1	0	0.312467	NULL	COMPLETE	2013-11-26 18:45:20	182.6313	0	0	0	0	0	0	baseline	30	NULL
887	7	9.09761335166249e-05	18.8738751877099	0.592999310232699	0.0330634196288884	0.117486769612879	0.0325654721399769	0	0	0	0	0	0	0	100	18.4333	0.61554	0	0	1000	0	518.667	37.1029	0	1	0	0.274932	NULL	COMPLETE	2013-11-26 18:43:01	44.330212	0	0	0	0	0	0	baseline	30	NULL
888	160	0.028621710127282	11.005183007801	0.0364591074176133	0.903208118863404	0.110792892798781	0.331607340388	0	0	0	0	0	0	0	100	18.9667	0.481894	0	0	1000	0	80.1667	4.62661	0	1	0	0.285832	NULL	COMPLETE	2013-11-26 18:53:37	679.857792	0	0	0	0	0	0	baseline	30	NULL
889	117	0.579033316986329	16.5905457385816	0.017763345502317	0.820239760447294	0.105721082724631	0.403624853196088	0	0	0	0	0	0	0	100	34.1	1.07548	0	0	1000	0	80.7667	3.35344	0	1	0	0.188523	NULL	COMPLETE	2013-11-26 18:58:40	984.969027	0	0	0	0	0	0	baseline	30	NULL
890	25	3.74961201724499e-06	11.4456970547326	0.0380321657285094	0.865195541409776	0.139913646597415	1.2467964858911	0	0	0	0	0	0	0	100	19.9667	0.706321	0.956	0.01204	31.5667	9.9689	1000	0	0	0	1	0.236714	NULL	COMPLETE	2013-11-26 18:42:17	3.805587	0	0	0	0	0	0	baseline	30	NULL
891	104	3.76533014705317e-05	6.81995621998794	0.144596150843427	0.410347047960386	0.131254067085683	1.2224022831046	0	0	0	0	0	0	0	100	17.2667	0.679869	0	0	1000	0	79.6667	1.77639	0	1	0	0.274922	NULL	COMPLETE	2013-11-26 18:46:09	242.063582	0	0	0	0	0	0	baseline	30	NULL
892	31	0.776881299902691	6.03169300593436	0.0866425707936287	0.981113341636956	0.17896830001846	0.123304945589043	0	0	0	0	0	0	0	100	14.2667	0.512076	0	0	1000	0	94.6333	10.1505	0	1	0	0.343445	NULL	COMPLETE	2013-11-26 18:42:40	35.319753	0	0	0	0	0	0	baseline	30	NULL
893	195	0.00342180202691927	11.7965798242949	0.0539811062626541	0.999259204836562	0.337548233196139	0.658651513271034	0	0	0	0	0	0	0	100	15.9667	0.706321	0.072479	0.245886	354.367	326.577	837.367	325.296	0	0.2	0.8	0.298966	NULL	COMPLETE	2013-11-26 18:59:31	1048.5858	0	0	0	0	0	0	baseline	30	NULL
894	5	2.96640557053698e-06	5.76981567195617	0.434835471911356	0.104492812883109	0.119197043124586	0.913639727584086	0	0	0	0	0	0	0	100	32.8333	1.09798	0.38	0.289137	353.2	392.921	783.533	359.379	0	0.266667	0.733333	0.142999	NULL	COMPLETE	2013-11-26 18:42:14	11.749473	0	0	0	0	0	0	baseline	30	NULL
895	47	2.15177303554227e-06	18.7605961586814	0.986708806362003	0.0249921430367976	0.217712652124465	0.115440529021434	0	0	0	0	0	0	0	100	19.1667	0.687184	0	0	1000	0	197.4	10.0087	0	1	0	0.249918	NULL	COMPLETE	2013-11-26 18:47:39	340.081908	0	0	0	0	0	0	baseline	30	NULL
896	144	0.000990950791037638	15.5049256386701	0.0168678413610905	0.682569321012124	0.103340811748058	1.48244392657653	0	0	0	0	0	0	0	100	61.0667	2.52894	0	0	1000	0	154.633	2.79861	0	1	0	0.0821137	NULL	COMPLETE	2013-11-26 19:28:35	2795.554458	0	0	0	0	0	0	baseline	30	NULL
897	9	2.3456855154538e-06	5.5133047781419	0.108427832834423	0.759035460650921	0.12362043838948	0.1726336577232	0	0	0	0	0	0	0	100	14.4667	0.498888	0.855556	0.065101	85.9	20.3541	1000	0	0	0	1	0.330134	NULL	COMPLETE	2013-11-26 18:41:59	1.524415	0	0	0	0	0	0	baseline	30	NULL
898	159	0.759549582551711	11.4413680462167	0.0454454303253442	0.66481575765647	0.225819437205791	0.813942303843796	0	0	0	0	0	0	0	100	31.9	0.650641	0	0	1000	0	47.8333	1.59339	0	1	0	0.292556	NULL	COMPLETE	2013-11-26 18:53:47	710.649056	0	0	0	0	0	0	baseline	30	NULL
899	116	1.19488554173186e-06	13.9730650559068	0.0386229045689106	0.900110978633165	0.138701118435711	1.35204104286153	0	0	0	0	0	0	0	100	13.8667	0.426875	0.99023	0.003	24.3	9.03382	1000	0	0	0	1	0.347075	NULL	COMPLETE	2013-11-26 18:41:58	4.972607	0	0	0	0	0	0	baseline	30	NULL
900	11	0.00201401550990646	14.6522394206841	0.117056774673983	0.270329715684056	0.132985172327608	1.48390453699743	0	0	0	0	0	0	0	100	14.2667	0.512076	0	0	1000	0	35.9	1.10604	0	1	0	0.345642	NULL	COMPLETE	2013-11-26 18:42:31	40.391568	0	0	0	0	0	0	baseline	30	NULL
901	193	0.00573400508456751	13.8220392540097	0.0431268345564604	0.258017260581255	0.133314760867506	0.323082752698101	0	0	0	0	0	0	0	100	33.5	0.5	0	0	1000	0	86	3.74166	0	1	0	0.302977	NULL	COMPLETE	2013-11-26 19:00:33	1122.28389	0	0	0	0	0	0	baseline	30	NULL
902	43	0.0175224203171161	6.00916277500801	0.0741852989885956	0.962518242420629	0.162443315144628	1.26741980820661	0	0	0	0	0	0	0	100	17.7	0.690411	0	0	1000	0	55.7	1.75404	0	1	0	0.27213	NULL	COMPLETE	2013-11-26 18:42:55	65.828629	0	0	0	0	0	0	baseline	30	NULL
903	161	1.808369526847e-05	17.1496660273988	0.238939184928313	0.112141720484942	0.126212236378342	1.03937317037955	0	0	0	0	0	0	0	100	14.5667	0.495536	0	0	1000	0	58.6	1.33167	0	1	0	0.340972	NULL	COMPLETE	2013-11-26 18:54:00	735.930528	0	0	0	0	0	0	baseline	30	NULL
904	165	1.26898916292807e-06	14.6196499140933	0.047215920407325	0.751030622050166	0.173809307906777	1.4473350962624	0	0	0	0	0	0	0	100	13.9667	0.406885	0.98606	0.016432	45.1667	40.4385	1000	0	0	0	1	0.344632	NULL	COMPLETE	2013-11-26 18:41:50	11.129833	0	0	0	0	0	0	baseline	30	NULL
905	24	1.0176502978092e-06	7.38864848855883	0.0620574387721717	0.772094574989751	0.300841221399605	0.515972630414181	0	0	0	0	0	0	0	100	87.8667	7.406	0.95	0.024998	134.633	78.2021	1000	0	0	0	1	0.0531845	NULL	COMPLETE	2013-11-26 18:41:49	11.861749	0	0	0	0	0	0	baseline	30	NULL
906	160	1.55502887878286e-06	5.76714977622032	0.0795310568064451	0.976472594542429	0.113529964722693	0.669022347480059	0	0	0	0	0	0	0	100	14.3333	0.471405	0.993125	0.002572	28	11.3783	1000	0	0	0	1	0.334349	NULL	COMPLETE	2013-11-26 18:41:37	2.815397	0	0	0	0	0	0	baseline	30	NULL
907	106	5.37227151903338e-05	6.24471677001566	0.175466760993004	0.384693077066913	0.101611663587391	1.46873658645665	0	0	0	0	0	0	0	100	14.9	0.395811	0	0	1000	0	64.5667	1.22972	0	1	0	0.322049	NULL	COMPLETE	2013-11-26 18:44:37	188.834354	0	0	0	0	0	0	baseline	30	NULL
908	143	0.000495075559519408	18.2258445036132	0.310411508893594	0.000405182596296072	0.118883423972875	1.42697710038861	0	0	0	0	0	0	0	100	75.3333	1.4453	0.000932	0.002377	888	285.55	209.5	310.063	0	0.866667	0.133333	0.129451	NULL	COMPLETE	2013-11-26 19:11:20	1794.541301	0	0	0	0	0	0	baseline	30	NULL
909	108	0.00154759474451313	11.0620464745443	0.121735062450171	0.055395838804543	0.165819930098951	1.40415846543387	0	0	0	0	0	0	0	100	230.1	7.50267	0.370679	0.033341	570.267	63.0074	1000	0	0	0	1	0.0406722	NULL	COMPLETE	2013-11-26 19:45:58	3873.672182	0	0	0	0	0	0	baseline	30	NULL
910	81	8.06996680236036e-05	5.15833300887607	0.0648202253505588	0.998801582027227	0.256364113744348	0.0310392013075761	0	0	0	0	0	0	0	100	58.6	4.84149	0.488066	0.371025	768.833	331.929	1000	0	0.666667	0	0.333333	0.0776222	NULL	COMPLETE	2013-11-26 18:45:28	248.338369	0	0	0	0	0	0	baseline	30	NULL
911	7	1.27034289285392e-05	16.7567587527446	0.67782469233498	0.0449450623709708	0.16751134712249	0.483649679690134	0	0	0	0	0	0	0	100	14	0.258199	0	0	1000	0	64.3667	2.76265	0	1	0	0.344146	NULL	COMPLETE	2013-11-26 18:41:51	30.730668	0	0	0	0	0	0	baseline	30	NULL
912	7	3.00621367247689e-06	6.82998620090075	0.0439658467657864	0.706989344675094	0.160288791637868	1.46417639129562	0	0	0	0	0	0	0	100	89.9	4.45234	0.842857	0.042856	111.167	43.8201	1000	0	0	0	1	0.0520115	NULL	COMPLETE	2013-11-26 18:41:25	9.601056	0	0	0	0	0	0	baseline	30	NULL
913	184	0.400440633314975	14.5932194858324	0.0121259493753314	0.986634197412059	0.128229769039899	1.25193735148292	0	0	0	0	0	0	0	100	101.7	5.44763	0	0	1000	0	292.133	4.85615	0	1	0	0.0486858	NULL	COMPLETE	2013-11-26 20:45:05	7429.918735	0	0	0	0	0	0	baseline	30	NULL
914	12	1.81948407682197e-06	16.0611931816675	0.122378517640755	0.10300768725574	0.118367685563862	1.03071379234316	0	0	0	0	0	0	0	100	55.2333	2.64176	0.488889	0.348763	369.967	273.348	959.8	128.332	0	0.1	0.9	0.0841331	NULL	COMPLETE	2013-11-26 18:42:50	98.18504	0	0	0	0	0	0	baseline	30	NULL
915	159	0.416999674681134	8.19311490631662	0.0568508673459291	0.938376712612808	0.136031404323876	0.811280823375564	0	0	0	0	0	0	0	100	15.9667	0.406885	0	0	1000	0	48.2333	1.72595	0	1	0	0.329269	NULL	COMPLETE	2013-11-26 18:49:11	480.520115	0	0	0	0	0	0	baseline	30	NULL
916	11	1.5384884806226e-06	5.02893589087762	0.305209080921486	0.281113711418584	0.110283000022173	0.644576121615246	0	0	0	0	0	0	0	100	14.7333	0.512076	0.812121	0.121818	56.6333	28.3366	1000	0	0	0	1	0.321211	NULL	COMPLETE	2013-11-26 18:41:12	2.583159	0	0	0	0	0	0	baseline	30	NULL
917	64	0.00606611081936127	5.13373733032495	0.11319780908525	0.999431671109051	0.420436471980065	1.25121946054744	0	0	0	0	0	0	0	100	29.6	1.62481	0.683333	0.287911	316.433	231.484	1000	0	0	0	1	0.160432	NULL	COMPLETE	2013-11-26 18:42:03	53.950929	0	0	0	0	0	0	baseline	30	NULL
918	140	0.0820224001274254	5.95686038373969	0.0566177007276565	0.854380638105795	0.159017640165985	1.35880663347663	0	0	0	0	0	0	0	100	36.2333	1.47611	0	0	1000	0	67.5333	1.25786	0	1	0	0.172468	NULL	COMPLETE	2013-11-26 18:49:50	522.765512	0	0	0	0	0	0	baseline	30	NULL
919	138	0.00506070947901982	10.5909717851318	0.054606418358162	0.768594618188217	0.214764346461743	1.47131620684639	0	0	0	0	0	0	0	100	20.1333	0.884433	0	0	1000	0	49.7	1.1299	0	1	0	0.268081	NULL	COMPLETE	2013-11-26 18:50:18	557.836764	0	0	0	0	0	0	baseline	30	NULL
920	15	0.000283918557327594	15.9562256617937	0.0508302473463118	0.454623692203313	0.108658363483846	1.37654550614068	0	0	0	0	0	0	0	100	18.2333	0.667499	0	0	1000	0	67.9333	3.70525	0	1	0	0.261215	NULL	COMPLETE	2013-11-26 18:42:06	72.19388	0	0	0	0	0	0	baseline	30	NULL
921	52	4.57472984100952e-05	10.2843584492803	0.251426933100447	0.0603088298812509	0.117770860530436	1.48482096266467	0	0	0	0	0	0	0	100	122.667	5.75229	0	0	1000	0	268.033	4.81998	0	1	0	0.0419536	NULL	COMPLETE	2013-11-26 18:59:33	1119.898615	0	0	0	0	0	0	baseline	30	NULL
922	13	2.94871187787998e-06	11.4447130123153	0.0532142964657396	0.751045288983732	0.114436115697026	1.14844480327796	0	0	0	0	0	0	0	100	14.0667	0.359011	0.905128	0.04299	28.6667	13.5974	1000	0	0	0	1	0.342971	NULL	COMPLETE	2013-11-26 18:40:53	2.664296	0	0	0	0	0	0	baseline	30	NULL
923	181	9.86198462174757e-05	13.820618056925	0.0374442907050252	0.887948989169672	0.130265454761684	0.088815481942147	0	0	0	0	0	0	0	100	14.3667	0.546707	0	0	1000	0	234.233	15.671	0	1	0	0.331613	NULL	COMPLETE	2013-11-26 18:57:46	1015.955189	0	0	0	0	0	0	baseline	30	NULL
924	45	4.98229847998588e-05	6.61521400674246	0.0783160047139972	0.95119330775924	0.159161037951708	1.24091113916598	0	0	0	0	0	0	0	100	14.3667	0.546707	0.894074	0.131052	72.6	64.0883	1000	0	0	0	1	0.333666	NULL	COMPLETE	2013-11-26 18:40:54	6.511902	0	0	0	0	0	0	baseline	30	NULL
925	146	5.00573206329763e-06	14.6633089252282	0.0138838803395629	0.995395375881344	0.112058792728931	1.37822229899466	0	0	0	0	0	0	0	100	51.8667	2.10924	0.993151	0.000488	56.5	2.09364	1000	0	0	0	1	0.0905879	NULL	COMPLETE	2013-11-26 18:41:10	22.503504	0	0	0	0	0	0	baseline	30	NULL
926	63	5.97566805248442e-06	8.46461281762458	0.721747448667884	0.0684158387593925	0.136408043000847	1.42325482308166	0	0	0	0	0	0	0	100	17	0.57735	0	0	1000	0	76.1333	2.14061	0	1	0	0.282821	NULL	COMPLETE	2013-11-26 18:43:30	164.332057	0	0	0	0	0	0	baseline	30	NULL
927	51	1.16843798673393e-06	18.5356236004736	0.123479261528701	0.107738494640216	0.115612036548555	1.37010966041358	0	0	0	0	0	0	0	100	35.7	1.50886	0.075163	0.171841	495.3	265.706	869.9	260.371	0	0.2	0.8	0.131057	NULL	COMPLETE	2013-11-26 18:51:18	632.202443	0	0	0	0	0	0	baseline	30	NULL
928	26	1.89124488686478e-06	10.6843995547388	0.0369541295804083	0.9386875720229	0.21040371209383	1.23593790071784	0	0	0	0	0	0	0	100	29.1667	1.00277	0.958974	0.009609	39.9667	13.0524	1000	0	0	0	1	0.160222	NULL	COMPLETE	2013-11-26 18:40:50	4.566978	0	0	0	0	0	0	baseline	30	NULL
929	65	0.00768806060254546	12.7046704362147	0.0348732271231711	0.996830205665901	0.333038647752255	1.34898097238969	0	0	0	0	0	0	0	100	43.0667	2.36549	0	0	1000	0	249.833	23.371	0	1	0	0.108968	NULL	COMPLETE	2013-11-26 18:50:48	611.912433	0	0	0	0	0	0	baseline	30	NULL
930	139	0.0822725180977997	10.3471579204779	0.0786259591113776	0.987619068007916	0.483078456390649	1.21936913656536	0	0	0	0	0	0	0	100	14.8	0.748331	0	0	1000	0	52.3	1.73494	0	1	0	0.329275	NULL	COMPLETE	2013-11-26 18:48:08	458.355455	0	0	0	0	0	0	baseline	30	NULL
931	168	0.00101764280818436	9.38378928578459	0.0634167103562504	0.831677545793355	0.211113253422081	0.579347672911827	0	0	0	0	0	0	0	100	16.9	0.597216	0	0	1000	0	67.0333	1.87053	0	1	0	0.300112	NULL	COMPLETE	2013-11-26 18:50:19	589.626736	0	0	0	0	0	0	baseline	30	NULL
932	22	2.31080439932879e-06	7.03886991948821	0.0659481943584979	0.916416820604354	0.158429927192628	0.263205735769589	0	0	0	0	0	0	0	100	17.8333	0.636832	0.943939	0.022531	62.5333	18.6721	1000	0	0	0	1	0.266975	NULL	COMPLETE	2013-11-26 18:40:29	2.04955	0	0	0	0	0	0	baseline	30	NULL
933	30	0.000194411696811435	8.77804774791002	0.0597204139921814	0.715137007413432	0.216897111572325	1.14433690340258	0	0	0	0	0	0	0	100	29.3667	1.07961	0	0	1000	0	126.067	6.15323	0	1	0	0.158664	NULL	COMPLETE	2013-11-26 18:42:19	118.74317	0	0	0	0	0	0	baseline	30	NULL
934	98	5.52147810283975e-06	8.55801336700097	0.0627721219789237	0.762990858638659	0.143323628883809	0.576687759817578	0	0	0	0	0	0	0	100	17.8	0.6	0.091837	0.16862	268.267	61.5662	1000	0	0	0	1	0.26664	NULL	COMPLETE	2013-11-26 18:44:17	243.80425	0	0	0	0	0	0	baseline	30	NULL
935	86	0.0117292939141026	15.0590160349384	0.033687009010464	0.544703805586323	0.106504089478403	1.4099812087859	0	0	0	0	0	0	0	100	27.0667	0.771722	0	0	1000	0	47.3	1.46401	0	1	0	0.256897	NULL	COMPLETE	2013-11-26 18:47:48	459.185844	0	0	0	0	0	0	baseline	30	NULL
936	68	1.38189595113821e-05	8.38489815942012	0.833635623799637	0.0589434686116874	0.107510280515999	0.990121012218297	0	0	0	0	0	0	0	100	15.7333	0.628932	0	0	1000	0	61.3667	1.58079	0	1	0	0.309255	NULL	COMPLETE	2013-11-26 18:42:50	161.949147	0	0	0	0	0	0	baseline	30	NULL
937	131	0.069241308498233	12.0128293149173	0.03644417389296	0.0140533833764493	0.100851920712739	1.14367453386309	0	0	0	0	0	0	0	100	34.5667	0.558768	0	0	1000	0	47.7333	1.48174	0	1	0	0.278443	NULL	COMPLETE	2013-11-26 18:52:21	733.929354	0	0	0	0	0	0	baseline	30	NULL
938	11	3.11553493208923e-06	8.29590884153731	0.855740614701062	0.0220350250601768	0.107980154454708	1.32407476909459	0	0	0	0	0	0	0	100	95.8	4.57821	0	0	1000	0	369.733	32.8166	0	1	0	0.048623	NULL	COMPLETE	2013-11-26 18:42:40	162.294022	0	0	0	0	0	0	baseline	30	NULL
939	112	0.00290862268102854	6.03354117018171	0.055866462411359	0.978612889070064	0.197960207611322	1.39806411781814	0	0	0	0	0	0	0	100	35.3	1.21518	0	0	1000	0	142.967	4.31651	0	1	0	0.133168	NULL	COMPLETE	2013-11-26 18:48:46	530.272437	0	0	0	0	0	0	baseline	30	NULL
940	198	0.961720351371281	11.0359267704189	0.0324341936502606	0.825524657731876	0.107236305903643	0.392252680712845	0	0	0	0	0	0	0	100	24.6333	0.87496	0	0	1000	0	70.0667	4.38888	0	1	0	0.250495	NULL	COMPLETE	2013-11-26 18:58:04	1100.215054	0	0	0	0	0	0	baseline	30	NULL
941	55	1.2146831793674e-06	7.28262020391412	0.114354980178177	0.477478754939511	0.102539335563779	1.32607205523644	0	0	0	0	0	0	0	100	16.1667	0.453382	0.965454	0.024553	43.4667	27.4454	1000	0	0	0	1	0.295125	NULL	COMPLETE	2013-11-26 18:39:44	4.3323	0	0	0	0	0	0	baseline	30	NULL
942	40	0.00038396535233286	11.7172490537632	0.0540386803913862	0.695524747716263	0.103652124386281	0.178030036843847	0	0	0	0	0	0	0	100	14.2	0.4	0	0	1000	0	120.7	6.3987	0	1	0	0.342271	NULL	COMPLETE	2013-11-26 18:41:16	101.084237	0	0	0	0	0	0	baseline	30	NULL
943	175	0.181236705176978	9.03487551608123	0.0525588269811124	0.99262008536607	0.181893088389188	0.776272682442795	0	0	0	0	0	0	0	100	16.5333	0.561743	0	0	1000	0	70.1667	1.67498	0	1	0	0.292855	NULL	COMPLETE	2013-11-26 18:50:38	664.57997	0	0	0	0	0	0	baseline	30	NULL
944	72	0.39925462743079	19.4050446513575	0.0152447072323412	0.812313516624272	0.135651437938213	1.27594965100521	0	0	0	0	0	0	0	100	43.4	2.00997	0	0	1000	0	67.6	1.51877	0	1	0	0.157536	NULL	COMPLETE	2013-11-26 18:51:49	739.245012	0	0	0	0	0	0	baseline	30	NULL
945	164	0.204780710727205	11.6154633986298	0.0120578934438527	0.287417458835989	0.100467025768012	1.08800166286994	0	0	0	0	0	0	0	100	267.5	7.95299	0.023374	0.008193	842.1	167.273	975.933	129.603	0.3	0.033333	0.666667	0.0363579	NULL	COMPLETE	2013-11-26 20:42:49	7399.089127	0	0	0	0	0	0	baseline	30	NULL
946	99	4.32440773478079e-06	5.55585548165254	0.484443350695074	0.078026836970821	0.101533673889935	1.47665129220812	0	0	0	0	0	0	0	100	43.2333	1.90933	0	0	1000	0	185.967	6.56497	0	1	0	0.109145	NULL	COMPLETE	2013-11-26 18:47:43	495.149769	0	0	0	0	0	0	baseline	30	NULL
947	134	1.57790344111572e-06	18.395807511406	0.044268011348322	0.899905517697334	0.398611819464713	0.12930577773368	0	0	0	0	0	0	0	100	14.5	0.619139	0.562438	0.351515	347.7	195.224	1000	0	0	0	1	0.33426	NULL	COMPLETE	2013-11-26 18:44:33	309.888758	0	0	0	0	0	0	baseline	30	NULL
948	136	6.10036394148479e-05	10.8524224208668	0.0463446744251996	0.909343697829172	0.109347598440945	1.21821383762173	0	0	0	0	0	0	0	100	13.6	0.489898	0.001716	0.003644	827.9	344.23	299.167	350.552	0	0.8	0.2	0.348249	NULL	COMPLETE	2013-11-26 18:46:08	413.348388	0	0	0	0	0	0	baseline	30	NULL
949	143	0.848556375307292	5.76584991067648	0.0436030328273773	0.115651638712734	0.157515490800142	1.40809885542374	0	0	0	0	0	0	0	100	105.567	2.39003	0.000699	0.002098	930.167	209.504	202.9	265.71	0	0.9	0.1	0.0911795	NULL	COMPLETE	2013-11-26 18:59:34	1224.405949	0	0	0	0	0	0	baseline	30	NULL
950	177	0.000230368374994416	13.0373585876077	0.0296350345015526	0.513280636398122	0.100080838333815	1.38681000835262	0	0	0	0	0	0	0	100	47.7333	1.82452	0	0	1000	0	140.333	2.16538	0	1	0	0.103241	NULL	COMPLETE	2013-11-26 19:18:32	2385.214838	0	0	0	0	0	0	baseline	30	NULL
951	122	2.31324213215234e-05	8.20543179172091	0.0460404187906533	0.672916862182319	0.103109046444297	1.47635717819212	0	0	0	0	0	0	0	100	31	0.774597	0.000273	0.001471	974.267	138.578	249.967	140.069	0	0.966667	0.033333	0.15132	NULL	COMPLETE	2013-11-26 18:49:08	623.38822	0	0	0	0	0	0	baseline	30	NULL
952	104	0.00169234953254843	18.3806656766683	0.0206433809362352	0.961291555082425	0.114810138009489	0.855108206511941	0	0	0	0	0	0	0	100	18.8	0.541603	0	0	1000	0	82.5667	1.74515	0	1	0	0.251956	NULL	COMPLETE	2013-11-26 18:49:30	652.371348	0	0	0	0	0	0	baseline	30	NULL
953	43	0.0100537005053324	8.5942043713294	0.067981671076268	0.924719884060323	0.227978068497032	1.43283858681098	0	0	0	0	0	0	0	100	15.5	0.67082	0	0	1000	0	46.2667	1.33998	0	1	0	0.320986	NULL	COMPLETE	2013-11-26 18:39:58	80.318073	0	0	0	0	0	0	baseline	30	NULL
954	64	1.87176796122807e-05	10.8321853319649	0.0460788016207516	0.470377661753446	0.123667837679386	1.4451348396996	0	0	0	0	0	0	0	100	42.3333	1.46818	0	0	1000	0	261.7	21.3231	0	1	0	0.111317	NULL	COMPLETE	2013-11-26 18:47:29	532.401477	0	0	0	0	0	0	baseline	30	NULL
955	30	0.0422982174902481	11.2880536005832	0.0326828174293041	0.263603014871478	0.136922539770603	1.16400048807496	0	0	0	0	0	0	0	100	84.0667	1.99889	0.002222	0.008315	959.367	152.128	156.967	225.319	0	0.933333	0.066667	0.0966126	NULL	COMPLETE	2013-11-26 18:43:53	317.281036	0	0	0	0	0	0	baseline	30	NULL
956	195	5.59365452763504e-06	14.1606251744088	0.697809002129361	0.0382795042824	0.349386966694146	1.18495281148702	0	0	0	0	0	0	0	100	157.233	21.175	0	0	1000	0	313.233	13.2657	0	1	0	0.0373415	NULL	COMPLETE	2013-11-26 21:05:22	8807.245435	0	0	0	0	0	0	baseline	30	NULL
957	158	4.67908227749046e-06	8.47227890277281	0.70054336427711	0.0436232422944158	0.176894708629698	1.46952926486032	0	0	0	0	0	0	0	100	56.9333	2.80397	0	0	1000	0	183.633	3.51647	0	1	0	0.0847166	NULL	COMPLETE	2013-11-26 19:06:18	1668.240834	0	0	0	0	0	0	baseline	30	NULL
958	57	6.85609613405293e-06	10.8524488762487	0.192938297521323	0.214356530923396	0.102237719204277	1.09561270396225	0	0	0	0	0	0	0	100	13.7667	0.495536	0	0	1000	0	88.3667	5.2693	0	1	0	0.347039	NULL	COMPLETE	2013-11-26 18:41:15	167.160426	0	0	0	0	0	0	baseline	30	NULL
959	106	0.658510096016538	5.76605159672908	0.0629822432529181	0.971394632942975	0.106395973730832	0.255481670291629	0	0	0	0	0	0	0	100	19.3667	0.706321	0	0	1000	0	83.2333	4.2165	0	1	0	0.256687	NULL	COMPLETE	2013-11-26 18:41:59	218.158287	0	0	0	0	0	0	baseline	30	NULL
960	36	0.0676272149140548	6.03493560105562	0.0785199711099267	0.504097339464352	0.188499716110528	0.0235857472149655	0	0	0	0	0	0	0	100	31.9667	0.706321	0	0	1000	0	613.033	54.0441	0	1	0	0.260786	NULL	COMPLETE	2013-11-26 18:39:33	77.02105	0	0	0	0	0	0	baseline	30	NULL
961	143	0.00140478542719369	11.6975816478953	0.0582933605182916	0.565200577722862	0.111930170003325	1.32208776836749	0	0	0	0	0	0	0	100	17.2667	0.628932	0	0	1000	0	48.3	1.18743	0	1	0	0.306039	NULL	COMPLETE	2013-11-26 18:47:59	590.619042	0	0	0	0	0	0	baseline	30	NULL
962	165	1.11033040828388e-05	13.1494328926783	0.674686786951497	0.0433479060884565	0.104554798919708	1.1728650703351	0	0	0	0	0	0	0	100	17.0333	0.546707	0	0	1000	0	59.6	0.916515	0	1	0	0.290628	NULL	COMPLETE	2013-11-26 18:49:14	670.197864	0	0	0	0	0	0	baseline	30	NULL
963	10	1.18835705618495e-06	9.135254988214	0.114223043434322	0.439094100845978	0.150406700279564	0.990501385575626	0	0	0	0	0	0	0	100	15.3333	0.537484	0.893333	0.024948	28.9667	6.48323	1000	0	0	0	1	0.307774	NULL	COMPLETE	2013-11-26 18:38:03	2.38082	0	0	0	0	0	0	baseline	30	NULL
964	11	1.02251075025477e-06	12.5760182074737	0.0365882876794785	0.546117406338453	0.200830750726163	1.23149327007355	0	0	0	0	0	0	0	100	91.6667	5.79272	0.9	0.035993	114.2	51.6646	1000	0	0	0	1	0.0504588	NULL	COMPLETE	2013-11-26 18:38:21	20.22209	0	0	0	0	0	0	baseline	30	NULL
965	68	0.00191963891806844	8.70423254207708	0.062063111923635	0.792940836166963	0.11326946998015	0.300241246502847	0	0	0	0	0	0	0	100	15.1333	0.498888	0	0	1000	0	81.7667	4.08806	0	1	0	0.334174	NULL	COMPLETE	2013-11-26 18:40:20	140.172745	0	0	0	0	0	0	baseline	30	NULL
966	74	0.000207512381501157	14.6720666938927	0.0248946871142834	0.634001212427393	0.109727817680687	1.02403850994539	0	0	0	0	0	0	0	100	38.3667	1.42556	0	0	1000	0	138	2.88675	0	1	0	0.12361	NULL	COMPLETE	2013-11-26 18:51:25	804.998838	0	0	0	0	0	0	baseline	30	NULL
967	196	2.15146052936196e-06	16.1147740401793	0.472755023976788	0.0271330657415092	0.103617908805609	1.27395833913237	0	0	0	0	0	0	0	100	45.3667	1.58079	0	0	1000	0	160.733	2.83941	0	1	0	0.105356	NULL	COMPLETE	2013-11-26 19:24:52	2823.273421	0	0	0	0	0	0	baseline	30	NULL
968	103	0.000367591592463507	8.96356972283684	0.0558472226839513	0.844411568483338	0.122243561781943	1.14655597816687	0	0	0	0	0	0	0	100	15.7667	0.558768	0	0	1000	0	69.9333	1.50407	0	1	0	0.302444	NULL	COMPLETE	2013-11-26 18:42:52	303.771277	0	0	0	0	0	0	baseline	30	NULL
969	165	7.52501367387302e-06	9.55010147532448	0.902338668238372	0.0450589405372739	0.242985510826111	0.486999241500162	0	0	0	0	0	0	0	100	32.4333	1.5206	0	0	1000	0	106.867	2.65497	0	1	0	0.161043	NULL	COMPLETE	2013-11-26 18:54:08	981.065626	0	0	0	0	0	0	baseline	30	NULL
970	125	7.57583636551257e-06	5.50938580534421	0.261581262340769	0.22257213271223	0.114602117519826	1.49426120447693	0	0	0	0	0	0	0	100	23	0.816497	0	0	1000	0	123.333	3.97772	0	1	0	0.206782	NULL	COMPLETE	2013-11-26 18:43:27	341.040472	0	0	0	0	0	0	baseline	30	NULL
971	187	4.6680145994974e-06	5.22215160774067	0.115267184562981	0.991046930197626	0.390579839982092	0.185012682736851	0	0	0	0	0	0	0	100	22.6	0.916515	0.991622	0.004326	86	36.7369	1000	0	0	0	1	0.205986	NULL	COMPLETE	2013-11-26 18:37:49	5.653781	0	0	0	0	0	0	baseline	30	NULL
972	146	0.520810855128911	6.66905165533535	0.0724561479873955	0.905760229332373	0.158019051142037	1.46709369543707	0	0	0	0	0	0	0	100	16.9	0.789515	0	0	1000	0	40.5667	1.05462	0	1	0	0.324147	NULL	COMPLETE	2013-11-26 18:43:03	319.853366	0	0	0	0	0	0	baseline	30	NULL
973	47	4.07532774562249e-06	16.4480009488761	0.865974597400054	0.0265605130698532	0.105241654440761	0.761031593333464	0	0	0	0	0	0	0	100	17.3	0.585947	0	0	1000	0	74.3667	2.415	0	1	0	0.275636	NULL	COMPLETE	2013-11-26 18:41:44	242.926551	0	0	0	0	0	0	baseline	30	NULL
974	89	1.04827519161635e-05	6.41502111684531	0.0936988559551537	0.991403908701614	0.301197472773492	0.0644038212182932	0	0	0	0	0	0	0	100	16.1333	0.669992	0.874532	0.179027	280.267	183.346	1000	0	0	0	1	0.294729	NULL	COMPLETE	2013-11-26 18:38:01	19.792243	0	0	0	0	0	0	baseline	30	NULL
975	12	1.39525757942279e-06	6.15519454469904	0.0964281540364027	0.976771379355341	0.464013775344938	0.865553763315547	0	0	0	0	0	0	0	100	40.3	2.6096	0.916666	0.00081	49.4333	3.27295	1000	0	0	0	1	0.115734	NULL	COMPLETE	2013-11-26 18:37:43	3.220124	0	0	0	0	0	0	baseline	30	NULL
976	7	1.08434637553759e-06	5.90270741144195	0.64673172403127	0.109524559695274	0.136237674672157	1.47666524454253	0	0	0	0	0	0	0	100	17.0333	0.546707	0.82381	0.087933	30.6	16.8396	1000	0	0	0	1	0.281884	NULL	COMPLETE	2013-11-26 18:37:41	2.178075	0	0	0	0	0	0	baseline	30	NULL
977	86	0.0685108427902319	7.26168471737765	0.0601664644200355	0.685929691419005	0.101236521732062	1.03571877341019	0	0	0	0	0	0	0	100	23.2	0.791623	0	0	1000	0	43.3	1.55242	0	1	0	0.310157	NULL	COMPLETE	2013-11-26 18:40:50	196.629816	0	0	0	0	0	0	baseline	30	NULL
978	50	1.14957774438255e-06	8.67680336814374	0.0815931383986026	0.548012568615377	0.1093924167566	0.552685649960768	0	0	0	0	0	0	0	100	17.1	0.538516	0.905333	0.119325	96.4333	77.4427	1000	0	0	0	1	0.278605	NULL	COMPLETE	2013-11-26 18:37:41	11.576587	0	0	0	0	0	0	baseline	30	NULL
979	82	0.0258998316526353	11.4944829896558	0.0563830365426838	0.998699324438348	0.406917750369757	0.105845402698033	0	0	0	0	0	0	0	100	19.5333	0.763035	0	0	1000	0	175.233	10.7817	0	1	0	0.241058	NULL	COMPLETE	2013-11-26 18:42:38	311.99319	0	0	0	0	0	0	baseline	30	NULL
980	18	1.91206564418125e-06	8.87416540295817	0.243526626843959	0.202205842826515	0.118628648482263	1.237550492296	0	0	0	0	0	0	0	100	15.0333	0.546707	0.788889	0.163173	79.1333	56.4197	1000	0	0	0	1	0.318396	NULL	COMPLETE	2013-11-26 18:37:29	8.731353	0	0	0	0	0	0	baseline	30	NULL
981	117	3.43123192022399e-05	6.58245808095671	0.087761293631047	0.769241749774665	0.102087561134249	0.78056324660778	0	0	0	0	0	0	0	100	13.9667	0.481894	0	0	1000	0	94.3667	3.54479	0	1	0	0.342767	NULL	COMPLETE	2013-11-26 18:40:46	206.837998	0	0	0	0	0	0	baseline	30	NULL
982	142	2.45056067503054e-06	7.29890302522108	0.104833888355643	0.711405101697892	0.312665694300085	1.490345760989	0	0	0	0	0	0	0	100	20.7667	0.919541	0.941784	0.088142	124.7	107.967	1000	0	0	0	1	0.231726	NULL	COMPLETE	2013-11-26 18:37:40	26.35492	0	0	0	0	0	0	baseline	30	NULL
983	114	0.0175318827656292	6.94167953100987	0.0649733992759138	0.996097675990313	0.103862707316875	0.226490064731333	0	0	0	0	0	0	0	100	13.8333	0.521749	0	0	1000	0	98.2	6.82349	0	1	0	0.34677	NULL	COMPLETE	2013-11-26 18:41:09	237.576827	0	0	0	0	0	0	baseline	30	NULL
984	117	0.174386351076969	5.43766041053459	0.0664526987820864	0.898734242655337	0.21511190328747	1.23257106136763	0	0	0	0	0	0	0	100	42.4667	1.668	0	0	1000	0	78.4333	1.43023	0	1	0	0.143923	NULL	COMPLETE	2013-11-26 18:44:39	450.503431	0	0	0	0	0	0	baseline	30	NULL
985	119	0.00747797035741839	10.400014341576	0.0448005497455597	0.962936086580157	0.117898705694824	0.375288040493615	0	0	0	0	0	0	0	100	14.4	0.489898	0	0	1000	0	72.7333	3.01035	0	1	0	0.34033	NULL	COMPLETE	2013-11-26 18:42:49	342.093331	0	0	0	0	0	0	baseline	30	NULL
986	154	3.27777839796288e-05	6.51476625702344	0.111204588320106	0.516527725383639	0.196926122531295	1.48187541665044	0	0	0	0	0	0	0	100	26.8	1.19443	0	0	1000	0	126.467	4.25624	0	1	0	0.178345	NULL	COMPLETE	2013-11-26 18:46:38	585.84768	0	0	0	0	0	0	baseline	30	NULL
987	14	3.20395045979309e-06	11.5519452036824	0.784209117293358	0.0505029349587858	0.117824863921851	0.956873286212794	0	0	0	0	0	0	0	100	14.0333	0.314466	0	0	1000	0	81.6333	7.90984	0	1	0	0.339986	NULL	COMPLETE	2013-11-26 18:37:33	45.258477	0	0	0	0	0	0	baseline	30	NULL
988	83	1.11093156162896e-06	5.09845123626292	0.129113995470107	0.650963116437197	0.108496814593673	0.688111833382864	0	0	0	0	0	0	0	100	14.7333	0.573488	0.959839	0.038526	74.6	52.6856	1000	0	0	0	1	0.320041	NULL	COMPLETE	2013-11-26 18:36:48	4.936831	0	0	0	0	0	0	baseline	30	NULL
989	144	1.06012996447228e-06	12.4917037982959	0.128079639282078	0.269391138339415	0.10476184701547	1.49940435001161	0	0	0	0	0	0	0	100	14.6	0.489898	0.10625	0.166272	233.833	46.2609	1000	0	0	0	1	0.326344	NULL	COMPLETE	2013-11-26 18:47:26	646.922903	0	0	0	0	0	0	baseline	30	NULL
990	111	0.0331172448703639	12.1659142815042	0.037466892041266	0.709874704247341	0.217964040581137	1.22376620514551	0	0	0	0	0	0	0	100	40.5667	1.56383	0	0	1000	0	58.9667	2.02457	0	1	0	0.200918	NULL	COMPLETE	2013-11-26 18:47:24	647.810811	0	0	0	0	0	0	baseline	30	NULL
991	44	2.25092418724848e-06	13.282043482177	0.393316291738302	0.0732163891661912	0.103173591475934	1.41399103538599	0	0	0	0	0	0	0	100	16.9	0.597216	0	0	1000	0	111.233	6.70166	0	1	0	0.279595	NULL	COMPLETE	2013-11-26 18:39:34	179.66193	0	0	0	0	0	0	baseline	30	NULL
992	175	0.20058445883156	6.40199269168079	0.0520916276145726	0.989014701219276	0.226345771458	0.834438885343261	0	0	0	0	0	0	0	100	45	2.62043	0	0	1000	0	146.867	3.85343	0	1	0	0.107049	NULL	COMPLETE	2013-11-26 18:57:49	1278.780398	0	0	0	0	0	0	baseline	30	NULL
993	77	1.40231988394787e-06	7.62747233733535	0.393109022174031	0.141426553018391	0.113326686061919	0.17614423442632	0	0	0	0	0	0	0	100	15.3333	0.471405	0	0	1000	0	154.6	5.0372	0	1	0	0.311301	NULL	COMPLETE	2013-11-26 18:39:29	181.269136	0	0	0	0	0	0	baseline	30	NULL
994	27	2.15529414787519e-05	6.02916199946776	0.971317891264334	0.0589428129605949	0.103369677625597	0.860183100507129	0	0	0	0	0	0	0	100	19.7667	0.558768	0	0	1000	0	69.2333	2.60363	0	1	0	0.244714	NULL	COMPLETE	2013-11-26 18:37:26	57.794559	0	0	0	0	0	0	baseline	30	NULL
995	65	0.00400187036925012	9.11772891762666	0.0280759292654693	0.906758001772687	0.114641522523016	1.36423021857394	0	0	0	0	0	0	0	100	39.7	1.48661	0	0	1000	0	117.633	2.86918	0	1	0	0.121036	NULL	COMPLETE	2013-11-26 18:46:38	611.287205	0	0	0	0	0	0	baseline	30	NULL
996	38	0.00847783289140845	10.8708946825936	0.0557238932233304	0.674652159679681	0.116246320959181	0.454637775283773	0	0	0	0	0	0	0	100	16.1333	0.339935	0	0	1000	0	58.0333	2.63923	0	1	0	0.348843	NULL	COMPLETE	2013-11-26 18:38:00	97.276717	0	0	0	0	0	0	baseline	30	NULL
997	131	0.0484346482695455	6.45992945414037	0.0763749838806689	0.837554067140445	0.148085058573633	0.816484382539056	0	0	0	0	0	0	0	100	17.7667	0.667499	0	0	1000	0	46.6	2.00997	0	1	0	0.332999	NULL	COMPLETE	2013-11-26 18:40:48	266.589678	0	0	0	0	0	0	baseline	30	NULL
998	63	1.24608740102096e-06	10.1464293990284	0.282413161825389	0.154176559299231	0.103594005852938	0.324777556476183	0	0	0	0	0	0	0	100	14.2	0.476095	0	0	1000	0	125.033	6.45747	0	1	0	0.338483	NULL	COMPLETE	2013-11-26 18:38:38	162.187143	0	0	0	0	0	0	baseline	30	NULL
999	59	9.24372658583661e-05	18.095332068624	0.0190035467967391	0.940498452400789	0.165154782589525	1.28983586707385	0	0	0	0	0	0	0	100	29.2	0.945163	0.174011	0.273924	367.267	125.328	1000	0	0	0	1	0.158336	NULL	COMPLETE	2013-11-26 18:42:15	386.00261	0	0	0	0	0	0	baseline	30	NULL
1000	175	0.41973924785692	6.92625227849931	0.0645091403275728	0.222427628468722	0.116863341722637	0.709941831759643	0	0	0	0	0	0	0	100	30.4333	0.495536	0	0	1000	0	48	1.57056	0	1	0	0.325116	NULL	COMPLETE	2013-11-26 18:44:08	502.166245	0	0	0	0	0	0	baseline	30	NULL
1001	181	0.00127083502384748	5.93409939901903	0.0415315956342965	0.900915028294548	0.185189917404205	1.41033348146593	0	0	0	0	0	0	0	100	127.2	6.00777	0	0	1000	0	328.8	5.23068	0	1	0	0.0401854	NULL	COMPLETE	2013-11-26 19:57:06	3281.918125	0	0	0	0	0	0	baseline	30	NULL
1002	189	0.184443046915056	16.2442984688096	0.0248656226322055	0.906948381336406	0.102777929138392	0.147394005500246	0	0	0	0	0	0	0	100	18	0.516398	0	0	1000	0	116.133	7.693	0	1	0	0.30067	NULL	COMPLETE	2013-11-26 19:24:03	1299.225186	0	0	0	0	0	0	baseline	30	NULL
1003	8	1.49095657612033e-06	17.8257434151601	0.0286873434670269	0.874021751340479	0.133421923127025	0.466539864144288	0	0	0	0	0	0	0	100	15.0667	0.359011	0.870833	0.022437	38.8	4.65761	1000	0	0	0	1	0.31353	NULL	COMPLETE	2013-11-26 19:02:24	3.427262	0	0	0	0	0	0	baseline	30	NULL
1004	147	2.11455071746664e-05	13.4914145385846	0.0410298281349242	0.998048303183168	0.450047102477402	0.650292020919733	0	0	0	0	0	0	0	100	44.9	2.87924	0.992063	0.002629	68.3667	30.828	1000	0	0	0	1	0.102427	NULL	COMPLETE	2013-11-26 19:02:39	19.635207	0	0	0	0	0	0	baseline	30	NULL
1005	110	0.0168858948768515	16.3984885683749	0.0122000593692064	0.82101748790592	0.119495205767453	1.25678948409855	0	0	0	0	0	0	0	100	101.167	6.08322	0	0	1000	0	158.033	3.85991	0	1	0	0.0656756	NULL	COMPLETE	2013-11-26 19:46:45	2672.68838	0	0	0	0	0	0	baseline	30	NULL
1006	88	6.26831525172064e-06	11.510009993799	0.0685461251996458	0.447873608442023	0.100283690914512	1.46764519772492	0	0	0	0	0	0	0	100	18.6667	0.649786	0.043182	0.175883	482.933	394.841	706.267	386.192	0	0.366667	0.633333	0.253213	NULL	COMPLETE	2013-11-26 19:07:44	332.431126	0	0	0	0	0	0	baseline	30	NULL
1007	135	0.798042328868668	9.40438879420981	0.043263957137242	0.239468063227832	0.108202386368066	1.49721764856251	0	0	0	0	0	0	0	100	32.8333	0.636832	0	0	1000	0	41.1	1.07548	0	1	0	0.293609	NULL	COMPLETE	2013-11-26 19:11:30	560.120331	0	0	0	0	0	0	baseline	30	NULL
1008	96	0.000153724059200627	18.0907469021622	0.0268192053772509	0.88935121987015	0.12205130616203	0.962850213649217	0	0	0	0	0	0	0	100	15.5667	0.558768	0	0	1000	0	92.8	3.19792	0	1	0	0.310059	NULL	COMPLETE	2013-11-26 19:09:56	466.984435	0	0	0	0	0	0	baseline	30	NULL
1009	18	1.19779482257356e-06	9.77665260783397	0.867044836049899	0.0439128899015486	0.123577918112278	1.34794918549946	0	0	0	0	0	0	0	100	19.1	0.7	0.087037	0.170139	529.4	413.512	632.9	420.227	0	0.433333	0.566667	0.248772	NULL	COMPLETE	2013-11-26 19:02:56	55.295826	0	0	0	0	0	0	baseline	30	NULL
1010	6	0.116639819691702	5.74388888082467	0.108527498319745	0.552555843023583	0.102308930270374	0.934295232756995	0	0	0	0	0	0	0	100	17.5	0.619139	0	0	1000	0	32.4333	1.45335	0	1	0	0.340969	NULL	COMPLETE	2013-11-26 19:02:09	7.674865	0	0	0	0	0	0	baseline	30	NULL
1011	182	1.56445996416291e-05	8.42184113222174	0.055327377980575	0.835570063674822	0.150421125721186	1.36441478605382	0	0	0	0	0	0	0	100	19.7667	0.61554	0.082234	0.243985	227.233	59.5128	1000	0	0	0	1	0.239056	NULL	COMPLETE	2013-11-26 19:13:26	685.275818	0	0	0	0	0	0	baseline	30	NULL
1012	13	1.03729023981245e-06	9.42926009418443	0.874702753964812	0.0694121182896197	0.235338796302676	1.05296844776953	0	0	0	0	0	0	0	100	14.2	0.476095	0.594872	0.325105	82.9333	55.3233	1000	0	0	0	1	0.337233	NULL	COMPLETE	2013-11-26 19:02:12	13.562249	0	0	0	0	0	0	baseline	30	NULL
1013	189	0.0720550972249293	11.506138619734	0.0360697621945292	0.999492324423045	0.133186471555382	0.198911215770058	0	0	0	0	0	0	0	100	17	0.68313	0	0	1000	0	181.5	12.1099	0	1	0	0.28183	NULL	COMPLETE	2013-11-26 19:20:17	1101.149152	0	0	0	0	0	0	baseline	30	NULL
1014	86	0.0298845202942952	17.8291634062771	0.0267996308393776	0.973215925041586	0.152940279897302	0.657006889050826	0	0	0	0	0	0	0	100	15.3	0.585947	0	0	1000	0	58.5667	2.13983	0	1	0	0.321346	NULL	COMPLETE	2013-11-26 19:08:57	421.487687	0	0	0	0	0	0	baseline	30	NULL
1015	146	5.77247726792633e-06	7.04957752837799	0.0896171240601689	0.660391747020185	0.108156037889421	0.668142290231772	0	0	0	0	0	0	0	100	15.3667	0.546707	0.002283	0.003681	747.1	386.343	406.733	388.517	0	0.7	0.3	0.30924	NULL	COMPLETE	2013-11-26 19:07:27	333.281132	0	0	0	0	0	0	baseline	30	NULL
1016	104	1.1821042489945e-06	13.5996829427313	0.0378548761364073	0.915299227694049	0.154861851688474	0.898447303737048	0	0	0	0	0	0	0	100	15.0333	0.546707	0.989423	0.005115	28.2	12.7159	1000	0	0	0	1	0.316352	NULL	COMPLETE	2013-11-26 19:01:58	5.260148	0	0	0	0	0	0	baseline	30	NULL
1017	132	0.00012194768243921	17.2962115763221	0.223103353055194	0.0311263492330909	0.112255249731243	1.20235925030429	0	0	0	0	0	0	0	100	172.133	4.60965	0	0	1000	0	188.9	4.68579	0	1	0	0.0551116	NULL	COMPLETE	2013-11-26 20:09:21	4047.653639	0	0	0	0	0	0	baseline	30	NULL
1018	194	1.68078831286025e-05	19.0403687965591	0.670954416040331	0.0308209967333823	0.135606737155467	1.43651797607541	0	0	0	0	0	0	0	100	18.6	0.757188	0	0	1000	0	53.8667	1.17568	0	1	0	0.281592	NULL	COMPLETE	2013-11-26 19:21:29	1177.502583	0	0	0	0	0	0	baseline	30	NULL
1019	44	0.000202357657838754	16.1191422899719	0.0379333549644798	0.998818643158302	0.383541631139815	1.19721529020695	0	0	0	0	0	0	0	100	21	0.894427	0.976515	0.004165	26.9	6.66008	1000	0	0	0	1	0.227194	NULL	COMPLETE	2013-11-26 19:01:53	5.673463	0	0	0	0	0	0	baseline	30	NULL
1020	121	0.000578383802161637	6.94515870534815	0.0963841937482357	0.538188596256077	0.100788861699402	1.44268330200342	0	0	0	0	0	0	0	100	18.3	0.525991	0	0	1000	0	56.4333	1.05462	0	1	0	0.271602	NULL	COMPLETE	2013-11-26 19:06:39	293.525093	0	0	0	0	0	0	baseline	30	NULL
1021	69	4.66015797092456e-06	8.48775048856623	0.595900187734514	0.0855699675157666	0.120386120583862	0.579899509628303	0	0	0	0	0	0	0	100	15.1333	0.561743	0	0	1000	0	80.4333	2.66687	0	1	0	0.314077	NULL	COMPLETE	2013-11-26 19:04:31	173.625455	0	0	0	0	0	0	baseline	30	NULL
1022	126	0.00127743564934737	12.5254171644337	0.036943795857951	0.991011562524363	0.120368651859462	1.05802414091304	0	0	0	0	0	0	0	100	14.1333	0.498888	0	0	1000	0	94.0333	4.64387	0	1	0	0.338638	NULL	COMPLETE	2013-11-26 19:10:04	509.175745	0	0	0	0	0	0	baseline	30	NULL
1023	193	0.00175011549319925	17.7758607571013	0.0375724376644939	0.486932383617386	0.114957002177835	0.387961640576832	0	0	0	0	0	0	0	100	22.2333	0.803465	0	0	1000	0	76	3.48329	0	1	0	0.320849	NULL	COMPLETE	2013-11-26 19:21:14	1179.722858	0	0	0	0	0	0	baseline	30	NULL
1024	174	0.493948283793338	5.51815933198668	0.0589158695656806	0.142679110867903	0.102339114900678	1.46638297667727	0	0	0	0	0	0	0	100	45.6333	0.912262	0	0	1000	0	53.9333	1.12349	0	1	0	0.217413	NULL	COMPLETE	2013-11-26 19:11:48	620.139625	0	0	0	0	0	0	baseline	30	NULL
1025	123	0.064064326367992	5.0930658809375	0.0820813162717968	0.951044857967645	0.356464820634574	1.24800379264867	0	0	0	0	0	0	0	100	114.367	11.8701	0	0	1000	0	180.4	6.11882	0	1	0	0.0586698	NULL	COMPLETE	2013-11-26 19:19:10	1064.977881	0	0	0	0	0	0	baseline	30	NULL
1026	108	1.76350991722393e-06	16.5585609269328	0.131931179435924	0.210047913482413	0.123766226414591	0.0105617911717854	0	0	0	0	0	0	0	100	14.3	0.458258	0	0	1000	0	1000	0	0	1	0	0.33605	NULL	COMPLETE	2013-11-26 19:08:58	453.165183	0	0	0	0	0	0	baseline	30	NULL
1027	148	0.0118188353897969	9.55565762589686	0.023980469442904	0.336457875790074	0.123310906626284	1.39901772161014	0	0	0	0	0	0	0	100	258.667	8.50621	0.213739	0.017575	978.567	43.7643	1000	0	0.666667	0	0.333333	0.0372806	NULL	COMPLETE	2013-11-26 20:56:31	6911.430488	0	0	0	0	0	0	baseline	30	NULL
1028	37	0.0022427808111641	14.4992567866575	0.0364342464599758	0.990172367775813	0.1926154544577	0.0133605944854207	0	0	0	0	0	0	0	100	14.4333	0.61554	0	0	1000	0	930.167	53.3548	0	1	0	0.331469	NULL	COMPLETE	2013-11-26 19:03:01	103.47584	0	0	0	0	0	0	baseline	30	NULL
1029	9	5.70527296480936e-06	8.53903530281968	0.037397796055302	0.722235631663352	0.105336142890155	1.41654203437502	0	0	0	0	0	0	0	100	37.3333	1.19257	0.874074	0.037761	53.0333	22.5986	1000	0	0	0	1	0.125306	NULL	COMPLETE	2013-11-26 19:01:20	5.227962	0	0	0	0	0	0	baseline	30	NULL
1030	47	0.000354604816520099	16.2327986198943	0.0200548791326582	0.995443276362494	0.256760056968778	1.48446108277421	0	0	0	0	0	0	0	100	69.7	4.4658	0.960284	0.035906	157.4	149.433	1000	0	0	0	1	0.0673191	NULL	COMPLETE	2013-11-26 19:01:45	30.671006	0	0	0	0	0	0	baseline	30	NULL
1031	129	0.000181221199753236	14.1467825800646	0.0198320900090039	0.999809212516993	0.204043644946069	0.574840560315642	0	0	0	0	0	0	0	100	60.6667	2.62467	0.992248	0	68.2333	3.04065	1000	0	0	0	1	0.076465	NULL	COMPLETE	2013-11-26 19:01:34	22.069883	0	0	0	0	0	0	baseline	30	NULL
1032	15	4.68162708397483e-06	5.49405375029892	0.1861081791576	0.25653929868713	0.104149937536567	1.4604341450613	0	0	0	0	0	0	0	100	29.8333	1.00277	0.611111	0.30603	178.767	114.753	1000	0	0	0	1	0.158191	NULL	COMPLETE	2013-11-26 19:01:28	18.192254	0	0	0	0	0	0	baseline	30	NULL
1033	102	4.98402109017632e-05	18.4779908251949	0.76638575992547	0.0104460373986512	0.244060651771724	0.396797372817528	0	0	0	0	0	0	0	100	162.167	3.61555	0.010458	0.007566	449.667	303.812	815.2	334.986	0	0.233333	0.766667	0.0585816	NULL	COMPLETE	2013-11-26 19:48:27	2843.907788	0	0	0	0	0	0	baseline	30	NULL
1034	150	0.00097858778525373	11.6481833660509	0.0804960431996733	0.193340227240697	0.117435542400926	0.267237385571934	0	0	0	0	0	0	0	100	41.7333	0.628932	0	0	1000	0	108.567	5.59573	0	1	0	0.234927	NULL	COMPLETE	2013-11-26 19:13:23	740.904492	0	0	0	0	0	0	baseline	30	NULL
1035	22	1.44527349112311e-05	9.31154136313125	0.999540404882282	0.0431422081310302	0.10363606736064	1.11964018633589	0	0	0	0	0	0	0	100	15.9333	0.359011	0	0	1000	0	60.4333	2.94033	0	1	0	0.299894	NULL	COMPLETE	2013-11-26 19:02:00	59.650826	0	0	0	0	0	0	baseline	30	NULL
1036	159	0.744399494045987	8.23261094745249	0.0526751403231174	0.878197929356247	0.142372793145478	0.327447591933887	0	0	0	0	0	0	0	100	19.9667	0.706321	0	0	1000	0	67.9	3.4093	0	1	0	0.291007	NULL	COMPLETE	2013-11-26 19:09:25	508.280577	0	0	0	0	0	0	baseline	30	NULL
1037	31	2.00953613461158e-06	7.18309538555332	0.205419328529388	0.212990906089544	0.101986819785088	0.0705816573440097	0	0	0	0	0	0	0	100	22.3	0.737111	0	0	1000	0	310.667	18.1132	0	1	0	0.212547	NULL	COMPLETE	2013-11-26 19:02:21	86.397306	0	0	0	0	0	0	baseline	30	NULL
1038	59	2.93088426813049e-06	16.911271517165	0.317174800205976	0.0338484805542976	0.111052592191845	1.47188180821482	0	0	0	0	0	0	0	100	66.7667	2.72866	0	0	1000	0	258.267	8.86541	0	1	0	0.0710856	NULL	COMPLETE	2013-11-26 19:23:52	1381.908441	0	0	0	0	0	0	baseline	30	NULL
1039	59	2.343187283011e-06	16.0450124589261	0.993919641012326	0.0142848775722086	0.129352134279907	0.785231398381293	0	0	0	0	0	0	0	100	47.4	1.81842	0	0	1000	0	154.267	3.44416	0	1	0	0.100907	NULL	COMPLETE	2013-11-26 19:16:01	911.117239	0	0	0	0	0	0	baseline	30	NULL
1040	95	3.96480634795909e-05	17.3114856670145	0.662355660228059	0.0311163542792201	0.119918666686863	0.0518183645862155	0	0	0	0	0	0	0	100	19.7667	0.715697	0	0	1000	0	371.733	17.3838	0	1	0	0.342095	NULL	COMPLETE	2013-11-26 19:07:30	400.977311	0	0	0	0	0	0	baseline	30	NULL
1041	173	0.346728532380159	5.24035451351665	0.0558531614951789	0.0115529005415738	0.100282754562795	1.48561584677082	0	0	0	0	0	0	0	100	53.3	0.822598	0	0	1000	0	61.9667	1.19676	0	1	0	0.18457	NULL	COMPLETE	2013-11-26 19:12:25	699.282038	0	0	0	0	0	0	baseline	30	NULL
1042	12	1.25047533217271e-06	8.74877736670896	0.126072171377018	0.416934119071811	0.151275731064379	0.353937080244068	0	0	0	0	0	0	0	100	15.2667	0.442217	0.866667	0.073283	67.3667	23.4911	1000	0	0	0	1	0.308608	NULL	COMPLETE	2013-11-26 19:00:49	3.412326	0	0	0	0	0	0	baseline	30	NULL
1043	40	2.05316660914217e-05	11.142740243813	0.695913617964834	0.0566399362869561	0.150337475631386	0.216466300478205	0	0	0	0	0	0	0	100	16.4667	0.618241	0	0	1000	0	110.467	4.12903	0	1	0	0.300474	NULL	COMPLETE	2013-11-26 19:03:03	139.638176	0	0	0	0	0	0	baseline	30	NULL
1044	129	0.0472451555712495	19.9592746619601	0.0243814801797271	0.915557341184467	0.134368832595646	0.813951942257118	0	0	0	0	0	0	0	100	15.4333	0.495536	0	0	1000	0	48.3333	1.32497	0	1	0	0.345699	NULL	COMPLETE	2013-11-26 19:13:40	781.882725	0	0	0	0	0	0	baseline	30	NULL
1045	73	0.00948359862078331	16.254845703952	0.0393527587875724	0.2368497219868	0.143240674864501	1.44926846664166	0	0	0	0	0	0	0	100	58	0.966092	0	0	1000	0	68.8	1.42361	0	1	0	0.155398	NULL	COMPLETE	2013-11-26 19:12:24	706.886111	0	0	0	0	0	0	baseline	30	NULL
1046	172	0.347712171997034	8.60399826895446	0.0526597758289427	0.921091914176941	0.106575282476842	1.06941681831144	0	0	0	0	0	0	0	100	15.3	0.640312	0	0	1000	0	42.9667	1.47158	0	1	0	0.345683	NULL	COMPLETE	2013-11-26 19:09:20	523.951598	0	0	0	0	0	0	baseline	30	NULL
1047	138	0.251953774363586	10.1184690638911	0.0429713167250156	0.778832730604336	0.102616072166711	1.09565755868098	0	0	0	0	0	0	0	100	20.1	0.597216	0	0	1000	0	41.8667	1.40791	0	1	0	0.328404	NULL	COMPLETE	2013-11-26 19:08:12	459.523246	0	0	0	0	0	0	baseline	30	NULL
1048	32	0.000314896480896589	13.7518945848569	0.372069333447143	0.0793123957701027	0.12198679195717	1.01945862096269	0	0	0	0	0	0	0	100	16.7333	0.512076	0	0	1000	0	43.8667	0.884433	0	1	0	0.319028	NULL	COMPLETE	2013-11-26 19:02:35	131.309949	0	0	0	0	0	0	baseline	30	NULL
1049	119	9.82199489456427e-05	12.2540929052047	0.49443643563427	0.0597800691612065	0.108709671534598	1.43095555904089	0	0	0	0	0	0	0	100	18.6667	0.649786	0	0	1000	0	47.3333	0.869227	0	1	0	0.291877	NULL	COMPLETE	2013-11-26 19:08:33	490.216207	0	0	0	0	0	0	baseline	30	NULL
1050	6	1.45314357253021e-06	16.4780158316717	0.470815759152174	0.0439079909119755	0.128146395366639	1.07920374187874	0	0	0	0	0	0	0	100	22.3	0.640312	0.438889	0.314711	297.1	389.789	797.6	367.244	0	0.233333	0.766667	0.212547	NULL	COMPLETE	2013-11-26 19:00:46	22.816771	0	0	0	0	0	0	baseline	30	NULL
1051	29	0.0798440809308299	9.75960806012154	0.0472133157309145	0.79170009214431	0.100815051048994	0.869045586690772	0	0	0	0	0	0	0	100	17.7	0.458258	0	0	1000	0	41.0333	1.27759	0	1	0	0.327272	NULL	COMPLETE	2013-11-26 19:01:24	61.762603	0	0	0	0	0	0	baseline	30	NULL
1052	37	0.00059268391307479	8.932584177237	0.0839611438568681	0.613466470735148	0.116076495032758	0.790085325948894	0	0	0	0	0	0	0	100	13.9333	0.359011	0	0	1000	0	53.9667	2.19823	0	1	0	0.34949	NULL	COMPLETE	2013-11-26 19:01:37	76.431819	0	0	0	0	0	0	baseline	30	NULL
1053	141	0.0520075962986387	17.7461492782459	0.012627562507987	0.990657760994509	0.188679326325655	1.21383740647929	0	0	0	0	0	0	0	100	142.367	10.461	0	0	1000	0	405.133	12.1236	0	1	0	0.0351066	NULL	COMPLETE	2013-11-26 21:55:32	10513.611915	0	0	0	0	0	0	baseline	30	NULL
1054	177	0.129871033802116	9.81014325632714	0.0376593321561813	0.794555499451235	0.148019338957965	0.0165141988149844	0	0	0	0	0	0	0	100	31.8	1.10755	0	0	1000	0	792.4	60.6798	0	1	0	0.220649	NULL	COMPLETE	2013-11-26 19:15:28	916.958765	0	0	0	0	0	0	baseline	30	NULL
1055	161	8.04044363330065e-06	8.6411703331396	0.0244127502664924	0.991459387354553	0.111681721080095	1.20470786932623	0	0	0	0	0	0	0	100	48.3667	1.83455	0.993789	0	54.3	2.0025	1000	0	0	0	1	0.0974731	NULL	COMPLETE	2013-11-26 19:00:23	12.265338	0	0	0	0	0	0	baseline	30	NULL
1056	70	0.00160102214283292	9.21733623486944	0.0525124212726951	0.999939775327221	0.284680273942649	0.230232743571978	0	0	0	0	0	0	0	100	23.6667	1.27366	0.984285	0.004326	35.9	12.4936	1000	0	0	0	1	0.199321	NULL	COMPLETE	2013-11-26 19:00:11	4.461139	0	0	0	0	0	0	baseline	30	NULL
1057	167	0.777159093029151	6.29900352098048	0.0632141835521907	0.389128068694845	0.145537501294166	0.146153781460598	0	0	0	0	0	0	0	100	38.9333	0.727247	0	0	1000	0	116.833	8.13258	0	1	0	0.251905	NULL	COMPLETE	2013-11-26 19:09:22	554.970236	0	0	0	0	0	0	baseline	30	NULL
1058	82	0.00360323249513444	9.71039507770911	0.11698866984807	0.264005208853632	0.12530217776075	1.3442216510023	0	0	0	0	0	0	0	100	25.4333	0.803465	0	0	1000	0	42.1333	1.17568	0	1	0	0.301847	NULL	COMPLETE	2013-11-26 19:05:59	355.137123	0	0	0	0	0	0	baseline	30	NULL
1059	32	0.000102259849581604	12.5017834804021	0.428917973069474	0.0384034353774041	0.112875914666802	1.47395496039186	0	0	0	0	0	0	0	100	49.9333	2.18988	0	0	1000	0	102.133	1.64789	0	1	0	0.103725	NULL	COMPLETE	2013-11-26 19:09:11	548.367922	0	0	0	0	0	0	baseline	30	NULL
1060	149	1.02369050552778e-05	8.9076178544201	0.0767223481088877	0.77565903426148	0.224615538027138	0.956387970263604	0	0	0	0	0	0	0	100	15.7	0.640312	0.073378	0.245922	365.467	353.135	808.7	346.841	0	0.233333	0.766667	0.305665	NULL	COMPLETE	2013-11-26 19:07:11	428.477765	0	0	0	0	0	0	baseline	30	NULL
1061	149	0.00144258433153306	9.15600395295769	0.356533905258402	0.0157664672005922	0.104248242359608	1.4920203991374	0	0	0	0	0	0	0	100	33.8667	0.339935	0	0	1000	0	44.6	0.711805	0	1	0	0.2926	NULL	COMPLETE	2013-11-26 19:07:31	451.900032	0	0	0	0	0	0	baseline	30	NULL
1062	81	0.000131507827638885	5.77727760886773	0.11350231571123	0.350056662457064	0.116678124479949	1.46312531474279	0	0	0	0	0	0	0	100	41.0667	1.36463	0	0	1000	0	130.833	3.3375	0	1	0	0.115722	NULL	COMPLETE	2013-11-26 19:05:50	355.934643	0	0	0	0	0	0	baseline	30	NULL
1063	192	0.00319523244579823	15.1048409019131	0.0382635646965355	0.579540586099029	0.100502342358232	0.653538918693084	0	0	0	0	0	0	0	100	20.2333	0.61554	0	0	1000	0	56.5	1.47761	0	1	0	0.327924	NULL	COMPLETE	2013-11-26 19:17:11	1042.751794	0	0	0	0	0	0	baseline	30	NULL
1064	7	1.84170559766689e-06	12.7496661932673	0.683536209398881	0.0455617958214134	0.122171469405293	0.89775672562886	0	0	0	0	0	0	0	100	17.3333	0.537484	0.185714	0.304501	631.467	452.286	469.233	433.615	0	0.6	0.4	0.274985	NULL	COMPLETE	2013-11-26 19:00:11	23.236229	0	0	0	0	0	0	baseline	30	NULL
1065	193	5.41383632710169e-05	10.9763629199006	0.0152821899391711	0.939976391149685	0.105233658570796	1.3102889357321	0	0	0	0	0	0	0	100	89.9667	3.81648	0.006563	0.007441	901.333	83.9076	967.733	62.1321	0.066667	0.266667	0.666667	0.0525173	NULL	COMPLETE	2013-11-26 20:22:54	4989.602223	0	0	0	0	0	0	baseline	30	NULL
1066	31	1.66646417122372e-05	11.5097962343134	0.0365679815877229	0.91412273934111	0.178121588844806	1.16812383862212	0	0	0	0	0	0	0	100	22.9333	0.891939	0.96129	0.012912	39.6	16.0491	1000	0	0	0	1	0.206637	NULL	COMPLETE	2013-11-26 18:59:48	4.763387	0	0	0	0	0	0	baseline	30	NULL
1067	90	0.000220568733288549	15.151282484876	0.0731720188632607	0.388087161118165	0.157272231671959	0.443427130437922	0	0	0	0	0	0	0	100	17.4667	0.618241	0	0	1000	0	76.2667	2.27938	0	1	0	0.290839	NULL	COMPLETE	2013-11-26 19:07:06	450.271992	0	0	0	0	0	0	baseline	30	NULL
1068	102	1.61741891835415e-05	10.7973079883959	0.0470148983877152	0.720570905599743	0.132368612475693	0.945635825672653	0	0	0	0	0	0	0	100	20.0333	0.835996	0.000654	0.002446	945.767	202.924	229.467	206.391	0	0.933333	0.066667	0.233616	NULL	COMPLETE	2013-11-26 19:07:22	467.279936	0	0	0	0	0	0	baseline	30	NULL
1069	176	0.00889228861051643	6.95541852503084	0.0689747219439596	0.999847990460694	0.132833997346461	0.51426776984008	0	0	0	0	0	0	0	100	13.7	0.458258	0.821212	0.282369	199.467	264.972	1000	0	0.033333	0	0.966667	0.346888	NULL	COMPLETE	2013-11-26 19:00:45	72.05944	0	0	0	0	0	0	baseline	30	NULL
1070	172	3.57790845294633e-05	17.8476695413701	0.344070012215525	0.0448547219857574	0.103589302767068	1.23018040980212	0	0	0	0	0	0	0	100	27.1333	0.669992	0	0	1000	0	69.7333	1.09342	0	1	0	0.197039	NULL	COMPLETE	2013-11-26 19:23:07	1414.592091	0	0	0	0	0	0	baseline	30	NULL
1071	81	0.000384898895425691	7.73597681079991	0.0606114694382995	0.903467505704612	0.10631038127467	0.100470863431692	0	0	0	0	0	0	0	100	14.9333	0.359011	0	0	1000	0	187.633	8.45176	0	1	0	0.320437	NULL	COMPLETE	2013-11-26 19:02:24	172.569503	0	0	0	0	0	0	baseline	30	NULL
1072	93	0.000319428274015211	9.16439990280196	0.0723817059770226	0.659593232441694	0.103262630384415	0.427094776793383	0	0	0	0	0	0	0	100	14.4	0.489898	0	0	1000	0	73.3667	2.57531	0	1	0	0.342659	NULL	COMPLETE	2013-11-26 19:03:25	236.780692	0	0	0	0	0	0	baseline	30	NULL
1073	44	0.00334212466693693	6.47269076900557	0.059228285914287	0.970938226906583	0.155666725896299	1.31121891755378	0	0	0	0	0	0	0	100	22.1667	0.582142	0	0	1000	0	91.8333	2.96742	0	1	0	0.217536	NULL	COMPLETE	2013-11-26 19:00:54	88.769983	0	0	0	0	0	0	baseline	30	NULL
1074	47	6.42071051822628e-05	5.36264627822675	0.0377880504820496	0.809540416812524	0.105664853192866	1.48752929679118	0	0	0	0	0	0	0	100	81.0333	4.01234	0.011348	0.016235	859	186.819	761.433	190.242	0	0.633333	0.366667	0.0584588	NULL	COMPLETE	2013-11-26 19:04:30	303.998505	0	0	0	0	0	0	baseline	30	NULL
1075	18	0.000258596684736296	16.1469277366996	0.114617825718597	0.285061751492321	0.252254596911371	0.0159065354149789	0	0	0	0	0	0	0	100	16.9667	0.706321	0	0	1000	0	994.9	11.2882	0	1	0	0.294844	NULL	COMPLETE	2013-11-26 19:00:50	84.987877	0	0	0	0	0	0	baseline	30	NULL
1076	81	1.18514595879136e-06	5.3862381784711	0.0460980308707803	0.943128586979583	0.11397444922477	1.04336566150421	0	0	0	0	0	0	0	100	39.0333	1.44875	0.985597	0.004677	56.6667	22.4771	1000	0	0	0	1	0.120201	NULL	COMPLETE	2013-11-26 18:59:28	5.021885	0	0	0	0	0	0	baseline	30	NULL
1077	180	0.0329143494392677	17.6096117077395	0.0251097241416574	0.960817795712501	0.115535248722881	0.550448802951723	0	0	0	0	0	0	0	100	15.6	0.489898	0	0	1000	0	62.6667	2.6625	0	1	0	0.324408	NULL	COMPLETE	2013-11-26 19:18:52	1170.388228	0	0	0	0	0	0	baseline	30	NULL
1078	88	0.00064858220970705	17.2466787998565	0.0375427035614848	0.825191332958639	0.198396462667733	0.268093228661455	0	0	0	0	0	0	0	100	14.2	0.541603	0	0	1000	0	93.3	4.81075	0	1	0	0.345536	NULL	COMPLETE	2013-11-26 19:05:23	365.18586	0	0	0	0	0	0	baseline	30	NULL
1079	168	0.584257211666261	5.02359296195209	0.0828700291458517	0.60138218360953	0.134452257864177	1.410858781063	0	0	0	0	0	0	0	100	33.1667	0.819892	0	0	1000	0	43.1333	1.0562	0	1	0	0.279044	NULL	COMPLETE	2013-11-26 19:05:26	371.869059	0	0	0	0	0	0	baseline	30	NULL
1080	8	1.87427432880572e-06	11.0471982543822	0.107271731132641	0.331752345897257	0.156919730268419	1.24845841436414	0	0	0	0	0	0	0	100	20.1	0.7	0.85	0.059512	36.1	17.2266	1000	0	0	0	1	0.236232	NULL	COMPLETE	2013-11-26 18:59:18	4.364052	0	0	0	0	0	0	baseline	30	NULL
1081	43	0.00128639694631628	5.92577868024819	0.472245450597256	0.13353074574843	0.110273890011013	1.38978235479677	0	0	0	0	0	0	0	100	17.8667	0.498888	0	0	1000	0	36.6	0.840635	0	1	0	0.338597	NULL	COMPLETE	2013-11-26 19:00:21	69.843716	0	0	0	0	0	0	baseline	30	NULL
1082	97	0.734442993840042	8.48625425249338	0.0349529483355582	0.390770520782098	0.231993273831904	1.434963620177	0	0	0	0	0	0	0	100	152.8	4.58548	0.01512	0.008305	547.133	247.7	888.033	285.462	0.066667	0.133333	0.8	0.0609099	NULL	COMPLETE	2013-11-26 19:24:45	1539.255599	0	0	0	0	0	0	baseline	30	NULL
1083	87	3.89128830409273e-05	5.59065351844765	0.0493990741670132	0.715927422977984	0.140993978083134	1.41615589663386	0	0	0	0	0	0	0	100	83.3	5.65774	0	0	1000	0	489.7	42.3054	0	1	0	0.0569058	NULL	COMPLETE	2013-11-26 19:12:18	796.402886	0	0	0	0	0	0	baseline	30	NULL
1084	22	0.00788055882791163	8.76250702189282	0.129629645263776	0.207194360438734	0.100726412981749	1.39564419750357	0	0	0	0	0	0	0	100	31.3333	0.829993	0	0	1000	0	45.9667	0.912262	0	1	0	0.221804	NULL	COMPLETE	2013-11-26 19:00:23	81.416523	0	0	0	0	0	0	baseline	30	NULL
1085	133	0.00426719615278204	5.12741000624374	0.0806563356891274	0.998654555762187	0.222778923250735	1.31351452825125	0	0	0	0	0	0	0	100	24.6333	0.948098	0.008271	0.010517	612.267	363.042	657.8	366.225	0	0.466667	0.533333	0.190375	NULL	COMPLETE	2013-11-26 19:04:54	356.503052	0	0	0	0	0	0	baseline	30	NULL
1086	42	0.128444511382177	9.04295976040885	0.0493794213980436	0.994128203950822	0.248293266538531	0.143336679281201	0	0	0	0	0	0	0	100	23.8333	1.12793	0	0	1000	0	135.6	10.3782	0	1	0	0.198087	NULL	COMPLETE	2013-11-26 19:01:01	129.038404	0	0	0	0	0	0	baseline	30	NULL
1087	77	0.000383731123251851	11.5980212239083	0.0945321575272828	0.444176099495962	0.471289126202464	0.624476742795669	0	0	0	0	0	0	0	100	209.667	13.7631	0	0	1000	0	249.533	11.2212	0	1	0	0.0415846	NULL	COMPLETE	2013-11-26 19:30:57	1929.683304	0	0	0	0	0	0	baseline	30	NULL
1088	87	2.37128472236483e-05	9.42691530217417	0.0560279455967247	0.829289206769317	0.102428714279085	0.655957365301438	0	0	0	0	0	0	0	100	14.1667	0.453382	0.001533	0.003907	884.8	293.756	251.333	293.848	0	0.866667	0.133333	0.335765	NULL	COMPLETE	2013-11-26 19:02:00	199.300439	0	0	0	0	0	0	baseline	30	NULL
1089	56	0.000328070172134769	15.0744307565037	0.0236824974417686	0.993494126014411	0.202687708847225	1.35673096267739	0	0	0	0	0	0	0	100	30.6333	0.948098	0.909524	0.12397	144.9	142.422	1000	0	0	0	1	0.152018	NULL	COMPLETE	2013-11-26 18:59:14	33.699286	0	0	0	0	0	0	baseline	30	NULL
1090	24	0.0219318986908067	5.83325016661547	0.0575054185464978	0.996816756902263	0.286303232610226	0.588470170758665	0	0	0	0	0	0	0	100	95.8	5.77004	0	0	1000	0	352.167	23.1259	0	1	0	0.0485556	NULL	COMPLETE	2013-11-26 19:01:56	195.914947	0	0	0	0	0	0	baseline	30	NULL
1091	137	3.34880590082507e-05	15.4762186959852	0.0402615361381322	0.37929955823347	0.107088459189981	1.43735262769973	0	0	0	0	0	0	0	100	36.1667	1.12793	0	0	1000	0	150.567	3.14837	0	1	0	0.13038	NULL	COMPLETE	2013-11-26 19:25:17	1600.648822	0	0	0	0	0	0	baseline	30	NULL
1092	139	8.71716341371013e-05	5.07663592929021	0.123031419934705	0.999968895921484	0.497970827668905	1.32052195412572	0	0	0	0	0	0	0	100	37.1	3.04795	0.992806	0.000244	37.4	3.14749	1000	0	0	0	1	0.126596	NULL	COMPLETE	2013-11-26 18:58:36	5.622855	0	0	0	0	0	0	baseline	30	NULL
1093	157	1.23227220840853e-06	8.51596988737583	0.489206877769902	0.0774093037471175	0.118425307236612	0.50569988127565	0	0	0	0	0	0	0	100	23	0.68313	0	0	1000	0	125.433	4.20859	0	1	0	0.205113	NULL	COMPLETE	2013-11-26 19:08:21	590.925441	0	0	0	0	0	0	baseline	30	NULL
1094	111	0.000782934653490025	11.3838999753352	0.0262868255376816	0.992120747221634	0.191797598078847	1.2262019913923	0	0	0	0	0	0	0	100	44.6333	2.34497	0.003904	0.006014	801.3	281.802	592.2	290.108	0	0.666667	0.333333	0.105236	NULL	COMPLETE	2013-11-26 19:15:55	1051.193919	0	0	0	0	0	0	baseline	30	NULL
1095	178	0.947152932495878	13.0844631581567	0.031621478497982	0.871353410184383	0.110866207629442	0.106413672557101	0	0	0	0	0	0	0	100	18.9667	0.604612	0	0	1000	0	130.533	10.5285	0	1	0	0.302755	NULL	COMPLETE	2013-11-26 19:13:19	896.321237	0	0	0	0	0	0	baseline	30	NULL
1096	121	0.0272510740257175	7.40525286062621	0.0265690896194428	0.979572341311723	0.112716964818537	1.30359231095994	0	0	0	0	0	0	0	100	58.2	2.93712	0	0	1000	0	174.933	4.79537	0	1	0	0.0828442	NULL	COMPLETE	2013-11-26 19:15:14	1013.256235	0	0	0	0	0	0	baseline	30	NULL
1097	15	1.02721006570216e-06	13.9581428689416	0.417606667149812	0.0961502324789762	0.250871961843222	0.0903370464895852	0	0	0	0	0	0	0	100	15.5	0.562731	0	0	1000	0	239.533	15.876	0	1	0	0.309792	NULL	COMPLETE	2013-11-26 18:59:23	62.982507	0	0	0	0	0	0	baseline	30	NULL
1098	43	2.81415890871447e-05	5.0568549206946	0.046722567640245	0.829642002936453	0.12034003874287	1.01828537978465	0	0	0	0	0	0	0	100	62	3	0.213178	0.259319	741.867	253.876	1000	0	0.166667	0	0.833333	0.0757233	NULL	COMPLETE	2013-11-26 19:01:10	170.91048	0	0	0	0	0	0	baseline	30	NULL
1099	79	0.000177060516134307	9.27917835302651	0.64201990631409	0.0561355671379715	0.104228955134749	0.502950104712509	0	0	0	0	0	0	0	100	20	0.447214	0	0	1000	0	61.3667	1.95761	0	1	0	0.323752	NULL	COMPLETE	2013-11-26 19:01:56	217.806786	0	0	0	0	0	0	baseline	30	NULL
1100	11	1.56189535290929e-06	12.2699564881623	0.0319969689007849	0.995462629478425	0.17977493647486	0.465785807736684	0	0	0	0	0	0	0	100	22.2333	0.803465	0.909091	0.00088	38.1333	2.06128	1000	0	0	0	1	0.211045	NULL	COMPLETE	2013-11-26 18:58:19	3.544128	0	0	0	0	0	0	baseline	30	NULL
1101	188	0.166383766770206	5.76708428561687	0.102997209411114	0.999979631742463	0.292187446076423	0.210368909700774	0	0	0	0	0	0	0	100	15.7667	0.760847	0.993439	0.003605	21.4333	16.0783	1000	0	0	0	1	0.301806	NULL	COMPLETE	2013-11-26 18:58:18	3.404232	0	0	0	0	0	0	baseline	30	NULL
1102	188	0.0961829836989745	13.1983465817757	0.0178975346498191	0.58420399366878	0.116681865043938	1.25256855428684	0	0	0	0	0	0	0	100	87.6	1.40475	0	0	1000	0	99.1333	1.64789	0	1	0	0.112641	NULL	COMPLETE	2013-11-26 19:44:23	2777.902465	0	0	0	0	0	0	baseline	30	NULL
1103	158	0.0151330824404298	5.9742613194976	0.1141227632761	0.996305778389797	0.348156287893653	0.691039040635806	0	0	0	0	0	0	0	100	14.3667	0.657436	0	0	1000	0	74.4	2.34663	0	1	0	0.332888	NULL	COMPLETE	2013-11-26 19:04:11	371.690175	0	0	0	0	0	0	baseline	30	NULL
1104	52	0.0039448734547102	8.45037157298066	0.0717818299308419	0.682964801089838	0.108619169518352	0.675622187429108	0	0	0	0	0	0	0	100	15.4667	0.498888	0	0	1000	0	50.4667	1.99555	0	1	0	0.338023	NULL	COMPLETE	2013-11-26 18:59:32	102.71246	0	0	0	0	0	0	baseline	30	NULL
1105	49	5.00512618888454e-06	14.5668136933818	0.842094203922898	0.0350104426033795	0.103137797210366	0.340319605674595	0	0	0	0	0	0	0	100	14.5667	0.558768	0	0	1000	0	86.8333	3.76903	0	1	0	0.330647	NULL	COMPLETE	2013-11-26 19:00:57	188.468643	0	0	0	0	0	0	baseline	30	NULL
1106	70	0.0303867412663609	13.7973610311747	0.0147574471775442	0.700406194431707	0.105543377902359	1.49769530630438	0	0	0	0	0	0	0	100	112.033	4.77831	0	0	1000	0	134.633	3.391	0	1	0	0.0721669	NULL	COMPLETE	2013-11-26 19:16:38	1130.093137	0	0	0	0	0	0	baseline	30	NULL
1107	105	0.224284627222934	7.27343718288466	0.0695285797119141	0.990428352961317	0.30734536498785	0.0445735658542253	0	0	0	0	0	0	0	100	24.6	1.3064	0	0	1000	0	268.4	26.9822	0	1	0	0.198317	NULL	COMPLETE	2013-11-26 19:04:31	404.888969	0	0	0	0	0	0	baseline	30	NULL
1108	185	0.000203837120706569	14.9494327651337	0.0226646002847701	0.969089021906257	0.1543721168302	0.237482704785652	0	0	0	0	0	0	0	100	26.7667	0.955103	0	0	1000	0	170.4	6.0641	0	1	0	0.174855	NULL	COMPLETE	2013-11-26 19:30:09	1954.315146	0	0	0	0	0	0	baseline	30	NULL
1109	168	9.43725256344075e-06	8.21703217108734	0.0555087907705456	0.947086916770786	0.13585376990959	0.48003329830477	0	0	0	0	0	0	0	100	16.0667	0.512076	0.530159	0.351446	289.367	193.716	1000	0	0	0	1	0.296178	NULL	COMPLETE	2013-11-26 19:01:47	263.165449	0	0	0	0	0	0	baseline	30	NULL
1110	110	0.16685762230549	5.17829746589996	0.0983041378203779	0.999215717427433	0.376954461634159	0.083060296641197	0	0	0	0	0	0	0	100	35.5333	1.80247	0	0	1000	0	289.567	21.5603	0	1	0	0.132089	NULL	COMPLETE	2013-11-26 19:04:10	408.132799	0	0	0	0	0	0	baseline	30	NULL
1111	140	2.78598451168238e-06	14.3131145788357	0.865643258672208	0.022980248555541	0.131404208112508	0.230139168084133	0	0	0	0	0	0	0	100	30.3667	0.982627	0	0	1000	0	147.867	6.78102	0	1	0	0.165252	NULL	COMPLETE	2013-11-26 19:15:31	1092.061234	0	0	0	0	0	0	baseline	30	NULL
1112	144	0.00201625022052645	14.6329585672356	0.081234252313152	0.138349058572203	0.169563817139715	1.48758507039631	0	0	0	0	0	0	0	100	64.7333	1.15277	0	0	1000	0	76.5	1.52206	0	1	0	0.149203	NULL	COMPLETE	2013-11-26 19:21:38	1461.492448	0	0	0	0	0	0	baseline	30	NULL
1113	190	0.00017005155475088	6.88370113843121	0.16249846899882	0.382718854118139	0.108331156428903	1.13967621382792	0	0	0	0	0	0	0	100	15	0.447214	0	0	1000	0	52.6333	0.912262	0	1	0	0.334583	NULL	COMPLETE	2013-11-26 19:04:45	450.402101	0	0	0	0	0	0	baseline	30	NULL
1114	185	6.9217147903433e-06	5.5535302858334	0.0823565702885389	0.999867341481149	0.382856382615864	0.695504477319773	0	0	0	0	0	0	0	100	63.4667	4.2484	0.994595	0	67.7667	4.5364	1000	0	0	0	1	0.0744528	NULL	COMPLETE	2013-11-26 18:57:24	12.498663	0	0	0	0	0	0	baseline	30	NULL
1115	109	0.000343654094728026	12.2939984581899	0.207999039674178	0.0338094648905098	0.101274030655622	1.39783110155258	0	0	0	0	0	0	0	100	196	4.65475	0.08104	0.022232	994.267	17.8567	1000	0	0.866667	0	0.133333	0.0475922	NULL	COMPLETE	2013-11-26 19:57:25	3623.656353	0	0	0	0	0	0	baseline	30	NULL
1116	184	5.0707045811872e-06	5.57812935207039	0.561806075740606	0.0443544588051736	0.103425847552717	1.4332736565941	0	0	0	0	0	0	0	100	130.4	7.1068	0	0	1000	0	383.067	9.44434	0	1	0	0.037472	NULL	COMPLETE	2013-11-26 19:40:44	2623.599819	0	0	0	0	0	0	baseline	30	NULL
1117	38	1.89329776422633e-06	7.20207373262383	0.628386428579688	0.096588175278157	0.117734040599316	0.647314974782057	0	0	0	0	0	0	0	100	15.0333	0.406885	0	0	1000	0	103.867	7.95292	0	1	0	0.319698	NULL	COMPLETE	2013-11-26 18:58:20	81.453897	0	0	0	0	0	0	baseline	30	NULL
1118	104	1.69942284778159e-05	6.03240928146988	0.260023855371401	0.283780159894377	0.106318192463368	1.32555171170505	0	0	0	0	0	0	0	100	14.1	0.3	0	0	1000	0	70.8667	2.91814	0	1	0	0.340002	NULL	COMPLETE	2013-11-26 18:59:44	165.983035	0	0	0	0	0	0	baseline	30	NULL
1119	34	0.00637971966272552	9.74032126949169	0.022970411228016	0.710039747878909	0.116988360136747	1.31868460777914	0	0	0	0	0	0	0	100	109.5	5.80086	0	0	1000	0	188.3	4.18051	0	1	0	0.0507462	NULL	COMPLETE	2013-11-26 19:05:53	535.148034	0	0	0	0	0	0	baseline	30	NULL
1120	9	1.10899908482991e-06	7.18681337079033	0.632020294899121	0.0993851027451456	0.110181878414005	0.834152914178558	0	0	0	0	0	0	0	100	14.0333	0.481894	0.67037	0.235673	92.5	171.29	971.067	155.811	0	0.033333	0.966667	0.341281	NULL	COMPLETE	2013-11-26 18:57:01	5.375719	0	0	0	0	0	0	baseline	30	NULL
1121	109	1.80036178193919e-05	17.5519407109823	0.174498558044434	0.130987467011437	0.205311105772853	1.1484333862178	0	0	0	0	0	0	0	100	24	0.816497	0	0	1000	0	88.3	2.17792	0	1	0	0.199744	NULL	COMPLETE	2013-11-26 19:12:27	944.186241	0	0	0	0	0	0	baseline	30	NULL
1122	134	0.00966581406428205	8.18679351941682	0.0209912625141442	0.627879768144339	0.102783564385027	0.795086425701156	0	0	0	0	0	0	0	100	216.9	5.2176	0	0	1000	0	238.3	5.3799	0	1	0	0.0439277	NULL	COMPLETE	2013-11-26 19:39:27	2568.463348	0	0	0	0	0	0	baseline	30	NULL
1123	100	1.39087586352327e-06	7.30861807707697	0.0643197288736701	0.694951015990227	0.171511851996183	1.32569954095175	0	0	0	0	0	0	0	100	30.4667	1.30979	0.982667	0.012907	71.4	53.2157	1000	0	0	0	1	0.15519	NULL	COMPLETE	2013-11-26 18:56:42	8.176527	0	0	0	0	0	0	baseline	30	NULL
1124	26	0.033157870018201	15.7304030668456	0.0181097814347595	0.991896495921537	0.166620892006904	1.35329033810413	0	0	0	0	0	0	0	100	41.1333	1.5217	0	0	1000	0	144.4	5.62494	0	1	0	0.116798	NULL	COMPLETE	2013-11-26 19:00:06	212.180135	0	0	0	0	0	0	baseline	30	NULL
1125	12	8.04648161830671e-05	6.07000113581307	0.465927495621145	0.122627797769383	0.12459325613454	1.46158582010306	0	0	0	0	0	0	0	100	21.3667	0.604612	0	0	1000	0	68.9333	4.41915	0	1	0	0.223641	NULL	COMPLETE	2013-11-26 18:56:59	30.672116	0	0	0	0	0	0	baseline	30	NULL
1126	196	0.0545046138490814	5.39405240677297	0.0725032114423811	0.968916381709278	0.266079874895513	1.19760765338549	0	0	0	0	0	0	0	100	41.8667	2.14061	0	0	1000	0	108.5	2.5133	0	1	0	0.123668	NULL	COMPLETE	2013-11-26 19:15:20	1131.947526	0	0	0	0	0	0	baseline	30	NULL
1127	7	2.47394088890566e-06	11.9697976403404	0.0381851240526885	0.971366424812004	0.159274331294	1.29757666334976	0	0	0	0	0	0	0	100	16.7	0.585947	0.857143	0	23.2	0.979796	1000	0	0	0	1	0.284707	NULL	COMPLETE	2013-11-26 18:56:28	2.5334	0	0	0	0	0	0	baseline	30	NULL
1128	119	1.93426290142507e-05	7.00363476295024	0.0795656300615519	0.995037700049579	0.245631010644138	0.634596517204773	0	0	0	0	0	0	0	100	15.6333	0.604612	0.989916	0.003409	30.7667	12.2384	1000	0	0	0	1	0.308859	NULL	COMPLETE	2013-11-26 18:56:26	3.08486	0	0	0	0	0	0	baseline	30	NULL
1129	135	0.000114810134753909	5.29570581507869	0.0906145572662354	0.949921800754964	0.113791532814503	0.552427339234855	0	0	0	0	0	0	0	100	13.9333	0.442217	0	0	1000	0	103	4.00833	0	1	0	0.342455	NULL	COMPLETE	2013-11-26 18:59:59	216.786435	0	0	0	0	0	0	baseline	30	NULL
1130	53	0.00440462382745023	6.17895593750291	0.28679546713829	0.227693835739046	0.272473475709558	0.960317693923134	0	0	0	0	0	0	0	100	25.2	0.6	0	0	1000	0	41.2	1.04563	0	1	0	0.339409	NULL	COMPLETE	2013-11-26 18:57:48	86.58258	0	0	0	0	0	0	baseline	30	NULL
1131	105	1.60166529338118e-05	10.2300100214779	0.0419739333447069	0.971986162941903	0.116734454967082	0.771897655969951	0	0	0	0	0	0	0	100	15.9667	0.546707	0.979048	0.018458	51.0667	35.4381	1000	0	0	0	1	0.300649	NULL	COMPLETE	2013-11-26 18:56:27	6.913464	0	0	0	0	0	0	baseline	30	NULL
1132	45	0.000102178119799475	6.02348279207945	0.0321815374772996	0.993100196123123	0.150903967116028	1.49951250991784	0	0	0	0	0	0	0	100	114.633	5.87925	0.971111	0.013022	171.5	101.019	1000	0	0	0	1	0.0416075	NULL	COMPLETE	2013-11-26 18:56:33	13.452823	0	0	0	0	0	0	baseline	30	NULL
1133	15	6.46177360877961e-06	6.31064863875508	0.0788663001731038	0.975839351536706	0.155566376261413	0.263932761393953	0	0	0	0	0	0	0	100	14.4333	0.558768	0.924444	0.022672	47.8333	9.97692	1000	0	0	0	1	0.330108	NULL	COMPLETE	2013-11-26 18:56:20	1.280607	0	0	0	0	0	0	baseline	30	NULL
1134	45	0.00179163330276833	8.0537047283724	0.0427624809090048	0.995693737873808	0.107190024387091	1.30782816065941	0	0	0	0	0	0	0	100	20.0667	0.771722	0.22	0.302872	246.567	100.635	1000	0	0	0	1	0.235797	NULL	COMPLETE	2013-11-26 18:57:35	77.562553	0	0	0	0	0	0	baseline	30	NULL
1135	33	1.00792435950214e-06	6.59672388806939	0.0610558807384223	0.983956801705062	0.341669872123748	0.194571908980142	0	0	0	0	0	0	0	100	84.6	6.08605	0.969697	0.000732	129.667	9.15181	1000	0	0	0	1	0.0546381	NULL	COMPLETE	2013-11-26 18:56:22	8.666204	0	0	0	0	0	0	baseline	30	NULL
1136	12	3.77343006486826e-05	16.7670909326989	0.0320039584767073	0.884238357422873	0.179273009672761	1.3125252082455	0	0	0	0	0	0	0	100	16.0333	0.657436	0.872222	0.079739	36.6	20.2971	1000	0	0	0	1	0.295239	NULL	COMPLETE	2013-11-26 18:56:14	5.345044	0	0	0	0	0	0	baseline	30	NULL
1137	92	0.116453929250296	6.2542850477621	0.0737542379647493	0.851820572745055	0.105649729073048	1.35346763002686	0	0	0	0	0	0	0	100	16.6333	0.481894	0	0	1000	0	38.1333	1.45449	0	1	0	0.346271	NULL	COMPLETE	2013-11-26 18:58:40	155.337503	0	0	0	0	0	0	baseline	30	NULL
1138	108	0.00128517949295993	8.95267579122446	0.310934787848964	0.0892221792601049	0.10452527012676	1.29947464569937	0	0	0	0	0	0	0	100	26.3667	0.481894	0	0	1000	0	40.3	1.00499	0	1	0	0.341559	NULL	COMPLETE	2013-11-26 19:00:36	280.660841	0	0	0	0	0	0	baseline	30	NULL
1139	23	1.12508323149672e-06	6.35314299841411	0.116122090723366	0.653715347405523	0.445397854130715	0.0840848055458628	0	0	0	0	0	0	0	100	127.567	15.1804	0.746377	0.247249	622.167	319.917	1000	0	0.333333	0	0.666667	0.0369289	NULL	COMPLETE	2013-11-26 18:57:11	79.93918	0	0	0	0	0	0	baseline	30	NULL
1140	113	0.00833572090429359	6.67600739514455	0.0285105518996716	0.972744612721726	0.126129734423012	1.26934279742185	0	0	0	0	0	0	0	100	79.7667	3.68495	0	0	1000	0	236.933	5.1893	0	1	0	0.0611695	NULL	COMPLETE	2013-11-26 19:16:46	1254.737402	0	0	0	0	0	0	baseline	30	NULL
1141	161	0.128942483814816	17.5017468992155	0.0325844602193683	0.86282408144325	0.225974905397743	0.655349739368539	0	0	0	0	0	0	0	100	17.5667	0.61554	0	0	1000	0	49.7667	2.04423	0	1	0	0.340728	NULL	COMPLETE	2013-11-26 19:11:11	924.850607	0	0	0	0	0	0	baseline	30	NULL
1142	168	0.000228391626313312	7.04836496384814	0.0864739778917283	0.771713621215895	0.144575616065413	0.992390223869588	0	0	0	0	0	0	0	100	14.8	0.476095	0	0	1000	0	64.3667	1.55956	0	1	0	0.329708	NULL	COMPLETE	2013-11-26 19:02:32	407.468156	0	0	0	0	0	0	baseline	30	NULL
1143	96	0.0162619382232657	17.5458062230609	0.0156951737590134	0.994371079839766	0.165959048457444	0.739351990700234	0	0	0	0	0	0	0	100	43.3333	1.65999	0	0	1000	0	177.967	4.07826	0	1	0	0.10888	NULL	COMPLETE	2013-11-26 19:16:41	1270.894378	0	0	0	0	0	0	baseline	30	NULL
1144	49	0.564059516968828	10.8857965224888	0.0418328084051609	0.949910591822118	0.118660807143897	1.2720308229886	0	0	0	0	0	0	0	100	15.2	0.541603	0	0	1000	0	39.6667	1.29957	0	1	0	0.335469	NULL	COMPLETE	2013-11-26 18:57:22	112.327432	0	0	0	0	0	0	baseline	30	NULL
1145	10	0.173885114804083	8.91339075053111	0.0556142493151128	0.701702846912667	0.101766679342836	0.416812916903291	0	0	0	0	0	0	0	100	17.6	0.553775	0	0	1000	0	50.5333	3.12765	0	1	0	0.348744	NULL	COMPLETE	2013-11-26 18:55:46	18.65005	0	0	0	0	0	0	baseline	30	NULL
1146	119	0.00101690252400388	16.0514538432471	0.0558130845893174	0.525756156072021	0.150092907249928	1.43281500404235	0	0	0	0	0	0	0	100	14.9333	0.512076	0	0	1000	0	43.6	0.916515	0	1	0	0.347957	NULL	COMPLETE	2013-11-26 19:04:02	517.989054	0	0	0	0	0	0	baseline	30	NULL
1147	144	0.0235853102098509	12.1413066412788	0.0385613956023008	0.914379821391776	0.109924475569278	1.46699227752863	0	0	0	0	0	0	0	100	15.1667	0.453382	0	0	1000	0	43	0.930949	0	1	0	0.344318	NULL	COMPLETE	2013-11-26 19:04:14	533.599753	0	0	0	0	0	0	baseline	30	NULL
1148	184	0.00140377070024475	6.13398768357001	0.105584867531434	0.514925950206816	0.110504110716283	0.517956177922897	0	0	0	0	0	0	0	100	21.1667	0.734091	0	0	1000	0	65.5	2.26201	0	1	0	0.298494	NULL	COMPLETE	2013-11-26 19:02:19	419.467203	0	0	0	0	0	0	baseline	30	NULL
1149	117	0.00037602252643532	10.3734517586417	0.032736343331635	0.967409098986536	0.192163230944425	0.253824505344965	0	0	0	0	0	0	0	100	34.4333	1.5206	0	0	1000	0	178.6	5.36408	0	1	0	0.137477	NULL	COMPLETE	2013-11-26 19:08:49	811.550983	0	0	0	0	0	0	baseline	30	NULL
1150	25	1.76777102081026e-06	6.24671412515454	0.0290598035790026	0.972667943453416	0.118339229561388	1.29917492653476	0	0	0	0	0	0	0	100	81.6667	5.10773	0.96	0.000977	87.5333	5.05789	1000	0	0	0	1	0.0582277	NULL	COMPLETE	2013-11-26 18:55:24	6.802641	0	0	0	0	0	0	baseline	30	NULL
1151	132	5.16543157733903e-06	12.0427194226068	0.286852860124782	0.0933301553595811	0.101228801440448	1.44536356459372	0	0	0	0	0	0	0	100	21.5333	0.718022	0	0	1000	0	98.1667	2.68432	0	1	0	0.222459	NULL	COMPLETE	2013-11-26 19:05:52	635.960752	0	0	0	0	0	0	baseline	30	NULL
1152	87	0.000256084611113513	15.6268497591373	0.0218177568167448	0.749815964139998	0.109940837696195	1.35491380520398	0	0	0	0	0	0	0	100	32.2667	1.18134	0	0	1000	0	127.933	3.37573	0	1	0	0.14695	NULL	COMPLETE	2013-11-26 19:08:03	767.629588	0	0	0	0	0	0	baseline	30	NULL
1153	164	4.14365808858086e-06	9.51326169772074	0.0470630808267742	0.986003281082958	0.105694011133164	0.385726226684637	0	0	0	0	0	0	0	100	14.2	0.476095	0.991057	0.004136	47.3	18.8912	1000	0	0	0	1	0.335769	NULL	COMPLETE	2013-11-26 18:55:19	5.058244	0	0	0	0	0	0	baseline	30	NULL
1154	102	3.4485573227732e-06	16.8964469374623	0.0241826751735061	0.436101575847715	0.131775265652686	1.29615342047066	0	0	0	0	0	0	0	100	100.933	6.86019	0.168954	0.28215	891.5	260.098	1000	0	0.566667	0	0.433333	0.0464767	NULL	COMPLETE	2013-11-26 19:42:11	2824.141653	0	0	0	0	0	0	baseline	30	NULL
1155	82	0.304566840786209	5.58805436012335	0.104704957688227	0.994932191213593	0.262707380857319	0.457846117669251	0	0	0	0	0	0	0	100	14.9	0.538516	0	0	1000	0	67.7667	2.01136	0	1	0	0.3223	NULL	COMPLETE	2013-11-26 18:57:16	129.544516	0	0	0	0	0	0	baseline	30	NULL
1156	145	5.31683066576739e-06	18.4986787068192	0.0235978933051229	0.965999013278633	0.117330410797149	0.957076275714207	0	0	0	0	0	0	0	100	15.6667	0.537484	0.991264	0.004012	32.4667	15.8613	1000	0	0	0	1	0.304366	NULL	COMPLETE	2013-11-26 18:55:16	9.050648	0	0	0	0	0	0	baseline	30	NULL
1157	185	0.00246356640071089	6.80654266732745	0.0620942660607398	0.996046670246869	0.129486432671547	1.27659825172974	0	0	0	0	0	0	0	100	16.4667	0.561743	0	0	1000	0	116.5	7.41058	0	1	0	0.291866	NULL	COMPLETE	2013-11-26 19:05:13	607.323103	0	0	0	0	0	0	baseline	30	NULL
1158	48	5.97997598107307e-05	9.58957315655425	0.861026987899095	0.0469924139324576	0.110659844055772	0.641801296556369	0	0	0	0	0	0	0	100	17.0333	0.406885	0	0	1000	0	58.6333	1.95761	0	1	0	0.301229	NULL	COMPLETE	2013-11-26 18:57:18	136.240305	0	0	0	0	0	0	baseline	30	NULL
1159	194	4.70272600838886e-05	8.22315831203014	0.660303675336763	0.0743790338747203	0.102366645820439	0.639813311970793	0	0	0	0	0	0	0	100	15.6333	0.481894	0	0	1000	0	57.8333	1.50739	0	1	0	0.347512	NULL	COMPLETE	2013-11-26 19:02:00	417.873507	0	0	0	0	0	0	baseline	30	NULL
1160	133	1.7264519155402e-05	14.6136767184362	0.0434362220112234	0.990499057807028	0.334673570562154	1.2350677025225	0	0	0	0	0	0	0	100	16.1667	0.582142	0.991479	0.002595	26	9.17606	1000	0	0	0	1	0.294068	NULL	COMPLETE	2013-11-26 18:55:02	6.846613	0	0	0	0	0	0	baseline	30	NULL
1161	79	0.00134121846838262	5.38347947061993	0.079256989993155	0.99987523118034	0.390895075630397	0.261978544385638	0	0	0	0	0	0	0	100	131.567	16.1321	0.978481	0.019397	228.833	187.925	1000	0	0.033333	0	0.966667	0.035744	NULL	COMPLETE	2013-11-26 18:55:14	23.653281	0	0	0	0	0	0	baseline	30	NULL
1162	99	8.40052789853232e-06	7.89486713940278	0.0660971482284367	0.668531783856452	0.129941188823432	1.4594242968969	0	0	0	0	0	0	0	100	21.6667	0.788811	0.135017	0.226189	308.567	80.3387	1000	0	0	0	1	0.219003	NULL	COMPLETE	2013-11-26 19:00:06	315.872052	0	0	0	0	0	0	baseline	30	NULL
1163	141	3.22904150045907e-05	5.55952662252821	0.0614897522609681	0.998788800556213	0.294433996174485	0.814941737193149	0	0	0	0	0	0	0	100	102.367	9.50608	0.991962	0.00298	126.1	58.9731	1000	0	0	0	1	0.047008	NULL	COMPLETE	2013-11-26 18:55:05	17.189848	0	0	0	0	0	0	baseline	30	NULL
1164	18	1.38387714451193e-06	5.75011326465756	0.462673800997436	0.0885796439833939	0.111118186358362	1.4675431064493	0	0	0	0	0	0	0	100	37.7667	1.49852	0.401852	0.296996	326.433	173.023	1000	0	0	0	1	0.124579	NULL	COMPLETE	2013-11-26 18:55:30	42.483739	0	0	0	0	0	0	baseline	30	NULL
1165	28	0.00178986851407758	10.5725552386139	0.288501175120473	0.0829722112976015	0.206514370907098	0.0685847521177493	0	0	0	0	0	0	0	100	24.8333	0.453382	0	0	1000	0	257.1	15.4107	0	1	0	0.347351	NULL	COMPLETE	2013-11-26 18:56:04	80.531949	0	0	0	0	0	0	baseline	30	NULL
1166	48	1.46724211640522e-06	10.3250268357806	0.87376667605713	0.0280529130250216	0.145459249708802	1.10233632343821	0	0	0	0	0	0	0	100	43.8	1.92181	0	0	1000	0	192.533	9.9255	0	1	0	0.108135	NULL	COMPLETE	2013-11-26 19:01:17	398.911133	0	0	0	0	0	0	baseline	30	NULL
1167	143	2.53727844509046e-05	6.42594076693058	0.0568086814600974	0.855776437791064	0.108381190057844	1.06526674435008	0	0	0	0	0	0	0	100	23	0.816497	0.005361	0.006172	615	385.451	617.267	382.953	0	0.5	0.5	0.204169	NULL	COMPLETE	2013-11-26 19:02:11	453.259764	0	0	0	0	0	0	baseline	30	NULL
1168	98	3.74303115792341e-06	16.3189833250362	0.669323684414849	0.0407698864582926	0.260399681702256	0.0558420231402852	0	0	0	0	0	0	0	100	25.6	1.28062	0	0	1000	0	393	30.679	0	1	0	0.199922	NULL	COMPLETE	2013-11-26 19:07:10	752.381544	0	0	0	0	0	0	baseline	30	NULL
1169	47	1.32225950593329e-06	19.5238044776488	0.732543681981042	0.0211513272952288	0.121273402869701	0.646903237986844	0	0	0	0	0	0	0	100	26.0667	0.891939	0	0	1000	0	116.833	3.00093	0	1	0	0.182283	NULL	COMPLETE	2013-11-26 19:02:37	482.513946	0	0	0	0	0	0	baseline	30	NULL
1170	19	1.27427497160858e-06	11.8232301133685	0.0603721467778087	0.62131940596737	0.110099113080651	0.282366053585429	0	0	0	0	0	0	0	100	14.3333	0.471405	0.914035	0.073787	72.9667	34.5837	1000	0	0	0	1	0.333405	NULL	COMPLETE	2013-11-26 18:54:37	4.082853	0	0	0	0	0	0	baseline	30	NULL
1171	92	6.64694321459158e-06	17.6544154109433	0.0250165821053088	0.984106827760115	0.149894519802183	1.36508656226564	0	0	0	0	0	0	0	100	16.5333	0.618241	0.988768	0.002057	23.4333	4.83517	1000	0	0	0	1	0.284742	NULL	COMPLETE	2013-11-26 18:54:38	6.312832	0	0	0	0	0	0	baseline	30	NULL
1172	169	0.00106625852438826	5.35202210419811	0.0994459080975503	0.998542086221278	0.330543412081897	1.4033356374572	0	0	0	0	0	0	0	100	24	1.26491	0.558777	0.339323	355.4	243.361	1000	0	0	0	1	0.200996	NULL	COMPLETE	2013-11-26 18:58:30	244.85211	0	0	0	0	0	0	baseline	30	NULL
1173	106	0.0871114563737924	7.15765202068724	0.103511436609551	0.999685615999624	0.451183639094234	1.0017423593509	0	0	0	0	0	0	0	100	16.5333	0.718022	0.133333	0.33533	736.033	405.957	447.833	362.196	0	0.7	0.3	0.289687	NULL	COMPLETE	2013-11-26 18:58:15	237.174109	0	0	0	0	0	0	baseline	30	NULL
1174	20	2.3974762711132e-06	18.8026637467556	0.039781347848475	0.963487215805799	0.374845490511507	0.514756759994198	0	0	0	0	0	0	0	100	13.7	0.458258	0.95	0	33.2667	3.35592	1000	0	0	0	1	0.34584	NULL	COMPLETE	2013-11-26 18:54:17	3.583521	0	0	0	0	0	0	baseline	30	NULL
1175	94	8.94547168649492e-05	17.0418183214497	0.0949382926337421	0.265187944285572	0.1015405847691	1.1716442587669	0	0	0	0	0	0	0	100	14.6667	0.471405	0	0	1000	0	56.1	1.42244	0	1	0	0.334115	NULL	COMPLETE	2013-11-26 19:01:12	421.114989	0	0	0	0	0	0	baseline	30	NULL
1176	48	0.0265975117576665	19.6602249564603	0.0143462552223355	0.986156703904271	0.125565074011683	1.11000329112634	0	0	0	0	0	0	0	100	30.9333	1.31487	0	0	1000	0	105.1	3.28988	0	1	0	0.154543	NULL	COMPLETE	2013-11-26 19:01:35	446.255495	0	0	0	0	0	0	baseline	30	NULL
1177	155	0.705500003989676	7.73917758720927	0.0595679881516844	0.310853130416945	0.110773211158812	0.372205809268635	0	0	0	0	0	0	0	100	28.1667	0.372678	0	0	1000	0	59.4	2.45764	0	1	0	0.348155	NULL	COMPLETE	2013-11-26 19:01:14	433.927018	0	0	0	0	0	0	baseline	30	NULL
1178	99	0.0955570217392624	18.3613189728931	0.0119214972946793	0.960761100519449	0.109841980226338	0.200014388947748	0	0	0	0	0	0	0	100	46.3667	1.64283	0	0	1000	0	163.567	6.37016	0	1	0	0.108781	NULL	COMPLETE	2013-11-26 19:17:45	1436.857549	0	0	0	0	0	0	baseline	30	NULL
1179	105	0.000282438378901637	10.4311744961888	0.0536232267040759	0.787712967721745	0.100187079329044	0.871861856267788	0	0	0	0	0	0	0	100	14.0333	0.481894	0	0	1000	0	64.7333	1.61107	0	1	0	0.343252	NULL	COMPLETE	2013-11-26 18:58:24	279.73902	0	0	0	0	0	0	baseline	30	NULL
1180	37	1.31090044832218e-06	10.2761191641912	0.0582066015340388	0.66018154961057	0.16547471024096	0.0415496618952602	0	0	0	0	0	0	0	100	20.5667	0.882547	0.035135	0.17434	929	183.904	613	159.537	0	0.866667	0.133333	0.229441	NULL	COMPLETE	2013-11-26 18:55:50	126.703571	0	0	0	0	0	0	baseline	30	NULL
1181	120	0.00432961086095651	8.3250753604807	0.0498840142972767	0.939896564465016	0.111800041981041	0.684520007176325	0	0	0	0	0	0	0	100	16.9333	0.512076	0	0	1000	0	65.5	1.54381	0	1	0	0.287224	NULL	COMPLETE	2013-11-26 18:59:06	329.010658	0	0	0	0	0	0	baseline	30	NULL
1182	173	2.60665864842162e-06	8.30986231099814	0.055583531036973	0.937821130268276	0.390682845469564	0.395748867618386	0	0	0	0	0	0	0	100	113.367	10.9802	0.985549	0.009531	325.733	196.867	1000	0	0	0	1	0.0425183	NULL	COMPLETE	2013-11-26 18:54:33	59.012324	0	0	0	0	0	0	baseline	30	NULL
1183	71	5.88184162168779e-06	6.94343413924798	0.872561579337344	0.0746249933727086	0.118771950807422	0.728213380184025	0	0	0	0	0	0	0	100	14.4	0.61101	0	0	1000	0	70.1333	1.97878	0	1	0	0.335549	NULL	COMPLETE	2013-11-26 18:55:55	142.240869	0	0	0	0	0	0	baseline	30	NULL
1184	64	3.32338832645898e-05	9.86506885150447	0.0546622879337519	0.763912105001509	0.102486954443157	0.195212229127064	0	0	0	0	0	0	0	100	15.3333	0.471405	0	0	1000	0	140.167	6.80727	0	1	0	0.309984	NULL	COMPLETE	2013-11-26 18:56:23	173.021349	0	0	0	0	0	0	baseline	30	NULL
1185	25	0.867591464955192	5.69964589900337	0.0611558079253882	0.878074191743508	0.114745085779577	1.448945250744	0	0	0	0	0	0	0	100	24.1667	0.734091	0	0	1000	0	44.0667	1.23648	0	1	0	0.230767	NULL	COMPLETE	2013-11-26 18:54:11	42.457495	0	0	0	0	0	0	baseline	30	NULL
1186	143	0.220228000057666	11.0442722961307	0.0374668391887099	0.808279134798795	0.116452098451555	0.0161623629042879	0	0	0	0	0	0	0	100	21.2333	0.667499	0	0	1000	0	758.833	58.5201	0	1	0	0.296562	NULL	COMPLETE	2013-11-26 19:02:47	558.917751	0	0	0	0	0	0	baseline	30	NULL
1187	20	0.201753483208658	8.02624456235208	0.0713994826655835	0.99741212441586	0.487496048677713	0.769587750877254	0	0	0	0	0	0	0	100	57.2	3.91067	0	0	1000	0	175.767	8.31338	0	1	0	0.0853144	NULL	COMPLETE	2013-11-26 18:55:27	119.891518	0	0	0	0	0	0	baseline	30	NULL
1188	173	0.0017111216617261	7.71772403619252	0.0585150180850178	0.992925757542253	0.12287062862888	0.281858711834066	0	0	0	0	0	0	0	100	14.9	0.650641	0	0	1000	0	105.367	4.88183	0	1	0	0.326583	NULL	COMPLETE	2013-11-26 19:02:35	548.480126	0	0	0	0	0	0	baseline	30	NULL
1189	24	7.84550640931156e-06	11.0433399071917	0.0204408469144255	0.902376129524782	0.116245228145272	1.24662471377524	0	0	0	0	0	0	0	100	52.9	2.2561	0.952778	0.014162	74.7	32.446	1000	0	0	0	1	0.087456	NULL	COMPLETE	2013-11-26 18:53:33	9.769128	0	0	0	0	0	0	baseline	30	NULL
1190	136	0.0384048835886182	8.65060487412848	0.0463767782784998	0.989999048179016	0.138733725063503	0.400566569697112	0	0	0	0	0	0	0	100	18.3667	0.481894	0	0	1000	0	86.3333	3.14466	0	1	0	0.262002	NULL	COMPLETE	2013-11-26 19:01:53	520.732268	0	0	0	0	0	0	baseline	30	NULL
1191	81	0.000228338644267488	5.62009977293201	0.062368338694796	0.987541384994984	0.102426690794528	0.633477874274831	0	0	0	0	0	0	0	100	19.5	0.718795	0.099177	0.238573	353.933	294.612	872.8	284.551	0	0.166667	0.833333	0.243813	NULL	COMPLETE	2013-11-26 18:55:20	128.923488	0	0	0	0	0	0	baseline	30	NULL
1192	125	2.82161682061093e-06	19.727713529719	0.0284976328257471	0.804807384964079	0.105060696601868	1.25533694298239	0	0	0	0	0	0	0	100	13.7667	0.495536	0.977333	0.029508	52.1333	53.3734	1000	0	0	0	1	0.347421	NULL	COMPLETE	2013-11-26 18:53:23	16.438815	0	0	0	0	0	0	baseline	30	NULL
1193	14	1.04049500678333e-06	11.082055142615	0.787867382634431	0.0873827519826591	0.45127581814304	0.854134104396217	0	0	0	0	0	0	0	100	15.6333	0.982627	0.454762	0.358324	167.133	230.521	942.333	215.769	0	0.066667	0.933333	0.311779	NULL	COMPLETE	2013-11-26 18:53:28	23.31617	0	0	0	0	0	0	baseline	30	NULL
1194	68	0.556136414784641	8.56446178862825	0.0404883527662605	0.590395786333829	0.105743281915784	1.42211898552487	0	0	0	0	0	0	0	100	36.3	0.640312	0	0	1000	0	45.9667	0.982627	0	1	0	0.235055	NULL	COMPLETE	2013-11-26 18:57:00	242.366331	0	0	0	0	0	0	baseline	30	NULL
1195	11	1.94683030635592e-06	16.7098494630773	0.0287868403829634	0.884096576366574	0.189606325700879	0.0312288650078699	0	0	0	0	0	0	0	100	19.9333	0.628932	0.754545	0.200756	501.5	119.416	1000	0	0	0	1	0.23567	NULL	COMPLETE	2013-11-26 18:53:05	11.175222	0	0	0	0	0	0	baseline	30	NULL
1196	165	0.521178757301706	6.75864738994278	0.063412971328944	0.635596288833767	0.104827300366014	0.0805260263686068	0	0	0	0	0	0	0	100	26.4	0.663325	0	0	1000	0	169.5	12.184	0	1	0	0.323029	NULL	COMPLETE	2013-11-26 18:59:36	417.103549	0	0	0	0	0	0	baseline	30	NULL
1197	170	0.281119772037194	5.35038504865952	0.0519666229374707	0.932743760757148	0.20291320681572	1.4355004246044	0	0	0	0	0	0	0	100	82.4667	4.67428	0	0	1000	0	148.333	3.66364	0	1	0	0.0745555	NULL	COMPLETE	2013-11-26 19:16:32	1433.768503	0	0	0	0	0	0	baseline	30	NULL
1198	162	0.000244566983931463	18.5069871915039	0.237172493478283	0.083762169117108	0.12615797361359	1.14264775126008	0	0	0	0	0	0	0	100	19.4667	0.561743	0	0	1000	0	44.4667	1.38404	0	1	0	0.345779	NULL	COMPLETE	2013-11-26 19:07:00	864.101071	0	0	0	0	0	0	baseline	30	NULL
1199	17	2.62031284022004e-06	5.87385529768653	0.283405328635126	0.290328005328774	0.140435226075351	0.51303320576204	0	0	0	0	0	0	0	100	14.0667	0.359011	0.447059	0.337095	155.9	165.047	974.533	137.142	0	0.033333	0.966667	0.34293	NULL	COMPLETE	2013-11-26 18:52:36	14.274476	0	0	0	0	0	0	baseline	30	NULL
1200	16	2.20701453066932e-06	13.09744559112	0.0591227917466313	0.24130262574181	0.15082742664963	1.42279260560405	0	0	0	0	0	0	0	100	128.667	9.39976	0.85625	0.111978	344.3	248.283	1000	0	0.066667	0	0.933333	0.0360413	NULL	COMPLETE	2013-11-26 18:53:28	67.704136	0	0	0	0	0	0	baseline	30	NULL
1201	169	2.67485800886989e-06	10.2531202731188	0.144924285123125	0.168033888796344	0.102091253735125	1.38027380767278	0	0	0	0	0	0	0	100	31.7667	0.989388	0	0	1000	0	189.3	6.83203	0	1	0	0.14796	NULL	COMPLETE	2013-11-26 19:10:31	1093.758031	0	0	0	0	0	0	baseline	30	NULL
1202	151	0.00120945928609452	9.58685028832406	0.0421845123637468	0.676117481896654	0.247681752219796	1.34090396051761	0	0	0	0	0	0	0	100	182.967	22.3256	0	0	1000	0	262.067	11.9831	0	1	0	0.0410407	NULL	COMPLETE	2013-11-26 19:56:54	3879.537398	0	0	0	0	0	0	baseline	30	NULL
1203	196	8.69483946207672e-05	16.5389929863159	0.120872737374157	0.151649419451132	0.108557687979192	1.43898837603163	0	0	0	0	0	0	0	100	24.0667	0.771722	0	0	1000	0	67.8	1.32665	0	1	0	0.211934	NULL	COMPLETE	2013-11-26 19:16:28	1453.466957	0	0	0	0	0	0	baseline	30	NULL
1204	199	0.981108181021139	11.0746500350069	0.0436237177345902	0.501908928155899	0.443817795440555	1.27453367396956	0	0	0	0	0	0	0	100	270.967	20.315	0.021943	0.003996	775.2	184.445	1000	0	0.233333	0	0.766667	0.0376931	NULL	COMPLETE	2013-11-26 21:13:52	8502.435419	0	0	0	0	0	0	baseline	30	NULL
1205	100	0.000180306914859979	7.96904251212254	0.879244386218488	0.0280940278898925	0.123575110547245	0.102567323965486	0	0	0	0	0	0	0	100	28.7	0.458258	0	0	1000	0	194.033	11.5455	0	1	0	0.339908	NULL	COMPLETE	2013-11-26 18:55:29	202.680701	0	0	0	0	0	0	baseline	30	NULL
1206	155	3.33919850512085e-06	15.3776677779388	0.619759633205831	0.0359334324020892	0.110335784964263	0.704076364804059	0	0	0	0	0	0	0	100	20.5	0.562731	0	0	1000	0	85.1667	1.79041	0	1	0	0.237176	NULL	COMPLETE	2013-11-26 19:08:19	985.006886	0	0	0	0	0	0	baseline	30	NULL
1207	188	0.000114863158030836	11.7077677382622	0.867683086777106	0.0146751969587058	0.121586205903441	1.13210096318973	0	0	0	0	0	0	0	100	52.9333	0.727247	0	0	1000	0	68.3	1.1	0	1	0	0.188531	NULL	COMPLETE	2013-11-26 19:10:54	1141.875651	0	0	0	0	0	0	baseline	30	NULL
1208	149	1.03932567457641e-05	15.1445322693326	0.0196439733263105	0.966771259205416	0.146800018846989	1.28193190189311	0	0	0	0	0	0	0	100	33.7333	1.33998	0.989933	0.007097	63.8667	45.6463	1000	0	0	0	1	0.140824	NULL	COMPLETE	2013-11-26 18:52:10	19.08352	0	0	0	0	0	0	baseline	30	NULL
1209	157	6.34432459819333e-05	14.0121151378844	0.595477482769638	0.0091251521371305	0.112438185326755	1.10266207634471	0	0	0	0	0	0	0	100	276.067	9.09554	0.21741	0.025463	864.433	84.6781	1000	0	0.1	0	0.9	0.0354327	NULL	COMPLETE	2013-11-26 21:00:18	7708.663862	0	0	0	0	0	0	baseline	30	NULL
1210	195	0.19161454461459	6.92080898676068	0.0643126934301108	0.840813390444964	0.122710794024169	0.911021214255597	0	0	0	0	0	0	0	100	18.8667	0.561743	0	0	1000	0	45.8667	1.0562	0	1	0	0.320125	NULL	COMPLETE	2013-11-26 19:00:44	537.968533	0	0	0	0	0	0	baseline	30	NULL
1211	7	5.14807215472455e-05	14.9705677025486	0.0279523620847613	0.841076243668795	0.100807760376483	1.37794149967842	0	0	0	0	0	0	0	100	18.7667	0.61554	0.785714	0.141661	42.8	31.235	1000	0	0	0	1	0.251166	NULL	COMPLETE	2013-11-26 18:51:50	5.361077	0	0	0	0	0	0	baseline	30	NULL
1212	6	4.54904669253671e-06	17.9689546045847	0.751931843347847	0.0343992959242314	0.1277517628856	0.563182505478617	0	0	0	0	0	0	0	100	14.1667	0.453382	0	0	1000	0	70.2333	5.26424	0	1	0	0.337427	NULL	COMPLETE	2013-11-26 18:52:14	30.109653	0	0	0	0	0	0	baseline	30	NULL
1213	49	0.0481745231625273	9.07491137972102	0.0331494237761945	0.99382346868515	0.122029463853687	0.550426706378348	0	0	0	0	0	0	0	100	26.6667	0.829993	0	0	1000	0	107.3	4.13239	0	1	0	0.17836	NULL	COMPLETE	2013-11-26 18:54:32	167.81218	0	0	0	0	0	0	baseline	30	NULL
1214	75	4.19139387503755e-06	10.9503771027084	0.241252405103296	0.230625303229317	0.274965806677938	1.46856805247022	0	0	0	0	0	0	0	100	14.3	0.525991	0.001333	0.004	911.2	266.443	198.7	267.238	0	0.9	0.1	0.334655	NULL	COMPLETE	2013-11-26 18:55:17	215.268192	0	0	0	0	0	0	baseline	30	NULL
1215	137	0.000112270341819435	13.8050156435929	0.0401053552050143	0.834475361742079	0.124493215605617	1.25716264156858	0	0	0	0	0	0	0	100	14.1667	0.372678	0	0	1000	0	81.3333	2.69979	0	1	0	0.338393	NULL	COMPLETE	2013-11-26 19:01:14	572.747653	0	0	0	0	0	0	baseline	30	NULL
1216	107	0.167752446190555	5.69938071654178	0.0756704383529723	0.837585762608796	0.117712808866054	1.38296372740995	0	0	0	0	0	0	0	100	19.2667	0.573488	0	0	1000	0	40.6667	0.906765	0	1	0	0.307533	NULL	COMPLETE	2013-11-26 18:54:50	197.294829	0	0	0	0	0	0	baseline	30	NULL
1217	38	3.80100782305115e-06	19.1985070588998	0.93495043925941	0.0272714372258633	0.453316394332796	0.433549448007252	0	0	0	0	0	0	0	100	141.567	25.1683	0	0	1000	0	289.867	19.3007	0	1	0	0.0415035	NULL	COMPLETE	2013-11-26 19:20:36	1744.32348	0	0	0	0	0	0	baseline	30	NULL
1218	125	2.04622580827453e-06	17.5106254371349	0.226775357732549	0.13157920842059	0.209536672476679	0.592515895010438	0	0	0	0	0	0	0	100	15.3	0.525991	0	0	1000	0	94.9667	3.16737	0	1	0	0.313934	NULL	COMPLETE	2013-11-26 19:01:54	624.564242	0	0	0	0	0	0	baseline	30	NULL
1219	150	0.000143407211294684	7.18022894929163	0.952655058121309	0.0080007310025394	0.110900454968214	1.42304364389507	0	0	0	0	0	0	0	100	227.533	5.32124	0.256444	0.024327	647.567	74.1627	1000	0	0	0	1	0.0420156	NULL	COMPLETE	2013-11-26 19:49:22	3475.094576	0	0	0	0	0	0	baseline	30	NULL
1220	15	8.91570107229457e-06	19.9549341911916	0.0202242177911103	0.930335413431749	0.105774872470647	0.675156462267041	0	0	0	0	0	0	0	100	17.7	0.525991	0.913333	0.035073	43.4667	18.4585	1000	0	0	0	1	0.269687	NULL	COMPLETE	2013-11-26 18:51:32	6.101798	0	0	0	0	0	0	baseline	30	NULL
1221	12	1.49435238171463e-06	5.45463444548659	0.158556015463546	0.433106233831495	0.101692847814411	1.40680998242693	0	0	0	0	0	0	0	100	17.2667	0.512076	0.908333	0.025016	28.1333	10.0257	1000	0	0	0	1	0.272891	NULL	COMPLETE	2013-11-26 18:51:27	1.849471	0	0	0	0	0	0	baseline	30	NULL
1222	95	0.00498013085866213	12.5570417952258	0.0401413515210152	0.888747599907219	0.145337858889252	1.48861991779413	0	0	0	0	0	0	0	100	15.9	0.472582	0	0	1000	0	49.4	1.3064	0	1	0	0.314298	NULL	COMPLETE	2013-11-26 18:57:14	356.353163	0	0	0	0	0	0	baseline	30	NULL
1223	199	1.15602558313352e-06	7.11462118080817	0.0544121069833636	0.955707724904642	0.100836704019457	0.0818386437976733	0	0	0	0	0	0	0	100	17.5333	0.498888	0.827303	0.208122	422	315.113	1000	0	0.066667	0	0.933333	0.26915	NULL	COMPLETE	2013-11-26 18:53:26	127.946583	0	0	0	0	0	0	baseline	30	NULL
1224	26	1.0543307859152e-06	7.1342995564919	0.0997036753688008	0.545281593222171	0.10257341042161	0.841245914578904	0	0	0	0	0	0	0	100	16.7	0.525991	0.951282	0.026156	36.6	17.6023	1000	0	0	0	1	0.285302	NULL	COMPLETE	2013-11-26 18:51:18	2.620969	0	0	0	0	0	0	baseline	30	NULL
1225	61	0.000669649347776107	6.58089158008806	0.189512930577621	0.323051195591688	0.114358530938625	0.359094065711834	0	0	0	0	0	0	0	100	16.6333	0.481894	0	0	1000	0	72.5	3.71259	0	1	0	0.335436	NULL	COMPLETE	2013-11-26 18:53:06	113.570488	0	0	0	0	0	0	baseline	30	NULL
1226	195	0.000289396895805882	10.7283163478132	0.180803324561566	0.176471713697538	0.105597953964025	0.837466628986877	0	0	0	0	0	0	0	100	19.8667	0.669992	0	0	1000	0	53.8667	1.43139	0	1	0	0.311492	NULL	COMPLETE	2013-11-26 19:01:51	644.270444	0	0	0	0	0	0	baseline	30	NULL
1227	115	1.48611567934949e-06	6.81671515107155	0.540964764542878	0.0445948021952063	0.124341614171863	1.33746716903755	0	0	0	0	0	0	0	100	114	6.55744	0	0	1000	0	485.133	18.8675	0	1	0	0.0405432	NULL	COMPLETE	2013-11-26 19:21:41	1836.902192	0	0	0	0	0	0	baseline	30	NULL
1228	155	1.02220288243845e-06	10.6332823855337	0.0302752950228751	0.999458027305081	0.116540689859539	0.808343992279843	0	0	0	0	0	0	0	100	23.0667	0.81377	0.993549	0	28.7	1.88237	1000	0	0	0	1	0.205211	NULL	COMPLETE	2013-11-26 18:51:03	7.532452	0	0	0	0	0	0	baseline	30	NULL
1229	8	2.3075951346375e-06	18.2284959196113	0.012813035864383	0.761180175701156	0.109887899458408	1.38554161078297	0	0	0	0	0	0	0	100	68	3.19374	0.875	0	75.7	3.16386	1000	0	0	0	1	0.0678959	NULL	COMPLETE	2013-11-26 18:51:13	18.819549	0	0	0	0	0	0	baseline	30	NULL
1230	95	0.00232415959355976	9.24839784973301	0.029223162913695	0.847688600653782	0.117896841745824	0.633644107156433	0	0	0	0	0	0	0	100	41.7333	1.23648	0	0	1000	0	115.633	2.78667	0	1	0	0.120528	NULL	COMPLETE	2013-11-26 19:01:24	633.699915	0	0	0	0	0	0	baseline	30	NULL
1231	197	0.0420803492355138	13.8895981060341	0.0241535438690335	0.967383204726502	0.128651222679764	1.42689808399416	0	0	0	0	0	0	0	100	24.2	0.87178	0	0	1000	0	74.0333	1.49406	0	1	0	0.205032	NULL	COMPLETE	2013-11-26 19:21:25	1836.248456	0	0	0	0	0	0	baseline	30	NULL
1232	9	1.5635767361529e-06	13.6574672209099	0.0462344700936228	0.969621294876561	0.303519851807505	0.163172863468062	0	0	0	0	0	0	0	100	15.4333	0.495536	0.885185	0.019926	74.7667	9.14579	1000	0	0	0	1	0.308744	NULL	COMPLETE	2013-11-26 18:50:51	2.56837	0	0	0	0	0	0	baseline	30	NULL
1233	195	0.0407205455452639	7.78942351345904	0.0518319432158023	0.993465430336073	0.140753114502877	1.2896411848627	0	0	0	0	0	0	0	100	18.4	0.553775	0	0	1000	0	78.7333	2.27938	0	1	0	0.262556	NULL	COMPLETE	2013-11-26 19:03:19	754.510932	0	0	0	0	0	0	baseline	30	NULL
1234	135	0.00294574277128569	10.4829992377199	0.0458698610309511	0.92158999084495	0.154435576498508	0.649783012922853	0	0	0	0	0	0	0	100	16.6	0.663325	0	0	1000	0	64.6	2.2151	0	1	0	0.299843	NULL	COMPLETE	2013-11-26 18:58:29	468.46971	0	0	0	0	0	0	baseline	30	NULL
1235	31	1.33458340695398e-06	8.46361539559439	0.199399303644896	0.265917353564873	0.100006702169776	0.052902579754591	0	0	0	0	0	0	0	100	13.8	0.4	0	0	1000	0	358.967	22.963	0	1	0	0.348893	NULL	COMPLETE	2013-11-26 18:51:42	63.670415	0	0	0	0	0	0	baseline	30	NULL
1236	174	0.13949770332466	7.22498783376068	0.0451374922413379	0.751386075513437	0.108708326052874	0.54019545448944	0	0	0	0	0	0	0	100	33.8333	0.968963	0	0	1000	0	69.5	2.24722	0	1	0	0.214963	NULL	COMPLETE	2013-11-26 19:02:10	694.00834	0	0	0	0	0	0	baseline	30	NULL
1237	106	2.12948314843983e-06	12.7786403615028	0.018734481651336	0.839878337690607	0.101876126229763	1.30262495118892	0	0	0	0	0	0	0	100	47.7667	2.15535	0.983962	0.011441	98.3333	65.1533	1000	0	0	0	1	0.0991979	NULL	COMPLETE	2013-11-26 18:50:54	21.697138	0	0	0	0	0	0	baseline	30	NULL
1238	137	2.20625536370002e-05	13.0176201066934	0.0244526662863791	0.492579060373828	0.118143820390105	1.44706173728919	0	0	0	0	0	0	0	100	119	7.7846	0	0	1000	0	543.9	19.1857	0	1	0	0.0389796	NULL	COMPLETE	2013-11-26 20:04:13	4423.46489	0	0	0	0	0	0	baseline	30	NULL
1239	67	0.0268638177587178	9.89348747767508	0.0198566459584981	0.998184431344271	0.103817205410451	1.23309450773057	0	0	0	0	0	0	0	100	50.5667	1.74515	0	0	1000	0	290.467	16.0577	0	1	0	0.092483	NULL	COMPLETE	2013-11-26 18:59:14	525.927533	0	0	0	0	0	0	baseline	30	NULL
1240	80	5.50472060800837e-06	7.1558526775334	0.340912382816896	0.190271728904918	0.126763654407114	1.03405232182471	0	0	0	0	0	0	0	100	14.3	0.525991	0	0	1000	0	86.1333	3.84477	0	1	0	0.338042	NULL	COMPLETE	2013-11-26 18:53:12	164.300707	0	0	0	0	0	0	baseline	30	NULL
1241	94	0.000442398581132603	10.9301505400799	0.289198055164889	0.093414752278477	0.104160675313324	0.506983087025583	0	0	0	0	0	0	0	100	23.6333	0.604612	0	0	1000	0	61.3333	2.29976	0	1	0	0.327198	NULL	COMPLETE	2013-11-26 18:55:02	276.725152	0	0	0	0	0	0	baseline	30	NULL
1242	175	7.17434741861935e-06	5.59630361618474	0.280676119960845	0.279884408228099	0.102647636085749	0.0954921742132865	0	0	0	0	0	0	0	100	14.1	0.3	0	0	1000	0	223.9	12.6316	0	1	0	0.34023	NULL	COMPLETE	2013-11-26 18:55:06	282.126216	0	0	0	0	0	0	baseline	30	NULL
1243	174	0.92071069026589	7.72914321627468	0.031060766428709	0.0459274211898446	0.16843177806586	0.995611226668116	0	0	0	0	0	0	0	100	140	3.03315	0.001149	0.002299	869.3	261.87	321.767	339.129	0	0.8	0.2	0.0701277	NULL	COMPLETE	2013-11-26 19:34:59	2678.386507	0	0	0	0	0	0	baseline	30	NULL
1244	16	1.42157695153661e-06	7.4792749772314	0.065262564457953	0.94762540445663	0.210289084911346	0.80316479644971	0	0	0	0	0	0	0	100	18.7	0.690411	0.9375	0	29.8333	1.48511	1000	0	0	0	1	0.252263	NULL	COMPLETE	2013-11-26 18:50:20	1.786505	0	0	0	0	0	0	baseline	30	NULL
1245	55	1.11404352612773e-05	13.4648247912992	0.0325146582908928	0.925467961700633	0.105597437079996	1.2267847051681	0	0	0	0	0	0	0	100	15.8333	0.521749	0.969697	0.028678	37.8	29.7864	1000	0	0	0	1	0.299589	NULL	COMPLETE	2013-11-26 18:50:23	5.46166	0	0	0	0	0	0	baseline	30	NULL
1246	154	0.00656672709268897	9.11797669017687	0.0458634439855814	0.993182410951704	0.179988859687001	0.178847255855799	0	0	0	0	0	0	0	100	20.1	0.538516	0	0	1000	0	136.267	8.52421	0	1	0	0.237362	NULL	COMPLETE	2013-11-26 19:01:03	646.035575	0	0	0	0	0	0	baseline	30	NULL
1247	35	0.747678789059321	9.45159653201699	0.0561073606368154	0.999676735140383	0.301940044760704	1.44938523114659	0	0	0	0	0	0	0	100	20.8	0.791623	0.033333	0.174275	939.7	226.314	241.6	205.166	0	0.933333	0.066667	0.228354	NULL	COMPLETE	2013-11-26 18:51:44	95.424153	0	0	0	0	0	0	baseline	30	NULL
1248	84	0.000236597703906128	19.3112340802327	0.0148599254898727	0.876486990135163	0.109566048439592	1.17229720463511	0	0	0	0	0	0	0	100	33.0333	1.11005	0	0	1000	0	162.833	8.97806	0	1	0	0.142482	NULL	COMPLETE	2013-11-26 19:05:15	913.44953	0	0	0	0	0	0	baseline	30	NULL
1249	180	8.71725086241906e-06	9.6545600774698	0.972606502473354	0.0402111809235066	0.129495593253523	0.513041502297856	0	0	0	0	0	0	0	100	19	0.57735	0	0	1000	0	77.6333	1.90584	0	1	0	0.266202	NULL	COMPLETE	2013-11-26 19:00:38	646.367814	0	0	0	0	0	0	baseline	30	NULL
1250	61	0.00231151083808575	12.747773011215	0.251657513901591	0.0777579727582633	0.172389148641378	1.07198608910665	0	0	0	0	0	0	0	100	25.9667	0.481894	0	0	1000	0	41	1.7127	0	1	0	0.344853	NULL	COMPLETE	2013-11-26 18:53:29	219.286089	0	0	0	0	0	0	baseline	30	NULL
1251	71	0.000105087310605183	5.34823356778361	0.652532827109098	0.115411384962499	0.100983968097717	0.139593016928993	0	0	0	0	0	0	0	100	15.6333	0.546707	0	0	1000	0	144.233	7.13995	0	1	0	0.34829	NULL	COMPLETE	2013-11-26 19:18:17	104.908492	0	0	0	0	0	0	baseline	30	NULL
1252	47	0.00038513066463163	9.60779116023332	0.757097583031282	0.0154665086884052	0.103028509393334	0.228458962948062	0	0	0	0	0	0	0	100	34.2333	0.495536	0	0	1000	0	106.3	4.49555	0	1	0	0.263584	NULL	COMPLETE	2013-11-26 19:19:19	167.001215	0	0	0	0	0	0	baseline	30	NULL
1253	172	0.00150811051577716	17.1481748099905	0.0275825618300587	0.907008508685976	0.108104819245636	0.507586324797012	0	0	0	0	0	0	0	100	15	0.365148	0	0	1000	0	70.3667	2.48305	0	1	0	0.33129	NULL	COMPLETE	2013-11-26 19:33:13	1005.345703	0	0	0	0	0	0	baseline	30	NULL
1254	148	6.62701355635945e-06	8.01584347267635	0.807662553852424	0.0682013519108295	0.100636766292155	0.950645964364521	0	0	0	0	0	0	0	100	14	0.365148	0	0	1000	0	62.4333	1.47611	0	1	0	0.345467	NULL	COMPLETE	2013-11-26 19:21:36	309.018184	0	0	0	0	0	0	baseline	30	NULL
1255	6	0.484758123395006	5.47283897874877	0.062210263684392	0.191405125195161	0.10144986351952	1.48846272732131	0	0	0	0	0	0	0	100	46.3333	1.10554	0	0	1000	0	54.2667	1.26315	0	1	0	0.140196	NULL	COMPLETE	2013-11-26 19:16:36	23.372341	0	0	0	0	0	0	baseline	30	NULL
1256	17	1.02255497733059e-05	8.76500416197814	0.293777853948995	0.164743959903717	0.128259215410799	1.05165275665	0	0	0	0	0	0	0	100	16.1333	0.498888	0.001961	0.010559	969.8	162.632	121.5	163.464	0	0.966667	0.033333	0.296228	NULL	COMPLETE	2013-11-26 19:16:50	42.050038	0	0	0	0	0	0	baseline	30	NULL
1257	97	0.0207005364142691	16.2905767722987	0.0116513108368963	0.955837070243433	0.103017369750887	1.45919431269169	0	0	0	0	0	0	0	100	59.6	2.64071	0	0	1000	0	156.367	2.72621	0	1	0	0.0831477	NULL	COMPLETE	2013-11-26 19:45:27	1759.297451	0	0	0	0	0	0	baseline	30	NULL
1258	114	0.000888878555094448	9.86896864371374	0.0330987642519176	0.99607636872679	0.154560311231762	0.509269410043489	0	0	0	0	0	0	0	100	27.8	0.832666	0.00117	0.002982	898.367	259.179	342.733	258.438	0	0.866667	0.133333	0.170975	NULL	COMPLETE	2013-11-26 19:27:19	678.166105	0	0	0	0	0	0	baseline	30	NULL
1259	74	0.00104654106524318	15.4937035799958	0.0292048917617649	0.96330998162739	0.102706164401025	1.15094569209265	0	0	0	0	0	0	0	100	14.2667	0.442217	0	0	1000	0	73.8667	2.9409	0	1	0	0.334007	NULL	COMPLETE	2013-11-26 19:20:18	257.726455	0	0	0	0	0	0	baseline	30	NULL
1260	142	0.000724152781230953	15.6039880693424	0.031350665492937	0.999658511951566	0.164152440801263	1.06434172310401	0	0	0	0	0	0	0	100	14.6333	0.604612	0.990376	0.004943	26.9667	15.2173	1000	0	0	0	1	0.324887	NULL	COMPLETE	2013-11-26 19:16:08	7.707679	0	0	0	0	0	0	baseline	30	NULL
1261	43	1.00914416051812e-06	7.81418277183548	0.0730759303551167	0.771738047711551	0.153070769272745	0.724628420865629	0	0	0	0	0	0	0	100	16.7	0.690411	0.972868	0.01056	35.9	12.0978	1000	0	0	0	1	0.287619	NULL	COMPLETE	2013-11-26 19:16:01	2.381851	0	0	0	0	0	0	baseline	30	NULL
1262	194	0.0318333620443235	17.7058875153307	0.0209804703481495	0.954557418590412	0.104123005922884	0.10072831969941	0	0	0	0	0	0	0	100	18.7667	0.558768	0	0	1000	0	175.733	11.7472	0	1	0	0.266408	NULL	COMPLETE	2013-11-26 19:42:43	1606.81251	0	0	0	0	0	0	baseline	30	NULL
1263	32	7.86463114141865e-06	14.9265967204701	0.042873433092609	0.999893336091191	0.297308410611004	0.972868470584508	0	0	0	0	0	0	0	100	14.0333	0.604612	0.96875	0	17.4333	0.843933	1000	0	0	0	1	0.342578	NULL	COMPLETE	2013-11-26 19:15:58	2.872626	0	0	0	0	0	0	baseline	30	NULL
1264	26	5.08152769969135e-06	11.4919277909212	0.98945412831381	0.024542368715629	0.172262455429882	0.731169740662444	0	0	0	0	0	0	0	100	43.2667	1.8962	0	0	1000	0	141.733	3.46346	0	1	0	0.108547	NULL	COMPLETE	2013-11-26 19:19:50	239.363139	0	0	0	0	0	0	baseline	30	NULL
1265	97	2.73343586838158e-05	11.0871540673543	0.0384538278449327	0.830697515979409	0.112375794630498	0.173254341983702	0	0	0	0	0	0	0	100	19.7667	0.558768	0	0	1000	0	174.367	6.86286	0	1	0	0.242244	NULL	COMPLETE	2013-11-26 19:22:14	385.681509	0	0	0	0	0	0	baseline	30	NULL
1266	54	0.000773935037691205	9.00875987368636	0.109727711416781	0.447751249885187	0.238911971170455	1.27481471335283	0	0	0	0	0	0	0	100	23.2667	0.891939	0	0	1000	0	60.7667	1.28279	0	1	0	0.218556	NULL	COMPLETE	2013-11-26 19:18:54	188.033713	0	0	0	0	0	0	baseline	30	NULL
1267	91	0.00238697476143961	5.0218097504694	0.416985909221694	0.0083803238812834	0.107456385530531	1.40567500314442	0	0	0	0	0	0	0	100	57.3	0.781025	0	0	1000	0	68.5667	1.28279	0	1	0	0.162694	NULL	COMPLETE	2013-11-26 19:20:02	258.568563	0	0	0	0	0	0	baseline	30	NULL
1268	182	3.73575890044455e-06	6.26171078532934	0.0536325592547655	0.994531953008845	0.21890011113137	1.038923124508	0	0	0	0	0	0	0	100	40.9	2.15019	0.994505	0.000345	47.1	2.5606	1000	0	0	0	1	0.115096	NULL	COMPLETE	2013-11-26 19:15:49	8.368772	0	0	0	0	0	0	baseline	30	NULL
1269	170	0.000104871000606452	17.4697657825891	0.197007105918601	0.11992546916008	0.113424144685268	0.863921090061776	0	0	0	0	0	0	0	100	15.9333	0.442217	0	0	1000	0	52.1667	2.47768	0	1	0	0.343396	NULL	COMPLETE	2013-11-26 19:30:06	870.125389	0	0	0	0	0	0	baseline	30	NULL
1270	51	0.0123822730565197	15.2187608880922	0.0246354509145021	0.929947428172454	0.107918174564838	0.222747080256231	0	0	0	0	0	0	0	100	19.4667	0.718022	0	0	1000	0	102.133	5.07762	0	1	0	0.255682	NULL	COMPLETE	2013-11-26 19:19:14	220.23258	0	0	0	0	0	0	baseline	30	NULL
1271	9	1.60816209400322e-06	6.96266768733039	0.299997784895822	0.232802002690732	0.218502624612302	1.24404501047218	0	0	0	0	0	0	0	100	17.7	0.585947	0.848148	0.073046	39.3	22.5391	1000	0	0	0	1	0.267786	NULL	COMPLETE	2013-11-26 19:15:34	2.97842	0	0	0	0	0	0	baseline	30	NULL
1272	76	2.03089409123426e-05	15.2507612272166	0.025350532727316	0.999444415559992	0.322873416636139	1.26502584496513	0	0	0	0	0	0	0	100	74.5667	5.20053	0.986842	0.000946	78.4	5.94194	1000	0	0	0	1	0.063527	NULL	COMPLETE	2013-11-26 19:15:51	22.262256	0	0	0	0	0	0	baseline	30	NULL
1273	199	0.00089123536871408	12.8064740740228	0.024311502231285	0.840241314144805	0.135393903497607	1.36197395770578	0	0	0	0	0	0	0	100	37.0667	1.41264	0	0	1000	0	116.333	2.14994	0	1	0	0.131491	NULL	COMPLETE	2013-11-26 19:55:44	2416.217809	0	0	0	0	0	0	baseline	30	NULL
1274	154	0.143330247935986	6.6309769579675	0.0325628132559359	0.995118687395006	0.163523341156542	1.2804830079223	0	0	0	0	0	0	0	100	89.8667	5.29612	0	0	1000	0	327.967	8.99809	0	1	0	0.0523399	NULL	COMPLETE	2013-11-26 19:51:59	2194.764341	0	0	0	0	0	0	baseline	30	NULL
1275	88	1.04765904146174e-06	15.6352086574771	0.0618076068349183	0.745659839827567	0.484572960156947	0.934834239764605	0	0	0	0	0	0	0	100	20.2667	1.03064	0.985606	0.006556	39.7333	18.3756	1000	0	0	0	1	0.236033	NULL	COMPLETE	2013-11-26 19:15:28	8.07503	0	0	0	0	0	0	baseline	30	NULL
1276	133	7.26446030908583e-05	13.1301484559663	0.367463118862361	0.0613074039574713	0.109427021909505	0.432026426752564	0	0	0	0	0	0	0	100	25.1667	0.859586	0	0	1000	0	80.4667	2.44586	0	1	0	0.249666	NULL	COMPLETE	2013-11-26 19:26:39	680.331964	0	0	0	0	0	0	baseline	30	NULL
1277	119	0.000172524484543449	13.1603256752715	0.0301526701077819	0.971663441509008	0.143734439555556	1.34731266861083	0	0	0	0	0	0	0	100	19.5333	0.718022	0.014846	0.009626	317.5	268.363	894.4	269.256	0	0.133333	0.866667	0.241983	NULL	COMPLETE	2013-11-26 19:24:53	578.608387	0	0	0	0	0	0	baseline	30	NULL
1278	8	0.15493119773033	5.66332177259028	0.0860548573546112	0.994635179406032	0.421203031949699	0.10798423020402	0	0	0	0	0	0	0	100	74.4667	6.40694	0	0	1000	0	224.333	12.4213	0	1	0	0.0658318	NULL	COMPLETE	2013-11-26 19:16:00	45.890569	0	0	0	0	0	0	baseline	30	NULL
1279	145	0.0705915232842922	7.80775343300775	0.0326001653447747	0.731745223980397	0.106923570018262	1.41857165636495	0	0	0	0	0	0	0	100	57.8333	2.70904	0	0	1000	0	80.4	1.74356	0	1	0	0.138595	NULL	COMPLETE	2013-11-26 19:30:02	896.512556	0	0	0	0	0	0	baseline	30	NULL
1280	58	2.05223986007602e-06	11.3506378384773	0.0337018487043679	0.722550367005169	0.227348432596773	1.46942532035056	0	0	0	0	0	0	0	100	92.8	3.70945	0.973563	0.016486	171.2	107.879	1000	0	0	0	1	0.0490625	NULL	COMPLETE	2013-11-26 19:15:36	31.202319	0	0	0	0	0	0	baseline	30	NULL
1281	104	5.07214327316933e-05	10.3930564050097	0.0429072498809546	0.997871244559065	0.259382442478091	1.37407967682462	0	0	0	0	0	0	0	100	25.2667	1.06249	0.990064	0.001544	31.0667	8.02053	1000	0	0	0	1	0.185609	NULL	COMPLETE	2013-11-26 19:15:05	6.387089	0	0	0	0	0	0	baseline	30	NULL
1282	163	0.00125947445134911	18.8362211256754	0.0286853071302176	0.998992490582168	0.474732489697635	0.973741294599604	0	0	0	0	0	0	0	100	71.2667	5.60317	0.621677	0.315074	684.467	413.131	1000	0	0.6	0	0.4	0.0651357	NULL	COMPLETE	2013-11-26 19:47:53	1976.756859	0	0	0	0	0	0	baseline	30	NULL
1283	152	0.0273476471384389	18.8336497987621	0.0239645929541439	0.9981331480667	0.123817533068359	0.244168886642437	0	0	0	0	0	0	0	100	14.5333	0.498888	0	0	1000	0	114.3	6.87095	0	1	0	0.327421	NULL	COMPLETE	2013-11-26 19:32:29	1052.530858	0	0	0	0	0	0	baseline	30	NULL
1284	133	1.06236869788445e-06	12.6811009016819	0.0305302275810391	0.996246950468048	0.116328340116888	0.572853770167567	0	0	0	0	0	0	0	100	17.5333	0.498888	0.992481	0.000423	29.4667	2.47297	1000	0	0	0	1	0.269376	NULL	COMPLETE	2013-11-26 19:14:56	5.692811	0	0	0	0	0	0	baseline	30	NULL
1285	62	1.09103630130796e-06	12.0763090404216	0.650985884480178	0.0495810469146818	0.116731963306665	1.41396028391086	0	0	0	0	0	0	0	100	17.5333	0.618241	0	0	1000	0	117.433	9.08362	0	1	0	0.273349	NULL	COMPLETE	2013-11-26 19:18:47	239.283242	0	0	0	0	0	0	baseline	30	NULL
1286	142	0.000164166736467988	10.2686617046129	0.0362850145902485	0.775754787493497	0.100626349914819	1.43715858936775	0	0	0	0	0	0	0	100	24.8	0.909212	0	0	1000	0	110.133	3.22215	0	1	0	0.189599	NULL	COMPLETE	2013-11-26 19:27:54	787.946778	0	0	0	0	0	0	baseline	30	NULL
1287	148	2.49638296930744e-06	8.24957779841498	0.024232450639829	0.993814016925171	0.10638761613518	1.04144107091706	0	0	0	0	0	0	0	100	51.0667	1.73077	0.993018	0.000913	61.8333	20.2946	1000	0	0	0	1	0.0922837	NULL	COMPLETE	2013-11-26 19:14:58	12.002789	0	0	0	0	0	0	baseline	30	NULL
1288	190	0.0226722513081641	15.6830272055231	0.0273903086781502	0.788982724770904	0.129258936457336	0.363481497613247	0	0	0	0	0	0	0	100	22.2667	0.81377	0	0	1000	0	76.5	3.78374	0	1	0	0.28839	NULL	COMPLETE	2013-11-26 19:35:17	1231.049753	0	0	0	0	0	0	baseline	30	NULL
1289	140	0.781082176927534	18.6101955035701	0.0181718487292528	0.969866113970056	0.151816462352872	0.939844020437449	0	0	0	0	0	0	0	100	26.4667	0.718022	0	0	1000	0	78.4333	2.21635	0	1	0	0.186261	NULL	COMPLETE	2013-11-26 19:38:16	1415.830964	0	0	0	0	0	0	baseline	30	NULL
1290	95	0.0149135525362564	9.63240528246388	0.0368298199027777	0.981150363339111	0.23485322939232	0.466008911523968	0	0	0	0	0	0	0	100	40.8667	2.60427	0	0	1000	0	135	3.68782	0	1	0	0.117955	NULL	COMPLETE	2013-11-26 19:25:38	658.93787	0	0	0	0	0	0	baseline	30	NULL
1291	152	0.000157122551131049	13.5263119183946	0.02908597397618	0.929177606012672	0.105089327227324	1.33965853930451	0	0	0	0	0	0	0	100	18.3333	0.649786	0	0	1000	0	118.7	5.5266	0	1	0	0.260883	NULL	COMPLETE	2013-11-26 19:30:11	943.735529	0	0	0	0	0	0	baseline	30	NULL
1292	57	2.2547764470379e-05	5.26029427186586	0.0968042258173227	0.830881058005616	0.105917639937252	1.16999358118046	0	0	0	0	0	0	0	100	15.1333	0.426875	0.297661	0.303885	206.4	83.0986	1000	0	0	0	1	0.317257	NULL	COMPLETE	2013-11-26 19:15:14	53.634538	0	0	0	0	0	0	baseline	30	NULL
1293	106	0.302408729095079	7.73679843638092	0.0533563343342394	0.694752738112584	0.114186404645443	1.17824295111233	0	0	0	0	0	0	0	100	26.2333	0.558768	0	0	1000	0	42.5667	1.45335	0	1	0	0.293091	NULL	COMPLETE	2013-11-26 19:18:51	275.845494	0	0	0	0	0	0	baseline	30	NULL
1294	159	0.719999752198912	9.07708563492633	0.0249441845808178	0.960491484031081	0.133055048715323	0.332220674157143	0	0	0	0	0	0	0	100	55.5333	2.34852	0	0	1000	0	154.133	4.3645	0	1	0	0.0933323	NULL	COMPLETE	2013-11-26 19:42:23	1694.799041	0	0	0	0	0	0	baseline	30	NULL
1295	69	0.37875219767627	6.45516673102975	0.0573090040124953	0.983798651024699	0.162138946540654	1.35594753622077	0	0	0	0	0	0	0	100	23.4667	0.669992	0	0	1000	0	70.7667	1.54236	0	1	0	0.207462	NULL	COMPLETE	2013-11-26 19:17:06	178.359815	0	0	0	0	0	0	baseline	30	NULL
1296	95	0.00324750587178362	11.7225112160668	0.0544972363859415	0.620268101803958	0.102192117460072	1.28516069160542	0	0	0	0	0	0	0	100	16.2667	0.573488	0	0	1000	0	43.1333	1.17568	0	1	0	0.33291	NULL	COMPLETE	2013-11-26 19:19:25	321.751334	0	0	0	0	0	0	baseline	30	NULL
1297	27	1.98469065203488e-06	10.16958287335	0.119598932098597	0.370116207515821	0.102763732615858	1.1148334628134	0	0	0	0	0	0	0	100	13.7333	0.573488	0.908642	0.105509	47.9333	42.0214	1000	0	0	0	1	0.347426	NULL	COMPLETE	2013-11-26 19:14:08	5.692477	0	0	0	0	0	0	baseline	30	NULL
1298	91	4.70519234300971e-06	5.60996662126854	0.0851550307124853	0.996157651534304	0.17209893995896	1.3153139956994	0	0	0	0	0	0	0	100	15.7667	0.61554	0.989011	0	20.0667	0.963789	1000	0	0	0	1	0.303783	NULL	COMPLETE	2013-11-26 19:14:04	1.946162	0	0	0	0	0	0	baseline	30	NULL
1299	36	1.6980317566842e-06	12.7060476806946	0.973445973359048	0.031971539137885	0.282220194209367	1.4526737566106	0	0	0	0	0	0	0	100	41.5667	2.43151	0	0	1000	0	200.6	13.1393	0	1	0	0.113692	NULL	COMPLETE	2013-11-26 19:19:59	361.05737	0	0	0	0	0	0	baseline	30	NULL
1300	115	0.000278038310429417	6.84619351872243	0.0738242499064654	0.813445661216974	0.193171615339816	1.33611779880477	0	0	0	0	0	0	0	100	21.7333	0.679869	0	0	1000	0	89.5	1.82117	0	1	0	0.219855	NULL	COMPLETE	2013-11-26 19:19:35	337.698981	0	0	0	0	0	0	baseline	30	NULL
1301	61	0.762936492782374	7.35131953959353	0.103879366070032	0.574250638484955	0.422431488521397	0.552245501650032	0	0	0	0	0	0	0	100	26.3333	0.649786	0	0	1000	0	46.6667	2.21108	0	1	0	0.335136	NULL	COMPLETE	2013-11-26 19:16:13	135.148592	0	0	0	0	0	0	baseline	30	NULL
1302	59	0.0749443699153742	13.7896947958507	0.0329206131864339	0.999920541420579	0.152799459639937	1.35522299140459	0	0	0	0	0	0	0	100	15.8	0.476095	0.946893	0.049457	66.6	51.5691	1000	0	0	0	1	0.301156	NULL	COMPLETE	2013-11-26 19:13:58	10.187631	0	0	0	0	0	0	baseline	30	NULL
1303	48	0.0215882785288845	13.2141702214722	0.029113402357325	0.299926989013329	0.106425688508898	1.43012413687306	0	0	0	0	0	0	0	100	73.1333	1.40791	0	0	1000	0	83.7333	1.56915	0	1	0	0.116991	NULL	COMPLETE	2013-11-26 19:22:13	506.587387	0	0	0	0	0	0	baseline	30	NULL
1304	11	0.000122205163065813	18.8654642517213	0.222873245365918	0.100715368520468	0.103475840948522	1.10638602683553	0	0	0	0	0	0	0	100	14.9333	0.512076	0	0	1000	0	47.7	1.41774	0	1	0	0.323544	NULL	COMPLETE	2013-11-26 19:14:39	54.288173	0	0	0	0	0	0	baseline	30	NULL
1305	162	0.000211397775077646	15.2589029434603	0.010769551852718	0.959272881271318	0.119148641265929	1.18828567823162	0	0	0	0	0	0	0	100	123.067	7.18764	0.000206	0.001108	992.7	39.3117	713.833	63.2488	0	0.966667	0.033333	0.0386719	NULL	COMPLETE	2013-11-26 21:11:14	7050.221386	0	0	0	0	0	0	baseline	30	NULL
1306	161	0.000842031300401255	18.5725164564792	0.0210877859499305	0.912140428321436	0.123818845674396	1.08948400386609	0	0	0	0	0	0	0	100	20.3333	0.649786	0	0	1000	0	81.4	1.68523	0	1	0	0.236615	NULL	COMPLETE	2013-11-26 19:39:44	1562.467587	0	0	0	0	0	0	baseline	30	NULL
1307	19	0.0694980341464612	19.4161874381825	0.0196734317578375	0.945977335097268	0.121156563702971	1.09133707460249	0	0	0	0	0	0	0	100	19.6	0.711805	0	0	1000	0	50.6333	1.53804	0	1	0	0.250426	NULL	COMPLETE	2013-11-26 19:15:19	98.74726	0	0	0	0	0	0	baseline	30	NULL
1308	166	0.0102914645587723	9.11402506986633	0.0464139643590897	0.926760874688625	0.104323550779372	0.693426718076225	0	0	0	0	0	0	0	100	16.3667	0.546707	0	0	1000	0	58.3333	2.03852	0	1	0	0.30725	NULL	COMPLETE	2013-11-26 19:23:26	586.133616	0	0	0	0	0	0	baseline	30	NULL
1309	193	0.875878842536361	5.46339383814484	0.0508930182550102	0.950248594162986	0.161087032780051	1.41846959631192	0	0	0	0	0	0	0	100	45.9	2.2561	0	0	1000	0	106.333	2.22611	0	1	0	0.116837	NULL	COMPLETE	2013-11-26 19:33:26	1197.491232	0	0	0	0	0	0	baseline	30	NULL
1310	39	0.002096776857978	8.91906320350245	0.0782737848348916	0.618274303385988	0.100398788042367	0.800187872773968	0	0	0	0	0	0	0	100	14.3	0.458258	0	0	1000	0	47.4667	1.335	0	1	0	0.348941	NULL	COMPLETE	2013-11-26 19:14:47	77.797275	0	0	0	0	0	0	baseline	30	NULL
1311	71	4.64268724296723e-06	8.64021000801586	0.0487815022934228	0.989195755682886	0.100549612380564	0.793701292420738	0	0	0	0	0	0	0	100	15.0333	0.314466	0.984977	0.003435	26	7.00476	1000	0	0	0	1	0.31638	NULL	COMPLETE	2013-11-26 19:13:29	2.654591	0	0	0	0	0	0	baseline	30	NULL
1312	66	0.449991823126865	5.15334047493525	0.0663227576296777	0.267807182855904	0.110621606372297	1.4833116148226	0	0	0	0	0	0	0	100	40.7667	0.558768	0	0	1000	0	49	0.930949	0	1	0	0.217606	NULL	COMPLETE	2013-11-26 19:16:08	162.268607	0	0	0	0	0	0	baseline	30	NULL
1313	15	0.111671456164969	10.5894182412885	0.0399335853289813	0.980422682128847	0.104493690654635	1.32423652847297	0	0	0	0	0	0	0	100	15.2333	0.61554	0	0	1000	0	44.1667	1.41618	0	1	0	0.314286	NULL	COMPLETE	2013-11-26 19:13:58	33.304082	0	0	0	0	0	0	baseline	30	NULL
1314	46	7.75276034556414e-05	6.35764416423626	0.0387258327100426	0.999878727598116	0.158313501626253	1.4950362178334	0	0	0	0	0	0	0	100	52.6333	2.52301	0.977536	0.003997	57.1333	16.4858	1000	0	0	0	1	0.0878618	NULL	COMPLETE	2013-11-26 19:13:29	5.616449	0	0	0	0	0	0	baseline	30	NULL
1315	185	0.000425667443561777	14.5167493156623	0.476551000960171	0.00386637658812106	0.15653907302767	0.916697245435789	0	0	0	0	0	0	0	100	34.9333	0.442217	0	0	1000	0	54.4	1.47422	0	1	0	0.291789	NULL	COMPLETE	2013-11-26 19:27:20	837.762151	0	0	0	0	0	0	baseline	30	NULL
1316	198	0.000840118813816794	6.55695030814968	0.0575410155579448	0.993504218291491	0.103591108415276	0.494353536465205	0	0	0	0	0	0	0	100	17.5	0.5	0	0	1000	0	122.7	5.78014	0	1	0	0.271689	NULL	COMPLETE	2013-11-26 19:24:56	695.081337	0	0	0	0	0	0	baseline	30	NULL
1317	66	2.78655649103013e-06	5.41085372911766	0.127968142274767	0.999826908810064	0.441566038597375	0.990111880651675	0	0	0	0	0	0	0	100	18.7333	0.771722	0.984848	0.000946	21.1	1.13578	1000	0	0	0	1	0.250731	NULL	COMPLETE	2013-11-26 19:13:23	2.004733	0	0	0	0	0	0	baseline	30	NULL
1318	103	1.06075447494178e-06	17.9076063865796	0.0140349045395851	0.998494995292276	0.172982717305422	0.0327934171631932	0	0	0	0	0	0	0	100	60.3333	2.87904	0.990291	0	313.233	31.3121	1000	0	0	0	1	0.0779709	NULL	COMPLETE	2013-11-26 19:13:44	24.182327	0	0	0	0	0	0	baseline	30	NULL
1319	114	8.47620449430934e-05	18.7828460603487	0.052215953823179	0.510152121540159	0.168420527409762	0.941104701517615	0	0	0	0	0	0	0	100	14.3333	0.471405	0	0	1000	0	64.7	1.50886	0	1	0	0.335527	NULL	COMPLETE	2013-11-26 19:23:01	582.327832	0	0	0	0	0	0	baseline	30	NULL
1320	196	3.40383358330694e-05	7.29647578322329	0.0373675767332315	0.921979004517198	0.133204150944948	1.49687049916247	0	0	0	0	0	0	0	100	39.1333	1.64789	0.02568	0.014218	537.433	110.312	984.033	85.9831	0	0.033333	0.966667	0.118262	NULL	COMPLETE	2013-11-26 19:37:57	1488.450803	0	0	0	0	0	0	baseline	30	NULL
1321	86	0.000124331784229038	12.8023196186405	0.0244659893214703	0.98872136301361	0.265472940914333	1.18267214426771	0	0	0	0	0	0	0	100	108.567	9.94546	0.948837	0.064851	386.933	296.81	1000	0	0.066667	0	0.933333	0.0442463	NULL	COMPLETE	2013-11-26 19:14:50	103.545237	0	0	0	0	0	0	baseline	30	NULL
1322	46	6.4893176650761e-06	9.10190413589589	0.0287623179610819	0.99306584126316	0.174077569786459	1.0606721078977	0	0	0	0	0	0	0	100	54.2	2.61279	0.978261	0.000913	60.7333	2.73171	1000	0	0	0	1	0.0858995	NULL	COMPLETE	2013-11-26 19:13:07	7.758931	0	0	0	0	0	0	baseline	30	NULL
1323	12	3.96294667066068e-06	8.5710287024267	0.341610855422914	0.105322583811358	0.119274107180536	1.24503842063714	0	0	0	0	0	0	0	100	25.0667	1.03064	0.141667	0.261893	600.967	428.455	558.667	413.52	0	0.533333	0.466667	0.189193	NULL	COMPLETE	2013-11-26 19:13:42	44.243113	0	0	0	0	0	0	baseline	30	NULL
1324	24	3.83380048541968e-06	5.2365601377096	0.0754139511846006	0.993131092283875	0.186610935069621	1.05673326862976	0	0	0	0	0	0	0	100	23.0667	0.85375	0.958334	0	29.5	1.89297	1000	0	0	0	1	0.205586	NULL	COMPLETE	2013-11-26 19:12:59	1.625144	0	0	0	0	0	0	baseline	30	NULL
1325	105	0.316313851644733	18.2967111060861	0.00847973581403494	0.984196156961843	0.115569550544024	1.48297678516246	0	0	0	0	0	0	0	100	124.933	11.3223	0	0	1000	0	324.967	9.02029	0	1	0	0.0394743	NULL	COMPLETE	2013-11-26 20:23:02	4207.341973	0	0	0	0	0	0	baseline	30	NULL
1326	135	1.93667371264285e-05	14.8564375017304	0.0295770245138556	0.95301074301824	0.135778292827308	0.0676416071993299	0	0	0	0	0	0	0	100	16.7	0.525991	0	0	1000	0	322.933	21.7116	0	1	0	0.283136	NULL	COMPLETE	2013-11-26 19:26:12	799.797315	0	0	0	0	0	0	baseline	30	NULL
1327	51	0.000165605546217459	10.7228071533609	0.0331004408653826	0.980543636251241	0.116269143112004	1.40049229373224	0	0	0	0	0	0	0	100	20.3667	0.706321	0.811765	0.19742	155.067	114.563	1000	0	0	0	1	0.23179	NULL	COMPLETE	2013-11-26 19:13:19	29.04408	0	0	0	0	0	0	baseline	30	NULL
1328	11	1.3529405737008e-06	8.01284134737216	0.0497464179061353	0.99369312194176	0.116488123498857	0.202444238739554	0	0	0	0	0	0	0	100	16.9333	0.573488	0.909091	0.00088	54.0333	6.81412	1000	0	0	0	1	0.279608	NULL	COMPLETE	2013-11-26 19:12:50	1.589544	0	0	0	0	0	0	baseline	30	NULL
1329	95	1.38657034874351e-06	14.603121066466	0.691891286289319	0.0202729403972626	0.167471045721322	1.24477489851415	0	0	0	0	0	0	0	100	124.667	6.86213	0	0	1000	0	408.933	12.0994	0	1	0	0.0383782	NULL	COMPLETE	2013-11-26 20:12:40	3592.139967	0	0	0	0	0	0	baseline	30	NULL
1330	102	2.78043006150175e-06	11.0032691014931	0.037510204827413	0.705694857751951	0.104446273110807	1.48650401634164	0	0	0	0	0	0	0	100	25.2667	0.81377	0.958824	0.037916	127.467	112.22	1000	0	0	0	1	0.186839	NULL	COMPLETE	2013-11-26 19:13:09	21.878692	0	0	0	0	0	0	baseline	30	NULL
1331	19	0.00362039512552018	5.77159678097814	0.0725549613125622	0.998710963875055	0.124000337999314	0.497208258742467	0	0	0	0	0	0	0	100	16.1667	0.453382	0.505263	0.31538	136.8	75.2105	1000	0	0	0	1	0.294261	NULL	COMPLETE	2013-11-26 19:12:58	11.744642	0	0	0	0	0	0	baseline	30	NULL
1332	46	3.16202869629021e-06	10.0709450000431	0.0794958649203181	0.586181913735345	0.198708856571466	1.46891945334617	0	0	0	0	0	0	0	100	17.5	0.67082	0.944203	0.059322	55.2	45.6088	1000	0	0	0	1	0.270615	NULL	COMPLETE	2013-11-26 19:12:48	8.228636	0	0	0	0	0	0	baseline	30	NULL
1333	86	6.71871611670527e-05	8.83065792266279	0.02556525869295	0.916135395411402	0.10483172154054	1.41224169233581	0	0	0	0	0	0	0	100	45.6333	1.44875	0.058915	0.173328	547.933	184.325	944.667	166.169	0	0.1	0.9	0.102065	NULL	COMPLETE	2013-11-26 19:21:54	557.14209	0	0	0	0	0	0	baseline	30	NULL
1334	8	0.00067869716369048	7.18591014039703	0.0447196902241558	0.997750043636188	0.113312836550176	0.254094184215646	0	0	0	0	0	0	0	100	22.9667	0.752034	0.804167	0.076942	72.4667	28.7538	1000	0	0	0	1	0.207324	NULL	COMPLETE	2013-11-26 19:12:37	2.938907	0	0	0	0	0	0	baseline	30	NULL
1335	16	2.39548029098884e-06	17.3589005181566	0.898657085839659	0.0279501611366868	0.117893207352608	1.15173840345349	0	0	0	0	0	0	0	100	15.0667	0.359011	0	0	1000	0	78.5	6.01526	0	1	0	0.318516	NULL	COMPLETE	2013-11-26 19:13:48	77.161815	0	0	0	0	0	0	baseline	30	NULL
1336	49	0.00181206691411574	14.1727698780596	0.0330511478241533	0.963065415155143	0.110253211297095	0.27682017862564	0	0	0	0	0	0	0	100	13.9667	0.481894	0	0	1000	0	89.9333	3.64173	0	1	0	0.34304	NULL	COMPLETE	2013-11-26 19:14:56	149.156271	0	0	0	0	0	0	baseline	30	NULL
1337	64	0.125193502798668	7.56780083174817	0.0543144731782377	0.27755987457931	0.101990309543908	1.45796411214396	0	0	0	0	0	0	0	100	34.8	0.702377	0	0	1000	0	44.4333	1.14552	0	1	0	0.256705	NULL	COMPLETE	2013-11-26 19:15:40	194.58577	0	0	0	0	0	0	baseline	30	NULL
1338	139	0.000149599365500682	6.42670239554718	0.0737048955634236	0.994874266209081	0.134831133857369	0.0163112828601152	0	0	0	0	0	0	0	100	14.2	0.4	0	0	1000	0	837.7	83.4139	0	1	0	0.336555	NULL	COMPLETE	2013-11-26 19:16:55	270.563661	0	0	0	0	0	0	baseline	30	NULL
1339	20	0.0120334416741592	5.89587029302493	0.121414218330756	0.571814310969785	0.111969284154475	1.14383719626814	0	0	0	0	0	0	0	100	16	0.365148	0	0	1000	0	36.9333	1.36463	0	1	0	0.340133	NULL	COMPLETE	2013-11-26 19:12:52	29.042757	0	0	0	0	0	0	baseline	30	NULL
1340	138	0.335080020457116	14.682307636831	0.0285123493522406	0.900627742055804	0.110034335777164	1.42268741357839	0	0	0	0	0	0	0	100	17.6333	0.706321	0	0	1000	0	43.6	1.28062	0	1	0	0.307093	NULL	COMPLETE	2013-11-26 19:24:33	734.677731	0	0	0	0	0	0	baseline	30	NULL
1341	120	0.000662935328358189	13.4547160903458	0.0287093352526426	0.986825070576742	0.12478487957269	0.187551692598499	0	0	0	0	0	0	0	100	18.6	0.553775	0	0	1000	0	143.8	5.96322	0	1	0	0.257174	NULL	COMPLETE	2013-11-26 19:21:59	583.909133	0	0	0	0	0	0	baseline	30	NULL
1342	37	2.25024269968527e-06	12.9851434275042	0.0249900172930211	0.987498915521428	0.268045646324754	1.25683815942146	0	0	0	0	0	0	0	100	89.5667	6.69668	0.972973	0	95.5	6.62193	1000	0	0	0	1	0.052397	NULL	COMPLETE	2013-11-26 19:12:31	17.572555	0	0	0	0	0	0	baseline	30	NULL
1343	125	0.000396958483770871	5.40961518068798	0.195521467365324	0.336735843447968	0.133515213150531	0.237823360580951	0	0	0	0	0	0	0	100	21	0.774597	0	0	1000	0	103.767	4.04708	0	1	0	0.283607	NULL	COMPLETE	2013-11-26 19:15:56	224.356105	0	0	0	0	0	0	baseline	30	NULL
1344	29	3.15094515535096e-06	11.8404478696175	0.712807204108685	0.0554888588376343	0.12121663838625	1.32138437928399	0	0	0	0	0	0	0	100	13.6667	0.471405	0	0	1000	0	79.5	6.23832	0	1	0	0.347543	NULL	COMPLETE	2013-11-26 19:13:39	90.92575	0	0	0	0	0	0	baseline	30	NULL
1345	14	2.97213881815399e-06	9.72498849849217	0.635076980572194	0.0721398435998708	0.101396513357759	0.841036543527152	0	0	0	0	0	0	0	100	13.9333	0.359011	0.030952	0.166684	967.533	174.838	121.833	163.486	0	0.966667	0.033333	0.344349	NULL	COMPLETE	2013-11-26 19:12:34	32.598829	0	0	0	0	0	0	baseline	30	NULL
1346	6	0.000475406190688932	11.4490887394641	0.8346031405963	0.0127063125837594	0.11030142866075	1.04585804771399	0	0	0	0	0	0	0	100	180.2	6.61009	0	0	1000	0	196.867	6.35994	0	1	0	0.0359232	NULL	COMPLETE	2013-11-26 19:14:40	168.420898	0	0	0	0	0	0	baseline	30	NULL
1347	13	1.30892830092965e-06	7.78885738924146	0.407310997601599	0.139538491144776	0.148840686026961	0.613147681422997	0	0	0	0	0	0	0	100	16.1667	0.636832	0.453846	0.294157	130.633	56.4325	1000	0	0	0	1	0.293895	NULL	COMPLETE	2013-11-26 19:12:08	16.904962	0	0	0	0	0	0	baseline	30	NULL
1348	127	1.77772784857323e-05	7.39793794578873	0.0432081837207079	0.774327287916094	0.103643117845058	0.197883516263682	0	0	0	0	0	0	0	100	32.3333	0.942809	0	0	1000	0	217	5.55578	0	1	0	0.144345	NULL	COMPLETE	2013-11-26 19:23:34	705.344274	0	0	0	0	0	0	baseline	30	NULL
1349	199	8.4186893183988e-06	8.53036161861382	0.0964252145495266	0.592634635278955	0.201149418391287	1.29190308765275	0	0	0	0	0	0	0	100	16.5	0.718795	0	0	1000	0	133.6	9.10897	0	1	0	0.286673	NULL	COMPLETE	2013-11-26 19:23:35	716.336107	0	0	0	0	0	0	baseline	30	NULL
1350	19	6.00408528058501e-06	16.5333770343568	0.482046762248501	0.0547474254854023	0.101806978881359	1.00127405901905	0	0	0	0	0	0	0	100	14.1667	0.453382	0	0	1000	0	69.5667	3.00758	0	1	0	0.335165	NULL	COMPLETE	2013-11-26 19:12:57	80.277264	0	0	0	0	0	0	baseline	30	NULL
1351	102	0.116105377920029	11.9473530969117	0.0357065978460014	0.740675050299615	0.100093306880444	1.37522160694934	0	0	0	0	0	0	0	100	21.7667	0.667499	0	0	1000	0	40.2	0.979796	0	1	0	0.312705	NULL	COMPLETE	2013-11-26 19:17:48	372.874418	0	0	0	0	0	0	baseline	30	NULL
1352	92	0.00368691935066882	6.49472924764268	0.117513111326844	0.264601964037865	0.102159998938441	1.44864294218598	0	0	0	0	0	0	0	100	42.2	1.249	0	0	1000	0	57.9667	0.982627	0	1	0	0.195765	NULL	COMPLETE	2013-11-26 19:16:37	303.740569	0	0	0	0	0	0	baseline	30	NULL
1353	30	3.29754201558503e-05	17.339835697785	0.0324859779793769	0.785939658526331	0.104358002636582	1.47760048667667	0	0	0	0	0	0	0	100	13.9667	0.406885	0.371111	0.24506	202.667	161.01	972.3	149.169	0	0.033333	0.966667	0.338429	NULL	COMPLETE	2013-11-26 19:12:40	69.602068	0	0	0	0	0	0	baseline	30	NULL
1354	120	0.00060194050006822	10.4858615843114	0.279392185388133	0.0115130639169365	0.156660957727581	0.0716598802036606	0	0	0	0	0	0	0	100	31.5	0.5	0	0	1000	0	276.367	16.1689	0	1	0	0.324072	NULL	COMPLETE	2013-11-26 19:17:25	357.460675	0	0	0	0	0	0	baseline	30	NULL
1355	191	0.00016728000864801	12.3995844158344	0.0376016902737319	0.998296034522355	0.195222462806851	0.0908240377041511	0	0	0	0	0	0	0	100	17.5333	0.618241	0.072077	0.245946	469.833	299.631	841.7	287.262	0	0.233333	0.766667	0.270293	NULL	COMPLETE	2013-11-26 19:30:54	1167.113877	0	0	0	0	0	0	baseline	30	NULL
1356	182	0.0145416435321206	7.2367853904143	0.0596201815642416	0.795140461763367	0.10351449213922	1.45065454249736	0	0	0	0	0	0	0	100	19.4667	0.618241	0	0	1000	0	45.6333	0.982627	0	1	0	0.292841	NULL	COMPLETE	2013-11-26 19:20:30	547.107176	0	0	0	0	0	0	baseline	30	NULL
1357	135	0.503437616923292	11.2310767860617	0.0295980812516063	0.961278337752447	0.10635954933241	1.40908044575714	0	0	0	0	0	0	0	100	22.2	0.653197	0	0	1000	0	62.4	1.05198	0	1	0	0.225756	NULL	COMPLETE	2013-11-26 19:22:31	671.027204	0	0	0	0	0	0	baseline	30	NULL
1358	173	0.0456958619484133	5.88719299412332	0.0464592359494418	0.972714442992583	0.104303491022438	1.46465679905377	0	0	0	0	0	0	0	100	29.0333	0.87496	0	0	1000	0	90.0333	1.663	0	1	0	0.167934	NULL	COMPLETE	2013-11-26 19:22:59	704.268932	0	0	0	0	0	0	baseline	30	NULL
1359	80	0.541173426534119	17.5624503358267	0.024973604362458	0.961936104809865	0.104009726829827	1.43030866966117	0	0	0	0	0	0	0	100	14.9	0.472582	0	0	1000	0	42.9	0.943398	0	1	0	0.333934	NULL	COMPLETE	2013-11-26 19:16:50	337.286061	0	0	0	0	0	0	baseline	30	NULL
1360	192	0.000174667823572984	7.48638376360759	0.163016646169126	0.337466874159873	0.101181611698121	1.21447889400413	0	0	0	0	0	0	0	100	15.2	0.476095	0	0	1000	0	51.6667	1.24722	0	1	0	0.327872	NULL	COMPLETE	2013-11-26 19:19:00	468.779177	0	0	0	0	0	0	baseline	30	NULL
1361	128	0.916152720807574	15.5591938761063	0.0200991693418473	0.995380457257852	0.17269031368196	1.14435428952798	0	0	0	0	0	0	0	100	33.5667	1.72595	0	0	1000	0	134.333	3.59011	0	1	0	0.140021	NULL	COMPLETE	2013-11-26 19:37:03	1561.104216	0	0	0	0	0	0	baseline	30	NULL
1362	197	0.438231214641887	9.6113384864293	0.0405474451836199	0.962782597634941	0.13284750180319	0.502323228665628	0	0	0	0	0	0	0	100	19.5667	0.61554	0	0	1000	0	69.4	3.07246	0	1	0	0.256741	NULL	COMPLETE	2013-11-26 19:27:43	1009.336654	0	0	0	0	0	0	baseline	30	NULL
1363	104	8.40352961564562e-05	6.35449528577738	0.106597356265411	0.963349350495264	0.334795878455043	0.189238583878614	0	0	0	0	0	0	0	100	15.0333	0.657436	0	0	1000	0	146.233	7.28781	0	1	0	0.318171	NULL	COMPLETE	2013-11-26 19:14:20	213.260132	0	0	0	0	0	0	baseline	30	NULL
1364	34	0.00017417216169725	13.9469631877728	0.03058408992365	0.973572255112231	0.10106723671779	0.961636326557491	0	0	0	0	0	0	0	100	15	0.447214	0.545098	0.311518	169.133	107.054	1000	0	0	0	1	0.314267	NULL	COMPLETE	2013-11-26 19:11:27	44.936346	0	0	0	0	0	0	baseline	30	NULL
1365	19	0.0270216727280001	9.08257943461649	0.0528976002242416	0.48723825882189	0.122840846795589	0.205093058794737	0	0	0	0	0	0	0	100	30.7667	0.667499	0	0	1000	0	100.6	5.94194	0	1	0	0.242821	NULL	COMPLETE	2013-11-26 19:11:35	58.151702	0	0	0	0	0	0	baseline	30	NULL
1366	69	1.19723896557787e-05	9.24365240731277	0.407706634374335	0.0851167680229992	0.282134927622974	1.47625167636899	0	0	0	0	0	0	0	100	120.733	10.936	0	0	1000	0	339.333	15.1599	0	1	0	0.0405214	NULL	COMPLETE	2013-11-26 19:34:11	1420.362079	0	0	0	0	0	0	baseline	30	NULL
1367	124	0.0109129159643082	6.00348356412724	0.0918335898313671	0.998967910883948	0.214179305359721	0.553595898759086	0	0	0	0	0	0	0	100	14.1667	0.521749	0	0	1000	0	112.367	7.67022	0	1	0	0.336916	NULL	COMPLETE	2013-11-26 19:14:02	212.827157	0	0	0	0	0	0	baseline	30	NULL
1368	105	3.70995262089939e-06	14.5412864151876	0.023544515715912	0.994573615724221	0.175172823760659	1.48187075234251	0	0	0	0	0	0	0	100	28.6667	0.829993	0.990159	0.001465	34.5667	8.70511	1000	0	0	0	1	0.165337	NULL	COMPLETE	2013-11-26 19:10:30	9.715922	0	0	0	0	0	0	baseline	30	NULL
1369	8	1.24012327183256e-06	11.0836395178922	0.439717760775238	0.0826950059272349	0.126940786652267	0.164228310489561	0	0	0	0	0	0	0	100	17.2333	0.495536	0	0	1000	0	170.5	16.7088	0	1	0	0.276188	NULL	COMPLETE	2013-11-26 19:10:47	29.872777	0	0	0	0	0	0	baseline	30	NULL
1370	154	5.34967958075971e-06	5.55950521025807	0.905407172627747	0.0532096966635436	0.126300857681781	1.23409906540066	0	0	0	0	0	0	0	100	33.1333	1.14698	0	0	1000	0	119.167	1.98466	0	1	0	0.144383	NULL	COMPLETE	2013-11-26 19:20:18	606.114479	0	0	0	0	0	0	baseline	30	NULL
1371	105	0.473847406609138	12.1593039738946	0.0213074493221939	0.997892073588446	0.133105663582683	1.14037008800078	0	0	0	0	0	0	0	100	37.2667	1.03064	0	0	1000	0	179.333	7.78174	0	1	0	0.125965	NULL	COMPLETE	2013-11-26 19:26:48	1000.956205	0	0	0	0	0	0	baseline	30	NULL
1372	39	0.000806200365160649	10.0074791046791	0.0413457627873868	0.997950785094872	0.184010450448841	0.869887244664133	0	0	0	0	0	0	0	100	20.6667	0.699206	0.935043	0.060942	70.2333	54.3597	1000	0	0	0	1	0.228932	NULL	COMPLETE	2013-11-26 19:10:12	7.676755	0	0	0	0	0	0	baseline	30	NULL
1373	95	1.51298764446585e-05	14.4218610273674	0.0946297340560704	0.144715636968613	0.162018397450447	1.10896021276014	0	0	0	0	0	0	0	100	130.767	10.0588	0	0	1000	0	391.367	10.8151	0	1	0	0.0369426	NULL	COMPLETE	2013-11-26 20:06:37	3400.748257	0	0	0	0	0	0	baseline	30	NULL
1374	29	0.000220430898964479	16.3786168780643	0.860987307038158	0.0211298631038517	0.126703874208033	1.03664030917455	0	0	0	0	0	0	0	100	26.7667	1.08577	0	0	1000	0	50.2333	1.14552	0	1	0	0.240038	NULL	COMPLETE	2013-11-26 19:12:48	172.129071	0	0	0	0	0	0	baseline	30	NULL
1375	141	0.00033316838722854	5.074238977395	0.0440554786473513	0.858735696645454	0.108967618551105	1.35248717342038	0	0	0	0	0	0	0	100	55.8667	2.36267	0	0	1000	0	217.433	5.42023	0	1	0	0.0840011	NULL	COMPLETE	2013-11-26 19:26:06	991.479895	0	0	0	0	0	0	baseline	30	NULL
1376	181	6.91282963301303e-06	19.941390492022	0.999526142608374	0.0202769974712282	0.107294615637511	0.169990104224999	0	0	0	0	0	0	0	100	16.1667	0.521749	0	0	1000	0	141.333	7.33182	0	1	0	0.344263	NULL	COMPLETE	2013-11-26 19:26:06	993.080898	0	0	0	0	0	0	baseline	30	NULL
1377	54	0.269071682002236	6.05210488545708	0.0753930225037038	0.992174460552633	0.116100653912872	0.973491291510873	0	0	0	0	0	0	0	100	14.2	0.4	0	0	1000	0	54.0333	1.92325	0	1	0	0.33989	NULL	COMPLETE	2013-11-26 19:10:42	73.097639	0	0	0	0	0	0	baseline	30	NULL
1378	180	0.121990971963075	11.489187956322	0.0291748086456209	0.844182352069765	0.103032885212451	1.4485807592771	0	0	0	0	0	0	0	100	25.9667	0.752034	0	0	1000	0	54.7333	0.997775	0	1	0	0.228456	NULL	COMPLETE	2013-11-26 19:27:11	1062.705697	0	0	0	0	0	0	baseline	30	NULL
1379	180	3.11168707161156e-05	17.5906689104158	0.0291061333846301	0.995068361051381	0.181735290028155	0.928223362283315	0	0	0	0	0	0	0	100	14.5667	0.495536	0.993333	0.00273	27.4667	12.3794	1000	0	0	0	1	0.327747	NULL	COMPLETE	2013-11-26 19:09:35	8.838408	0	0	0	0	0	0	baseline	30	NULL
1380	31	0.0732085146633881	10.716478805989	0.0270849792286754	0.999982567736879	0.155913403257728	0.112175259876531	0	0	0	0	0	0	0	100	34.9667	1.42556	0.959139	0.026258	48.6333	37.9697	1000	0	0	0	1	0.134342	NULL	COMPLETE	2013-11-26 19:09:33	7.236971	0	0	0	0	0	0	baseline	30	NULL
1381	32	0.000567144276482692	15.4042200895492	0.53057299903594	0.0424975464120507	0.110784952249378	1.24054895366076	0	0	0	0	0	0	0	100	19.4	0.61101	0	0	1000	0	38.4	0.95219	0	1	0	0.326164	NULL	COMPLETE	2013-11-26 19:11:39	133.62262	0	0	0	0	0	0	baseline	30	NULL
1382	161	6.34783274062516e-05	13.6772880330682	0.806086441269144	0.0411258786916733	0.225208081770688	0.555032425809186	0	0	0	0	0	0	0	100	20.4	0.8	0	0	1000	0	59.9	1.90351	0	1	0	0.346684	NULL	COMPLETE	2013-11-26 19:18:47	564.831986	0	0	0	0	0	0	baseline	30	NULL
1383	69	4.65990394375648e-05	17.8270026040263	0.0333051544148475	0.721508245449513	0.129703774489462	1.31841491156258	0	0	0	0	0	0	0	100	15.8667	0.426875	0.000483	0.002602	970.533	158.683	140.133	159.919	0	0.966667	0.033333	0.299006	NULL	COMPLETE	2013-11-26 19:14:46	323.802524	0	0	0	0	0	0	baseline	30	NULL
1384	102	0.00117799571579465	14.3400477501564	0.110959209967405	0.204941716510803	0.104792210180312	1.45000341100851	0	0	0	0	0	0	0	100	21.3667	0.546707	0	0	1000	0	43.1667	1.21335	0	1	0	0.302474	NULL	COMPLETE	2013-11-26 19:17:20	478.739719	0	0	0	0	0	0	baseline	30	NULL
1385	120	1.32958512043485e-06	11.6652391210664	0.0364488007035106	0.891391317825764	0.112153350654989	0.942461915905587	0	0	0	0	0	0	0	100	17.6333	0.481894	0.988611	0.005854	37.7667	20.6037	1000	0	0	0	1	0.266858	NULL	COMPLETE	2013-11-26 19:09:26	6.301001	0	0	0	0	0	0	baseline	30	NULL
1386	130	0.337301592912267	6.20347370626405	0.0798010686412454	0.997886589728296	0.189011480752379	0.257450939710252	0	0	0	0	0	0	0	100	15.5667	0.558768	0	0	1000	0	97.8333	5.02715	0	1	0	0.306019	NULL	COMPLETE	2013-11-26 19:13:47	271.932366	0	0	0	0	0	0	baseline	30	NULL
1387	125	0.338118231482386	13.1289937125985	0.0322984422091395	0.393468514550477	0.112484299391508	1.22194443054497	0	0	0	0	0	0	0	100	31.6	0.489898	0	0	1000	0	42.3333	1.0435	0	1	0	0.302607	NULL	COMPLETE	2013-11-26 19:24:36	922.041825	0	0	0	0	0	0	baseline	30	NULL
1388	162	0.869332930540099	13.2990911207162	0.0488400643225759	0.998796746367589	0.330199141334742	0.885241116010584	0	0	0	0	0	0	0	100	15.0667	0.628932	0	0	1000	0	92.6667	4.7912	0	1	0	0.319323	NULL	COMPLETE	2013-11-26 19:23:47	874.581269	0	0	0	0	0	0	baseline	30	NULL
1389	176	0.000306195338433484	19.3679818487726	0.0265739404130727	0.80932399071753	0.118114989902824	0.586291091784369	0	0	0	0	0	0	0	100	15.9	0.472582	0	0	1000	0	76.8667	3.1489	0	1	0	0.304032	NULL	COMPLETE	2013-11-26 19:43:39	2068.178714	0	0	0	0	0	0	baseline	30	NULL
1390	196	1.29827964921555e-06	13.9309142983984	0.0419924326706678	0.993812246015295	0.425084026250988	1.48378130560042	0	0	0	0	0	0	0	100	30.1667	1.63469	0.994898	0.000646	34.8	1.85113	1000	0	0	0	1	0.15629	NULL	COMPLETE	2013-11-26 19:09:22	13.866184	0	0	0	0	0	0	baseline	30	NULL
1391	81	3.80737165089313e-06	17.3513605596963	0.0113354453351349	0.995717273326591	0.104117934592068	1.45857112299185	0	0	0	0	0	0	0	100	50.5667	1.87409	0.987654	0.000913	54.8667	2.10924	1000	0	0	0	1	0.0917253	NULL	COMPLETE	2013-11-26 19:09:26	18.154975	0	0	0	0	0	0	baseline	30	NULL
1392	79	2.96264307327166e-06	9.60506135947071	0.0491316383704543	0.997369216755033	0.173293730337173	0.043426228670869	0	0	0	0	0	0	0	100	15.8667	0.561743	0.985654	0.004395	194.467	38.0734	1000	0	0	0	1	0.297378	NULL	COMPLETE	2013-11-26 19:09:08	3.530107	0	0	0	0	0	0	baseline	30	NULL
1393	45	8.09400056554325e-05	11.3223646068946	0.20606502564624	0.185370379826054	0.124252550955862	0.0166360460105352	0	0	0	0	0	0	0	100	15.5333	0.561743	0	0	1000	0	992.6	17.9064	0	1	0	0.328114	NULL	COMPLETE	2013-11-26 19:11:23	139.415629	0	0	0	0	0	0	baseline	30	NULL
1394	7	2.88639441975897e-06	5.11955665890127	0.14710140787065	0.992803586181253	0.471531198918819	1.25948815691518	0	0	0	0	0	0	0	100	17.1333	0.921352	0.857143	0	21.9333	1.36463	1000	0	0	0	1	0.276143	NULL	COMPLETE	2013-11-26 19:09:04	1.208706	0	0	0	0	0	0	baseline	30	NULL
1395	63	0.00124638280049515	19.4053647108376	0.0243218964897096	0.996441692579538	0.378622220642865	1.46180133298505	0	0	0	0	0	0	0	100	50.7	3.77845	0.449206	0.301703	602.633	296.191	1000	0	0.033333	0	0.966667	0.0917544	NULL	COMPLETE	2013-11-26 19:17:38	516.574261	0	0	0	0	0	0	baseline	30	NULL
1396	188	0.156137117348988	14.2234653467312	0.0143949682824314	0.00993203069083393	0.127095417771488	1.02226633242797	0	0	0	0	0	0	0	100	140.967	3.25047	0.007447	0.005248	398.633	271.356	859.467	314.244	0	0.166667	0.833333	0.0703761	NULL	COMPLETE	2013-11-26 20:39:01	5403.044444	0	0	0	0	0	0	baseline	30	NULL
1397	22	2.19825472208853e-06	11.3867014274001	0.0236144128721207	0.947201270842925	0.110919106844813	1.28531630950049	0	0	0	0	0	0	0	100	32.6667	0.829993	0.954546	0	39.4	1.0198	1000	0	0	0	1	0.143775	NULL	COMPLETE	2013-11-26 19:09:03	5.318713	0	0	0	0	0	0	baseline	30	NULL
1398	91	0.005879786175002	9.17963901651092	0.0653029575478286	0.579835276119411	0.100345447659492	1.48824243079172	0	0	0	0	0	0	0	100	19.1	0.472582	0	0	1000	0	42.1333	0.884433	0	1	0	0.30512	NULL	COMPLETE	2013-11-26 19:13:21	264.114873	0	0	0	0	0	0	baseline	30	NULL
1399	105	5.65192010308239e-06	18.4209729603026	0.0178330128546804	0.999519005883485	0.164485776145011	0.575813065222465	0	0	0	0	0	0	0	100	28.6333	0.87496	0.990476	0	37.9333	2.74388	1000	0	0	0	1	0.163858	NULL	COMPLETE	2013-11-26 19:09:08	11.986518	0	0	0	0	0	0	baseline	30	NULL
1400	98	0.00625520190394106	5.26489310432225	0.0783550711348653	0.999973163241521	0.375898213125765	0.654111560061574	0	0	0	0	0	0	0	100	127.233	12.3981	0.988095	0.003876	156.733	56.2559	1000	0	0	0	1	0.036627	NULL	COMPLETE	2013-11-26 19:09:12	18.252523	0	0	0	0	0	0	baseline	30	NULL
1401	49	0.0234192184081717	7.10152233368717	0.0708104195073247	0.983919479884207	0.228515726141632	0.938362557836808	0	0	0	0	0	0	0	100	17.7333	0.771722	0	0	1000	0	63.9	1.92094	0	1	0	0.270198	NULL	COMPLETE	2013-11-26 19:10:20	90.113353	0	0	0	0	0	0	baseline	30	NULL
1402	184	1.38134065080513e-05	6.47904582321644	0.103693264070898	0.702309749554843	0.143585736118257	1.24889260540484	0	0	0	0	0	0	0	100	14.7	0.458258	0.000543	0.00163	911.9	264.311	209.767	263.558	0	0.9	0.1	0.328571	NULL	COMPLETE	2013-11-26 19:16:42	478.197585	0	0	0	0	0	0	baseline	30	NULL
1403	68	0.000277876034389299	16.4699513232335	0.101796063827351	0.359562390018255	0.313514714129269	0.425003175188322	0	0	0	0	0	0	0	100	16.4667	0.498888	0	0	1000	0	72.3667	3.42036	0	1	0	0.316018	NULL	COMPLETE	2013-11-26 19:13:44	302.561254	0	0	0	0	0	0	baseline	30	NULL
1404	139	0.000300161991485764	18.9647401066031	0.0273834594991058	0.999286449048668	0.173089088592678	0.582399000017904	0	0	0	0	0	0	0	100	13.8667	0.561743	0.98777	0.010692	38.0333	30.527	1000	0	0	0	1	0.345876	NULL	COMPLETE	2013-11-26 19:08:44	10.2787	0	0	0	0	0	0	baseline	30	NULL
1405	9	1.37624140518444e-06	7.99742567935027	0.888158651767299	0.047733596060425	0.184280446171761	1.20282434338238	0	0	0	0	0	0	0	100	30.6333	1.01598	0.288889	0.276069	379.833	347.233	826.767	315.079	0	0.233333	0.766667	0.154832	NULL	COMPLETE	2013-11-26 19:08:54	31.645709	0	0	0	0	0	0	baseline	30	NULL
1406	38	0.586635685523792	8.0298724072054	0.0415340070612729	0.997009890619665	0.247366547677666	0.736697689346038	0	0	0	0	0	0	0	100	55	3.24551	0	0	1000	0	194.267	6.5571	0	1	0	0.0861107	NULL	COMPLETE	2013-11-26 19:12:12	231.123687	0	0	0	0	0	0	baseline	30	NULL
1407	20	6.99254900609315e-06	19.7066849516705	0.607070985715836	0.0235452752094716	0.100094655435532	1.46059227498714	0	0	0	0	0	0	0	100	25.8333	0.819892	0	0	1000	0	93.9	5.97411	0	1	0	0.18258	NULL	COMPLETE	2013-11-26 19:11:28	187.601822	0	0	0	0	0	0	baseline	30	NULL
1408	125	0.703570298356983	15.0734825571999	0.0183566519990563	0.998326892731711	0.176217383146286	1.32084030276863	0	0	0	0	0	0	0	100	46.4	2.2745	0	0	1000	0	235.8	11.7286	0	1	0	0.100474	NULL	COMPLETE	2013-11-26 19:42:03	2024.621463	0	0	0	0	0	0	baseline	30	NULL
1409	75	0.00189574308877512	5.31996942358091	0.0377439509611577	0.963118601357564	0.101270539592952	1.49237247233978	0	0	0	0	0	0	0	100	50.6333	2.16769	0	0	1000	0	208.967	9.22852	0	1	0	0.0927301	NULL	COMPLETE	2013-11-26 19:14:28	369.604274	0	0	0	0	0	0	baseline	30	NULL
1410	65	7.34166846183166e-06	6.25106058898382	0.0479709375649691	0.999497880693525	0.144803437497467	0.0750580701557919	0	0	0	0	0	0	0	100	30.2333	1.17426	0.984615	0	107.767	16.8418	1000	0	0	0	1	0.154916	NULL	COMPLETE	2013-11-26 19:08:20	3.581379	0	0	0	0	0	0	baseline	30	NULL
1411	134	0.000180085179572614	10.6993884057738	0.0335839230101556	0.994210693752393	0.294921048544347	0.0187835925980471	0	0	0	0	0	0	0	100	75.5	5.73731	0	0	1000	0	977.9	29.044	0	1	0	0.062801	NULL	COMPLETE	2013-11-26 19:52:06	2630.783383	0	0	0	0	0	0	baseline	30	NULL
1412	5	2.8716570269915e-06	18.6558297381271	0.907678404822946	0.0245874638203532	0.143177341111004	0.392343087107874	0	0	0	0	0	0	0	100	17.4667	0.618241	0	0	1000	0	85.9667	8.05185	0	1	0	0.27353	NULL	COMPLETE	2013-11-26 19:08:42	29.139715	0	0	0	0	0	0	baseline	30	NULL
1413	8	1.05828222647173e-05	11.4457916026004	0.035752608673647	0.936475475551561	0.103834856953472	1.45830467878142	0	0	0	0	0	0	0	100	17.1	0.650641	0.870833	0.022437	24.1	5.64712	1000	0	0	0	1	0.279388	NULL	COMPLETE	2013-11-26 19:08:15	2.615063	0	0	0	0	0	0	baseline	30	NULL
1414	53	1.31037205820778e-06	17.6348205120303	0.0233865487389266	0.99521396192722	0.262152744177729	1.41161354379496	0	0	0	0	0	0	0	100	31.7333	1.28927	0.981132	0	36.7	1.63605	1000	0	0	0	1	0.148291	NULL	COMPLETE	2013-11-26 19:08:13	9.119916	0	0	0	0	0	0	baseline	30	NULL
1415	180	5.22297879725555e-06	17.1150338824373	0.014214797411114	0.999608379323035	0.100257647223771	1.32698909807019	0	0	0	0	0	0	0	100	32.9	0.943398	0.994444	0.000846	36.0667	1.12349	1000	0	0	0	1	0.142934	NULL	COMPLETE	2013-11-26 19:08:17	17.292654	0	0	0	0	0	0	baseline	30	NULL
1416	36	0.0644727546627492	9.77082306402735	0.0505555139388889	0.995453233830631	0.180953372176737	1.12479099701624	0	0	0	0	0	0	0	100	15.2333	0.422953	0	0	1000	0	64.2333	2.21635	0	1	0	0.312157	NULL	COMPLETE	2013-11-26 19:09:14	75.370457	0	0	0	0	0	0	baseline	30	NULL
1417	177	0.534975728771249	11.1776013718918	0.0368429981172085	0.56340927677229	0.11722528161481	0.0178944214759395	0	0	0	0	0	0	0	100	32.2667	0.628932	0	0	1000	0	708.133	71.4711	0	1	0	0.294001	NULL	COMPLETE	2013-11-26 19:21:43	824.288744	0	0	0	0	0	0	baseline	30	NULL
1418	8	2.88229928878759e-05	10.2853814989794	0.0411464266944677	0.997600807342678	0.102782812807709	1.19258854479063	0	0	0	0	0	0	0	100	14.9333	0.512076	0.875	0	19.6	1.38082	1000	0	0	0	1	0.319409	NULL	COMPLETE	2013-11-26 19:07:59	1.732161	0	0	0	0	0	0	baseline	30	NULL
1419	26	1.00931099726229e-06	12.2941421589348	0.027591573772952	0.837093015899882	0.106194237526506	1.13771889988566	0	0	0	0	0	0	0	100	26.6	0.757188	0.961538	0.000546	35.7	1.48661	1000	0	0	0	1	0.177761	NULL	COMPLETE	2013-11-26 19:07:59	4.835187	0	0	0	0	0	0	baseline	30	NULL
1420	133	3.02624486505838e-06	5.6996342795901	0.110463512828574	0.759058735799044	0.131333066057414	0.214711332158186	0	0	0	0	0	0	0	100	13.8333	0.521749	0.035088	0.177814	755.1	374.815	440.333	366.66	0	0.7	0.3	0.34668	NULL	COMPLETE	2013-11-26 19:11:15	206.538548	0	0	0	0	0	0	baseline	30	NULL
1421	63	0.204317179529973	14.5492423605174	0.0370512239169329	0.982279520016164	0.265192727744579	1.27094576619798	0	0	0	0	0	0	0	100	18.2333	0.61554	0	0	1000	0	54.9	1.19304	0	1	0	0.272852	NULL	COMPLETE	2013-11-26 19:11:52	248.125894	0	0	0	0	0	0	baseline	30	NULL
1422	63	0.0356294445576822	8.47620873362757	0.0243943340610713	0.919312169076875	0.162300277035683	1.45185950582614	0	0	0	0	0	0	0	100	167.7	10.3026	0	0	1000	0	259	6.91857	0	1	0	0.0378157	NULL	COMPLETE	2013-11-26 19:26:21	1129.804932	0	0	0	0	0	0	baseline	30	NULL
1423	39	3.19148221793857e-05	16.8471782642882	0.969246668508276	0.0152741498313844	0.23885480388999	0.0420696175727062	0	0	0	0	0	0	0	100	69.7333	1.61107	0	0	1000	0	499.333	28.9233	0	1	0	0.127634	NULL	COMPLETE	2013-11-26 19:14:47	436.517595	0	0	0	0	0	0	baseline	30	NULL
1424	86	0.0350807884165604	14.638429019833	0.0304320333525538	0.808760454878211	0.104731697589159	1.29146060874918	0	0	0	0	0	0	0	100	18.4667	0.561743	0	0	1000	0	42.8	1.70098	0	1	0	0.31119	NULL	COMPLETE	2013-11-26 19:13:21	347.60619	0	0	0	0	0	0	baseline	30	NULL
1425	49	0.0723306267771658	8.43865970033221	0.0283799394965172	0.945667734369636	0.146027297433466	1.34364735310199	0	0	0	0	0	0	0	100	57.4	2.58972	0	0	1000	0	121.867	2.6675	0	1	0	0.0897144	NULL	COMPLETE	2013-11-26 19:12:54	327.002125	0	0	0	0	0	0	baseline	30	NULL
1426	53	0.00123401384755768	15.0900627649389	0.394460717914626	0.0152299448382109	0.117260447889566	1.48633550594561	0	0	0	0	0	0	0	100	45.4333	0.803465	0	0	1000	0	56.5333	1.0873	0	1	0	0.193114	NULL	COMPLETE	2013-11-26 19:14:07	401.068738	0	0	0	0	0	0	baseline	30	NULL
1427	24	0.0229636234642824	19.4903349375818	0.0239395687822253	0.886763260001317	0.100098564475775	0.77684526240686	0	0	0	0	0	0	0	100	15.2667	0.573488	0	0	1000	0	46.1	1.98914	0	1	0	0.331207	NULL	COMPLETE	2013-11-26 19:09:04	99.313291	0	0	0	0	0	0	baseline	30	NULL
1428	139	0.000192894139063045	18.948422241956	0.0891920397989452	0.0860356949269772	0.475976229924709	0.0248255167924799	0	0	0	0	0	0	0	100	198.833	3.7066	0	0	1000	0	974.967	24.998	0	1	0	0.0556065	NULL	COMPLETE	2013-11-26 20:31:07	5025.431211	0	0	0	0	0	0	baseline	30	NULL
1429	5	3.66047670585439e-06	15.711729346076	0.0690912213176489	0.400456595001742	0.107753028441221	1.30961993763689	0	0	0	0	0	0	0	100	14.5667	0.495536	0.766667	0.104351	26.6333	11.8757	1000	0	0	0	1	0.326967	NULL	COMPLETE	2013-11-26 19:07:24	4.627839	0	0	0	0	0	0	baseline	30	NULL
1430	109	0.451807355221816	15.06900370121	0.0287056700326502	0.903078523930162	0.103406739514321	1.19859556559939	0	0	0	0	0	0	0	100	16.4667	0.498888	0	0	1000	0	41.9333	1.41264	0	1	0	0.327899	NULL	COMPLETE	2013-11-26 19:15:05	474.184547	0	0	0	0	0	0	baseline	30	NULL
1431	87	4.90190104743517e-06	15.4732479678933	0.0193754537031054	0.992044557351619	0.130492423195392	1.21320099123754	0	0	0	0	0	0	0	100	28.2	0.909212	0.988123	0.002028	36.3333	9.87365	1000	0	0	0	1	0.166924	NULL	COMPLETE	2013-11-26 19:07:19	9.500964	0	0	0	0	0	0	baseline	30	NULL
1432	112	0.268855891592279	6.11082428717054	0.0645790928974748	0.956130761420354	0.101761578489095	0.418580730543472	0	0	0	0	0	0	0	100	17.5333	0.561743	0	0	1000	0	64	3.43511	0	1	0	0.292471	NULL	COMPLETE	2013-11-26 19:11:02	235.785115	0	0	0	0	0	0	baseline	30	NULL
1433	20	0.0613508110570457	19.8427954502404	0.0107045634649694	0.892993867397308	0.119240083452314	1.49651923601283	0	0	0	0	0	0	0	100	65.2	1.95619	0	0	1000	0	119.2	2.22711	0	1	0	0.0803858	NULL	COMPLETE	2013-11-26 19:12:46	346.018807	0	0	0	0	0	0	baseline	30	NULL
1434	192	0.648774718248948	8.1673761352431	0.0437639916781336	0.154172366019338	0.126138410530984	1.43162407075753	0	0	0	0	0	0	0	100	43.7333	0.727247	0	0	1000	0	52.4	1.25433	0	1	0	0.227325	NULL	COMPLETE	2013-11-26 19:23:08	968.359159	0	0	0	0	0	0	baseline	30	NULL
1435	154	0.000269767548893082	15.0456036871765	0.366069689393044	0.0337671134620905	0.103262231126428	0.607640787172131	0	0	0	0	0	0	0	100	31.6333	0.481894	0	0	1000	0	61.0333	1.13969	0	1	0	0.312593	NULL	COMPLETE	2013-11-26 19:18:00	665.726169	0	0	0	0	0	0	baseline	30	NULL
1436	182	0.0757839143078268	15.2878173277713	0.0306572651024908	0.180716422153637	0.113323133718222	0.256610137929674	0	0	0	0	0	0	0	100	29.3667	0.546707	0	0	1000	0	88.8333	5.49596	0	1	0	0.339453	NULL	COMPLETE	2013-11-26 19:25:04	1104.278282	0	0	0	0	0	0	baseline	30	NULL
1437	199	0.000151722262595531	14.1216230753344	0.0401419657282531	0.268231992609799	0.108967874012887	1.48067687788978	0	0	0	0	0	0	0	100	108.767	4.38698	0	0	1000	0	232.233	4.0223	0	1	0	0.0511031	NULL	COMPLETE	2013-11-26 20:39:35	5576.637356	0	0	0	0	0	0	baseline	30	NULL
1438	10	1.71161769893902e-06	5.7825380389113	0.0647838020231575	0.984898738563061	0.114156616479158	0.572992041138932	0	0	0	0	0	0	0	100	18.5333	0.669992	0.9	0.000345	30.9	1.46856	1000	0	0	0	1	0.254801	NULL	COMPLETE	2013-11-26 19:06:40	1.270018	0	0	0	0	0	0	baseline	30	NULL
1439	186	0.939312766681272	16.372436293168	0.0271247506607324	0.105467721121386	0.115372003242373	0.322253724955954	0	0	0	0	0	0	0	100	30.5333	0.498888	0	0	1000	0	70	4.09064	0	1	0	0.327255	NULL	COMPLETE	2013-11-26 19:28:18	1302.06751	0	0	0	0	0	0	baseline	30	NULL
1440	51	4.30276465144237e-06	14.3074506858829	0.0377118436153978	0.945685584563762	0.163121641986072	0.741289095995016	0	0	0	0	0	0	0	100	13.7667	0.495536	0.973203	0.016374	34.0667	18.8555	1000	0	0	0	1	0.347139	NULL	COMPLETE	2013-11-26 19:06:38	4.145335	0	0	0	0	0	0	baseline	30	NULL
1441	187	2.07714442313472e-05	13.6976600461639	0.0311750704422593	0.897576553048566	0.113026919029653	0.801105973359663	0	0	0	0	0	0	0	100	17.6	0.61101	0.006061	0.005976	489.333	388.802	702.3	391.367	0	0.366667	0.633333	0.270419	NULL	COMPLETE	2013-11-26 19:37:19	1847.848173	0	0	0	0	0	0	baseline	30	NULL
1442	132	0.0336995756699618	8.1679966126103	0.059803030686453	0.448699713684618	0.1052974303253	1.32073748296592	0	0	0	0	0	0	0	100	30.1	0.472582	0	0	1000	0	41.9667	1.07961	0	1	0	0.310905	NULL	COMPLETE	2013-11-26 19:12:47	377.666628	0	0	0	0	0	0	baseline	30	NULL
1443	73	0.127422088194372	19.4036361633334	0.0222288803197443	0.946356528671458	0.108287819847465	0.239932902685832	0	0	0	0	0	0	0	100	15.7667	0.495536	0	0	1000	0	83.0667	4.73943	0	1	0	0.321716	NULL	COMPLETE	2013-11-26 19:12:01	341.065583	0	0	0	0	0	0	baseline	30	NULL
1444	125	0.000634817816310924	9.03211305383593	0.043076031608507	0.997370839351788	0.103262145258486	0.0755032671592198	0	0	0	0	0	0	0	100	16.9	0.538516	0	0	1000	0	246.067	15.887	0	1	0	0.284967	NULL	COMPLETE	2013-11-26 19:13:26	427.994506	0	0	0	0	0	0	baseline	30	NULL
1445	46	0.54280769507584	6.87461997848004	0.0748547015246004	0.999751732219011	0.402702473290265	0.89693473164225	0	0	0	0	0	0	0	100	41.8333	2.68432	0.12971	0.328661	856.6	325.693	573	210.438	0	0.833333	0.166667	0.11189	NULL	COMPLETE	2013-11-26 19:09:01	168.960385	0	0	0	0	0	0	baseline	30	NULL
1446	35	1.98588324361212e-05	15.3015981754288	0.557435599155724	0.0216836200561374	0.11368007119745	1.45407957659103	0	0	0	0	0	0	0	100	65.7	2.41039	0	0	1000	0	159.033	4.23071	0	1	0	0.075065	NULL	COMPLETE	2013-11-26 19:16:27	626.653849	0	0	0	0	0	0	baseline	30	NULL
1447	190	0.913025191307204	8.89985743095167	0.0288551338016987	0.649215945741162	0.101123011484742	0.443379965594504	0	0	0	0	0	0	0	100	59.9333	1.23648	0	0	1000	0	89.9	4.39962	0	1	0	0.155374	NULL	COMPLETE	2013-11-26 19:28:47	1367.829773	0	0	0	0	0	0	baseline	30	NULL
1448	112	0.571143723780572	10.7287840021309	0.0377311224583536	0.999778305413201	0.270922508370131	0.597123536712024	0	0	0	0	0	0	0	100	35.1	1.85022	0.263095	0.433667	692.833	398.724	692.033	254.502	0	0.6	0.4	0.133886	NULL	COMPLETE	2013-11-26 19:15:43	583.872024	0	0	0	0	0	0	baseline	30	NULL
1449	166	0.0710126894490133	7.08803909248672	0.0535027214791626	0.996072798734531	0.101245617493987	1.0980082519236	0	0	0	0	0	0	0	100	17.0667	0.628932	0	0	1000	0	82.4333	2.89463	0	1	0	0.277828	NULL	COMPLETE	2013-11-26 19:17:11	672.459407	0	0	0	0	0	0	baseline	30	NULL
1450	34	0.0476628838141151	16.9000548648182	0.0182758599985391	0.994481790112332	0.123947026208043	1.45664983714232	0	0	0	0	0	0	0	100	25.4667	0.991071	0	0	1000	0	101.867	3.81867	0	1	0	0.184059	NULL	COMPLETE	2013-11-26 19:09:29	210.547833	0	0	0	0	0	0	baseline	30	NULL
1451	56	1.88701573278531e-05	6.78298328537494	0.0759313185699284	0.96847072802484	0.172824147623032	0.358522191378288	0	0	0	0	0	0	0	100	14.6333	0.481894	0.930952	0.110824	79.0667	64.9841	1000	0	0	0	1	0.326003	NULL	COMPLETE	2013-11-26 19:05:59	6.293036	0	0	0	0	0	0	baseline	30	NULL
1452	194	0.0869419836456896	6.69659337378107	0.0400517024099827	0.90645381831564	0.119272047653794	1.2906114143366	0	0	0	0	0	0	0	100	37.3333	1.65999	0	0	1000	0	83.8	1.64114	0	1	0	0.146967	NULL	COMPLETE	2013-11-26 19:24:00	1087.370088	0	0	0	0	0	0	baseline	30	NULL
1453	158	2.04322505943967e-06	16.9855187926441	0.0289726357441396	0.9997128166724	0.196154954656959	0.354156935841311	0	0	0	0	0	0	0	100	16.2667	0.573488	0.993671	0	29.7	4.9	1000	0	0	0	1	0.295819	NULL	COMPLETE	2013-11-26 19:05:58	7.655369	0	0	0	0	0	0	baseline	30	NULL
1454	7	1.40701676639793e-05	9.64496838627383	0.0714661395177245	0.420348880114034	0.130721540935338	1.41009519274579	0	0	0	0	0	0	0	100	29.4667	0.805536	0.733333	0.220492	70.4333	53.5921	1000	0	0	0	1	0.159045	NULL	COMPLETE	2013-11-26 19:05:59	8.520028	0	0	0	0	0	0	baseline	30	NULL
1455	176	0.0477299682340653	18.7006232258864	0.0166424622293562	0.865348514635116	0.254231208283454	1.31805694804527	0	0	0	0	0	0	0	100	187.267	6.02735	0	0	1000	0	203.867	5.29612	0	1	0	0.0511201	NULL	COMPLETE	2013-11-26 21:06:15	7240.302226	0	0	0	0	0	0	baseline	30	NULL
1456	174	0.000869132960613193	9.38976273639128	0.0446736235171556	0.997105858288705	0.108464865386486	0.770993925407529	0	0	0	0	0	0	0	100	15.3333	0.596285	0.072797	0.24632	358.067	356.362	810.067	344.516	0	0.233333	0.766667	0.309945	NULL	COMPLETE	2013-11-26 19:16:32	658.302225	0	0	0	0	0	0	baseline	30	NULL
1457	66	0.27917964186125	7.44084443664178	0.0891993835102767	0.998319768346846	0.416555945388973	0.64285194917582	0	0	0	0	0	0	0	100	19.2333	0.843933	0	0	1000	0	95.8667	3.80993	0	1	0	0.247111	NULL	COMPLETE	2013-11-26 19:07:59	152.718919	0	0	0	0	0	0	baseline	30	NULL
1458	78	1.03435763615499e-06	13.4749451116659	0.55352038401179	0.0627816033083946	0.43007610142231	0.933864545584656	0	0	0	0	0	0	0	100	123.733	19.898	0	0	1000	0	533.333	28.8529	0	1	0	0.0387701	NULL	COMPLETE	2013-11-26 19:45:46	2420.609146	0	0	0	0	0	0	baseline	30	NULL
1459	5	1.00103231288993e-06	11.4994333975483	0.0641192146576941	0.69315383862704	0.169731656461954	0.907274572921451	0	0	0	0	0	0	0	100	14.0333	0.481894	0.793333	0.035904	27.3	5.00766	1000	0	0	0	1	0.341356	NULL	COMPLETE	2013-11-26 19:05:26	2.256058	0	0	0	0	0	0	baseline	30	NULL
1460	179	3.49116084997986e-05	15.6964894535486	0.0329768578521907	0.985566233750433	0.176439429540187	1.15830440193182	0	0	0	0	0	0	0	100	14.3667	0.481894	0.99013	0.005705	37.4333	21.3005	1000	0	0	0	1	0.333741	NULL	COMPLETE	2013-11-26 19:05:33	10.444018	0	0	0	0	0	0	baseline	30	NULL
[truncated: 672 more rows]
