# Supplementary material for: Using stochastic epidemiological models to evaluate conservation strategies for endangered amphibians
Source: J R Soc Interface. 2017 Aug 30;14(133):20170480. doi: 10.1098/rsif.2017.0480 (PMC5582134; doi:10.1098/rsif.2017.0480)
Supplement: Simulation Code [file rsif20170480supp2.gz › SI_simulation_code_and_data/Stochastic_simulation_code/FrogAdditions.c]

/*
 *  FrogAdditions.c
 *  
 *
 *  Created by Marc Griesemer on 12/6/10.
 *  Copyright 2010 University of California, Santa Barbara. All rights reserved.
 *
 */
#include <stdio.h>
#include <gsl/gsl_rng.h>
#include <gsl/gsl_randist.h>
#include <math.h>

gsl_rng *rng_state;
int rng_seed = -1;

int param_ensemble_size = 1;

double frog_treat_time = 0.0;
float  frog_treat_frac = 0.0;
double frog_treat_period = 0.0;

//#ifdef CLEAN_FROGS
void clean_frogs(double t);
int frogs_cleaned=0;
int do_frog_clean = 0;
double frog_cleaning_time=0;
float frog_cleaning_frac=0;
//#endif

//#ifdef CULL_FROGS
void cull_frogs(double t);
int frogs_culled = 0;
int do_frog_cull = 0;
double frog_culling_time=0;
float frog_culling_frac=0;
//#endif

//#ifdef CLEAN_ENV
void clean_env(double t);
int env_cleaned=0;
int do_env_clean = 0;
int do_overwinter_cleaning = 0;
//float  env_cleaning_time=0; 
double env_cleaning_time = 0;
float  env_cleaning_frac  = 0;
//#endif

void get_arguments(int argc, char ** argv){
	/**  Setup the Diffustion Coefficients for each species **/
    int i;
    for(i=0;i<numspecies;i++){
        D_i[i] = default_D;
    }
    /************************************************/
    /***  Conservation Stratigies *******************/
    /************************************************/

	i=1;
	while(i<argc){
		if(strcmp(argv[i],"-h")==0){
			//printf("args: --clean\n");
			//printf("args: --cull\n");
			//printf("args: --clean_env\n");
			//printf("args: --overwinter  :: cleans the env  90%% fraction starting at day 120, period 120\n");
			//printf("args: -time INT   when the frogs are treated (days)\n");
			//printf("args: -frac PERCENT    percentage of frogs treated (fraction)\n");
			//printf("args: -period INT time interval when frogs are repeatedly treated (period)\n");
			//printf("args: -frogs INT\t initial number of frogs in the simulation\n");
            printf("args: -param_Nfrogs\n");
            printf("args: -param_initZoospores\n");
            printf("args: -param_initSporangia\n");
            printf("args: -param_Smax\n");
            printf("args: -param_gamma\n");
            printf("args: -param_f\n");
            printf("args: -param_eta\n");
            printf("args: -param_sigma \n");
            printf("args: -param_sigma1\n");
            printf("args: -param_nu\n");
            printf("args: -param_nu1\n");
            printf("args: -param_mu\n");
			printf("args: -param_rho\n");
            printf("args: -param_phi :: antibody interaction coefficient\n");
            printf("args: -param_A_r :: antibody sporangia-densitity dependent growth rate\n");
            printf("args: -param_A_c :: antibody density dependent death rate\n");
			printf("args: -param_ensemble_size :: number of realizations\n");
			printf("args: -param_clean_time :: when frogs are cleaned (days)\n");
			printf("args: -param_clean_frac :: percentage of frogs cleaned (fraction)\n");
			printf("args: -param_cull_time :: when frogs are culled (days)\n");
			printf("args: -param_cull_frac :: percentage of frogs culled (fraction)\n");
			printf("args: -param_cleanEnv_time :: when environment cleaned (days)\n");
			printf("\n");
			printf("args: -param_cleanEnv_frac :: percentage effectiveness of cleaning environment (fraction)\n");
			printf("args: -verbose :: flag to print out the trajectory of a single run\n");
			printf("args: -debug_output :: flag to print out additional debugging info\n");
            printf("args: -terse_output :: supress the output of trajectory data\n");
			printf("\n");
            printf("args: --antibodies :: set phi=0.1 A_r=1e-5 A_c=0.01\n");

			exit(0);
		}
		
        if(strcmp(argv[i],"-param_Nfrogs")==0){
            param_Nfrogs=atoi(argv[i+1]);
            i++;
        }else if(strcmp(argv[i],"-param_initZoospores")==0){
            param_initZoospores=atoi(argv[i+1]);
            i++;
        }else if(strcmp(argv[i],"-param_initSporangia")==0){
            param_initSporangia=atoi(argv[i+1]);
            i++;
        }else if(strcmp(argv[i],"-param_Smax")==0){
            param_Smax=atoi(argv[i+1]);
            i++;
        }else if(strcmp(argv[i],"-param_gamma")==0){
            param_gamma=atof(argv[i+1]);
            i++;
        }else if(strcmp(argv[i],"-param_f")==0){
            param_f=atof(argv[i+1]);
            i++;
        }else if(strcmp(argv[i],"-param_eta")==0){
            param_eta=atof(argv[i+1]);
            i++;
        }else if(strcmp(argv[i],"-param_sigma")==0){
            param_sigma=atof(argv[i+1]);
            i++;
        }else if(strcmp(argv[i],"-param_sigma1")==0){
            param_sigma1=atof(argv[i+1]);
            i++;
        }else if(strcmp(argv[i],"-param_nu")==0){
            param_nu=atof(argv[i+1]);
            i++;
        }else if(strcmp(argv[i],"-param_nu1")==0){
            param_nu1=atof(argv[i+1]);
            i++;
        }else if(strcmp(argv[i],"-param_muZ")==0 || strcmp(argv[i],"-param_mu")==0){
            param_muZ=atof(argv[i+1]);
            i++;
		}else if(strcmp(argv[i],"-param_rho")==0){
            param_rho=atof(argv[i+1]);
            i++;
        }else if(strcmp(argv[i],"-param_phi")==0){
            param_phi=atof(argv[i+1]);
            i++;
        }else if(strcmp(argv[i],"-param_Ar")==0){
            param_A_r=atof(argv[i+1]);
            i++;
        }else if(strcmp(argv[i],"-param_Ac")==0){
            param_A_c=atof(argv[i+1]);
            i++;
        //-----------------------------------------
        //printf("args: --antibodies :: set phi=0.1 A_r=1e-5 A_c=0.01\n");
        }else if(strcmp(argv[i],"--antibodies")==0){
            param_phi=0.1;
            param_A_r=1e-05;
            param_A_c=0.01;
        //-----------------------------------------
		//}else if(strcmp(argv[i],"-time")==0){
		//	frog_treat_time = atof(argv[i+1]);
		//	i++;
		//}else if(strcmp(argv[i],"-frac")==0){
		//	frog_treat_frac = atof(argv[i+1]);
		//	i++;
		//}else if(strcmp(argv[i],"-period")==0){
		//	frog_treat_period = atof(argv[i+1]);
		//	i++;
		//}else if(strcmp(argv[i],"--overwinter")==0){
        //    do_overwinter_cleaning=1;
		//}else if(strcmp(argv[i],"--clean")==0){
		//	do_frog_clean = 1;
		//}else if(strcmp(argv[i],"--cull")==0){
		//	do_frog_cull = 1;
		//}else if(strcmp(argv[i],"--clean_env")==0){
		//	do_env_clean = 1;
	    }else if(strcmp(argv[i],"-seed")==0){
			rng_seed = atof(argv[i+1]);
			i++;
		}else if(strcmp(argv[i],"-param_ensemble_size")==0){
			param_ensemble_size = atoi(argv[i+1]);
			//printf("param_ES=%i\n",param_ensemble_size);
			if(param_ensemble_size>1){
				print_all_nodebug_flag = 1;
			}
			i++;
		}else if(strcmp(argv[i],"-param_clean_time")==0){
			frog_cleaning_time = atof(argv[i+1]);
			i++;
			//printf("Cleantime=%f\n",frog_cleaning_time);

		}else if(strcmp(argv[i],"-param_clean_frac")==0){
			frog_cleaning_frac = atof(argv[i+1]);
			//printf("Cleanfrac=%f\n",frog_cleaning_frac);

			i++;
		}else if(strcmp(argv[i],"-param_cull_time")==0){
			frog_culling_time = atof(argv[i+1]);
			//printf("Culltime=%f\n",frog_culling_time);

			i++;
		}else if(strcmp(argv[i],"-param_cull_frac")==0){
			frog_culling_frac = atof(argv[i+1]);
			i++;
			//printf("Cullfrac=%f\n",frog_culling_frac);

		}else if(strcmp(argv[i],"-param_cleanEnv_time")==0){
			env_cleaning_time = atof(argv[i+1]);
			i++;
			//printf("CleanEnvtime=%f\n",env_cleaning_time);

		}else if(strcmp(argv[i],"-param_cleanEnv_frac")==0){
			env_cleaning_frac = atof(argv[i+1]);
			//printf("CleanEnvfrac=%f\n",env_cleaning_frac);
			i++;
		}else if(strcmp(argv[i],"-verbose")==0){
			print_all_flag = 1;
			//printf("print_all_flag = %i\n",print_all_flag);
		}else if(strcmp(argv[i],"-debug_output")==0){
			print_all_nodebug_flag = 0;
		}else if(strcmp(argv[i],"-terse_output")==0){
			settings_terse_output = 1;
			//printf("print_all_flag = %i\n",print_all_flag);
	    //}else if(strcmp(argv[i],"-frogs")==0){
		//	param_Nfrogs = atoi(argv[i+1]);
        //    printf("%%initial number of frogs is %i\n",param_Nfrogs);
		//	i++;
        }else{
            printf("Unrecognized flag '%s', use -h to see valid options\n",argv[i]);
            exit(0);
        }
		i++;
		
	}
	if(frog_cleaning_time != 0 && frog_cleaning_frac != 0){
		do_frog_clean = 1;
		//printf("clean frogs=%i\n",do_frog_clean);
	}
	if(frog_culling_time != 0 && frog_culling_frac != 0){
		do_frog_cull = 1;
		//printf("cull frogs? YES\n");

	}
	if(env_cleaning_time != 0 && env_cleaning_frac != 0){
		do_env_clean = 1;
	}
	
    /************************************************/
    gsl_rng_env_setup();
    rng_state = gsl_rng_alloc(gsl_rng_default);
    if(rng_seed == -1){
        gsl_rng_set(rng_state,time(NULL)+getpid());
    }else{
        gsl_rng_set(rng_state,rng_seed);
    }
    /************************************************/
}

void clean_frogs(double t){
    if(t==0){frogs_cleaned=0;}
    if((frogs_cleaned==1 && frog_treat_period == 0)){return;}
    if(frog_cleaning_time > t ){return;}  //not yet
    if(frog_treat_period != 0 && (fmod((t-frog_treat_time), frog_treat_period) != 0)){
		return;
	}
	
    frogs_cleaned=1;
    int tmp,r,j,total_num_frogs=0;
    for(j=0;j<N;j++) total_num_frogs+=sporangia_on_frog_size[j];
    if(total_num_frogs==0)return;
    //int clean_num_frogs = ceil( frog_treat_frac * total_num_frogs );
    unsigned int clean_num_frogs = gsl_ran_binomial (rng_state, frog_cleaning_frac , total_num_frogs) ;
    if(clean_num_frogs>total_num_frogs){clean_num_frogs=total_num_frogs;}
    //--------------
    #ifndef ENSEMBLE_SIZE
    fprintf(stderr, "%% cleaning %i/%i frogs\n",clean_num_frogs,total_num_frogs);
    #endif
    //--------------
    int i=0; //voxel i
    if(N>1){printf("ERROR: clean_frogs() only works on non-spatial systems\n");exit(-1);}
    //--------------
    int*frog_list = list_living_frogs(i);
    int frog_list_sz = sporangia_on_frog_size[i];
    while(frog_list_sz > 0 && clean_num_frogs > 0){
        r = floor(RFUNC*frog_list_sz);
        disinfect_frog(i, frog_list[r]);
        frog_list[r] = frog_list[frog_list_sz-1];
        frog_list_sz--;
        clean_num_frogs--;
    }
    //--------------
    free(frog_list);
}


void cull_frogs(double t){
	if(t==0){frogs_culled=0;}
	if((frogs_culled==1 && frog_treat_period == 0 )){return;}	//int frogs_cleaned=0;
	//int frog_cleaning_time;
	//float frog_cleaning_frac;
    if(frog_culling_time > t ){return;}  //not yet
	
    if(frog_treat_period != 0 && (fmod((t-frog_culling_time), frog_treat_period) != 0)){
		return;
	}
	
    frogs_culled=1;
    int j,total_num_frogs=0;
    for(j=0;j<N;j++) total_num_frogs+=sporangia_on_frog_size[j];
    if(total_num_frogs==0)return;
    //int cull_num_frogs = ceil( frog_treat_frac * total_num_frogs );
    unsigned int cull_num_frogs = gsl_ran_binomial(rng_state, frog_culling_frac , total_num_frogs);
    if(cull_num_frogs>total_num_frogs){cull_num_frogs=total_num_frogs;}
    //--------------
    #ifndef ENSEMBLE_SIZE
    fprintf(stderr, "%% culling %i/%i frogs\n",cull_num_frogs,total_num_frogs);
    #endif
    //--------------
    int i=0; //voxel i
    while(cull_num_frogs>0 && i<N){
        int frogs_killed=0;
        int tot = sporangia_on_frog_size[i];
        for(j=0;j<tot;j++){
            //kill frog
            kill_random_frog(i);
            frogs_killed++;
            cull_num_frogs--;
            if(cull_num_frogs<=0){break;}
        }
        i++; // go to next voxel
    }
    //--------------
}


//void overwinter_clean_env(double t){
//    if(do_overwinter_cleaning==1){
//        if(120 > t){return;} // not yet
//        if( (fmod((t-120), 120) != 0)){
//            return;
//        }
//        int i;
//        for(i=0; i < N; i++){ // cleaning all voxels 
//            if(X[i][s_zoospores]>0){
//                unsigned int kill_num_spores = gsl_ran_binomial (rng_state, .9 , X[i][s_zoospores]);
//                X[i][s_zoospores] = X[i][s_zoospores] - kill_num_spores;
//            }
//        }
//    }
//}
    //------------------
void clean_env(double t){
    if(t==0){env_cleaned = 0;}
    if((env_cleaned== 1 && frog_treat_period == 0 )){return;}
    if(env_cleaning_time > t){return;} // not yet
    if(frog_treat_period != 0 && (fmod((t-frog_treat_time), frog_treat_period) != 0)){
        return;
    }
    env_cleaned = 1;
    fprintf(stderr, "%% clean_env %f %%\n",env_cleaning_frac);
    int i;
    for(i=0; i < N; i++){ // cleaning all voxels 
        if(X[i][s_zoospores]>0){
            X[i][s_zoospores] = 0;
                unsigned int kill_num_spores = gsl_ran_binomial (rng_state, env_cleaning_frac , X[i][s_zoospores]);
                X[i][s_zoospores] = X[i][s_zoospores] - kill_num_spores;
        }
    }
    
    //--------------
}
