# Supplementary material for: Using stochastic epidemiological models to evaluate conservation strategies for endangered amphibians
Source: J R Soc Interface. 2017 Aug 30;14(133):20170480. doi: 10.1098/rsif.2017.0480 (PMC5582134; doi:10.1098/rsif.2017.0480)
Supplement: Simulation Code [file rsif20170480supp2.gz › SI_simulation_code_and_data/Stochastic_simulation_code/FrogFunctions.c]

/* bdrawert@cs.ucsb.edu,marcgri@cs.ucsb.edu */

#define MAX(x, y) (((x) > (y)) ? (x) : (y))
#define MIN(x, y) (((x) < (y)) ? (x) : (y))

#include <sys/types.h>
#include <gsl/gsl_rng.h>
#include <gsl/gsl_randist.h>
#include <unistd.h>
/**********************************************************************************************/
/**********************************************************************************************/
/*
    int frog_death_cnt=0;
    int sporangia_on_frog_num_antibodies[NUM_VOXEL];  // total sum of all antibodies on frogs in this voxel (used in propensites)
    #define species_antibodies sporangia_on_frog_num_antibodies
    int sporangia_on_frog_num[NUM_VOXEL];  // total sum of all sprore on frog in this voxel (used in propensites)
    #define species_sporangia sporangia_on_frog_num 
    int sporangia_on_frog_size[NUM_VOXEL];  // number of frogs
    #define species_frog sporangia_on_frog_size 
    struct spores_on_frog {
        struct spores_on_frog *next;
        int num_spores;
        int num_antibodies;
        int id;
        double last_update_time;
    };
    #define frog_type struct spores_on_frog
    frog_type*sporangia_on_frog[NUM_VOXEL];  // array of pointer, each points to a linked list, where each element is # of spores on that frog
    #define the_pond sporangia_on_frog[0];
    int infect_frog__find_frog(int i);
    int infect_frog__do_infection(int i,int r);
*/
/**********************************************************************************************/
void initialize_frogs(){
    int i;
    //fprintf(stderr,"initialize_frog()\n");
    for(i=0;i<N;i++){
        sporangia_on_frog_num[i]=0;
        sporangia_on_frog_size[i]=0;
        sporangia_on_frog[i] = NULL;
        sporangia_on_frog_num_antibodies[i]=0;
    }
}
// add a frog pointed to by *frog to voxel i
void add_frog_ptr(int i,frog_type*frog){
    frog->next = sporangia_on_frog[i];
    sporangia_on_frog[i]=frog;
    sporangia_on_frog_num[i]+=frog->num_spores;
    sporangia_on_frog_size[i]++;
    sporangia_on_frog_num_antibodies[i]+=frog->num_antibodies;
}

// add a frog to voxel i, with s sporangia on it, returns index of frog
int add_frog(int i,int s){
	static int next_id=0;
    frog_type*tmp;
    //fprintf(stderr,"add_frog(%i) \n",i);
    tmp = (frog_type*) malloc(sizeof(struct spores_on_frog));
    tmp->num_spores=s;
    tmp->num_antibodies=0;
    tmp->last_update_time=0;
    tmp->next = sporangia_on_frog[i];
	tmp->id = next_id;
	next_id++;
    sporangia_on_frog[i] = tmp;
    sporangia_on_frog_num[i]+=s;
    sporangia_on_frog_size[i]++;
    return 0;
}

int add_antibodies_to_frog(int i){
    frog_type*tmp,*prev;
    int k,j;
    int r = floor(RFUNC*sporangia_on_frog_size[i]);
    tmp = sporangia_on_frog[i];
    prev= NULL;
    for(j=0;j<r;j++){
        if(tmp->next == NULL){
            printf("ERROR, tmp->next is null - add_antibodies_to_frog(%i) %i , %i , %i \n\n",i,j,r,sporangia_on_frog_size[i]);
            exit(0);
        }
        prev=tmp;
        tmp = tmp->next;
    }
    tmp->num_antibodies++;
    sporangia_on_frog_num_antibodies[i]++;
    return r;
}
int frog__count_antibodies(int i,int r){
    frog_type*tmp,*prev;
    int j;

    tmp = sporangia_on_frog[i];
    prev= NULL;
    for(j=0;j<r;j++){
        if(tmp->next == NULL){
            printf("ERROR, tmp->next is null - infect_frog(%i) %i , %i , %i \n\n",i,j,r,sporangia_on_frog_size[i]);
            exit(0);
        }
        prev=tmp;
        tmp = tmp->next;
    }
    return tmp->num_antibodies;
}
int frog__count_antibodies_ptr(int i,frog_type*frog){
    return frog->num_antibodies;
}
void frog__grow_antibodies__all(int i, double current_time){
    frog_type*tmp,*prev;
    int j;
    //printf("frog__grow_antibodies__all(t=%f)\n",current_time);
    prev= NULL;
    for(tmp = sporangia_on_frog[i];tmp!=NULL;tmp = tmp->next){
        frog__grow_antibodies(i, tmp, current_time);
    }
}
void frog__grow_antibodies(int i, frog_type*frog, double current_time){
    //printf("frog__grow_antibodies(frog.id=%i) a=%i s=%i\n",frog->id,frog->num_antibodies, frog->num_spores);
    if(frog->num_spores == -1){return;}
    if(frog->num_antibodies == 0 && frog->num_spores == 0){
        frog->last_update_time = current_time;
        return;
    }
    double eps = 0.03;
    int a = frog->num_antibodies;
    double mu_x, sig_x, tau, max_tau, create_rate, destroy_rate;
    int loop_cnt = 0;
    while(1){
        loop_cnt++;
        if(loop_cnt>10){printf("ERROR, loop_cnt > 10000, frog__grow_antibodies()\n\n");exit(0);}
        create_rate = param_A_r*100*frog->num_spores;
        destroy_rate = param_A_c*a;
        mu_x = create_rate - destroy_rate;
        sig_x = create_rate + destroy_rate;
        max_tau = MIN( MAX(eps*a,1)/fabs(mu_x), MAX(eps*a*eps*a,1)/sig_x );
        tau = MIN( max_tau, current_time - frog->last_update_time );
        if(tau <= 0.0){break;}
        frog->last_update_time += tau;
        if(create_rate > 0)
            a += gsl_ran_poisson(rng_state, create_rate*tau);
        if(destroy_rate)
            a -= gsl_ran_poisson(rng_state, destroy_rate*tau);
        //printf("a=%i, mu_x=%f, sig_x=%f, tau=%e, max_tau=%f current_time=%f, frog->last_update_time=%f\n",a, mu_x, sig_x, tau, max_tau, current_time,  frog->last_update_time);
        if(current_time - frog->last_update_time ==  0){ break; }
        //printf("current_time - frog->last_update_time = %e\n",current_time - frog->last_update_time);
    }
    frog->num_antibodies = a;
    //HERE
}
// Get a list (int*) of frogs alive in voxel i
int*list_living_frogs(int i){
    int*ret = calloc(sporangia_on_frog_size[i], sizeof(int));
    frog_type*tmp,*prev;
    int ndx=0,f=0;
    for(tmp = sporangia_on_frog[i];tmp!=NULL;tmp = tmp->next){
        if(tmp->num_spores >= 0){
            ret[ndx] = f;
            ndx++;
        }
        f++;
    }
    return ret;
}

// clear frog f in voxel i of all infection
void disinfect_frog(int i, int f){  
    frog_type*tmp,*prev;
    int j;

    tmp = sporangia_on_frog[i];
    prev= NULL;
    for(j=0;j<f;j++){
        if(tmp->next == NULL){
            printf("ERROR, tmp->next is null - disinfect_frog(%i) %i , %i , %i \n\n",i,j,f,sporangia_on_frog_size[i]);
            exit(0);
        }
        prev=tmp;
        tmp = tmp->next;
    }
    if(tmp->num_spores < 0){ //Error, frog is already dead
        printf("ERROR, tmp->num_spores < 0 - disinfect_frog(%i) %i , %i , %i \n\n",i,j,f,sporangia_on_frog_size[i]);
        exit(0);
    }
    sporangia_on_frog_num[i] -= tmp->num_spores;
    tmp->num_spores = 0;
}

// infect a random frog in voxel i, returns index of frog infected, -1 if frog dies
// if sporeangia on frog grater than MAX, kill frog
int infect_frog(int i){
    //fprintf(stderr,"infect_frog()\n");
    int r = infect_frog__find_frog(i);
    return infect_frog__do_infection(i,r);
}

int infect_frog__find_frog(int i){ //find frog in voxel i to infect, returns index
    frog_type*tmp,*prev;
    int j;
    int r = floor(RFUNC*sporangia_on_frog_size[i]);
	
    tmp = sporangia_on_frog[i];
    prev= NULL;
    int f=0;
	int frog_cnt=-1;
    while(1){
        if(tmp->num_spores >= 0){ // a negative number of spores on a frog means it is dead.
            frog_cnt++;
			if(frog_cnt >= r) break;
        }
        if(tmp->next == NULL){
            printf("ERROR, tmp->next is null - infect_frog__find_frog(%i) j=%i , r=%i , NfrogsAlive=%i \n\n",i,j,r,sporangia_on_frog_size[i]);
            j=0;
            for(tmp = sporangia_on_frog[i];tmp!=NULL;tmp = tmp->next){
                printf("Frog[%i] %i\n",j,tmp->num_spores);
                j++;
            }
            exit(0);
        }
        prev=tmp;
        tmp = tmp->next;
        f++;
    }
    return f;
}
frog_type*infect_frog__find_frog_ptr(int i){ //find frog in voxel i to infect, returns pointer
    frog_type*tmp,*prev;
    int j;
    int r = floor(RFUNC*sporangia_on_frog_size[i]);

    tmp = sporangia_on_frog[i];
    prev= NULL;
    int f=0;
	int frog_cnt=-1;  //must initialize to less than 0
    while(1){
        if(tmp->num_spores >= 0){ // a negative number of spores on a frog means it is dead.
            frog_cnt++;
			if(frog_cnt >= r) break;
        }
        if(tmp->next == NULL){
            printf("ERROR, tmp->next is null - infect_frog__find_frog(%i) j=%i , r=%i , NfrogsAlive=%i \n\n",i,j,r,sporangia_on_frog_size[i]);
            j=0;
            for(tmp = sporangia_on_frog[i];tmp!=NULL;tmp = tmp->next){
                printf("Frog[%i] %i\n",j,tmp->num_spores);
                j++;
            }
            exit(0);
        }
        prev=tmp;
        tmp = tmp->next;
        f++;
    }
    return tmp;
}
int infect_frog__find_frog_weighted(int i){
	frog_type*tmp,*prev;
    int j;
    if(sporangia_on_frog_num[i] == 0){
        return infect_frog__find_frog(i);
    }
	
    int r = floor(RFUNC*sporangia_on_frog_num[i]);
    // find a frog
    int f = 0;
    tmp = sporangia_on_frog[i];
    prev= NULL;
    int sporangia_cnt=-1;
    while(1){
        if(tmp->num_spores >= 0){
            sporangia_cnt += tmp->num_spores;
            if(sporangia_cnt >= r) break;
        }
        if(tmp->next == NULL){
            printf("ERROR, tmp->next is null - infect_frog__find_frog_weighted(%i) %i , %i \n\n",i,sporangia_cnt,r);
            exit(0);
        }
        prev=tmp;
        tmp = tmp->next;
        f++;
	}
	return f;
}
frog_type*infect_frog__find_frog_weighted_ptr(int i){
	frog_type*tmp,*prev;
    int j;
    if(sporangia_on_frog_num[i] == 0){
        return infect_frog__find_frog_ptr(i);
    }

    int r = floor(RFUNC*sporangia_on_frog_num[i]);
    // find a frog
    int f = 0;
    tmp = sporangia_on_frog[i];
    prev= NULL;
    int sporangia_cnt=-1; //must initialize to less than zero.
    while(1){
        if(tmp->num_spores >= 0){
            sporangia_cnt += tmp->num_spores;
            if(sporangia_cnt >= r) break;
        }
        if(tmp->next == NULL){
            printf("ERROR, tmp->next is null - infect_frog__find_frog_weighted(%i) %i , %i \n\n",i,sporangia_cnt,r);
            exit(0);
        }
        prev=tmp;
        tmp = tmp->next;
        f++;
	}
	//return f;
	return tmp;
}
int infect_frog__count_sporangia_ptr(int i,frog_type*frog){
	return frog->num_spores;
}
int infect_frog__count_sporangia(int i,int r){
    frog_type*tmp,*prev;
    int j;

    tmp = sporangia_on_frog[i];
    prev= NULL;
    for(j=0;j<r;j++){
        if(tmp->next == NULL){
            printf("ERROR, tmp->next is null - infect_frog(%i) %i , %i , %i \n\n",i,j,r,sporangia_on_frog_size[i]);
            exit(0);
        }
        prev=tmp;
        tmp = tmp->next;
    }
    return tmp->num_spores;
} 

int infect_frog__do_infection(int i,int r){
    frog_type*tmp,*prev;
    int j;

    tmp = sporangia_on_frog[i];
    prev= NULL;
    for(j=0;j<r;j++){
        if(tmp->next == NULL){
            printf("ERROR, tmp->next is null - infect_frog__do_infection(%i) %i , %i , %i \n\n",i,j,r,sporangia_on_frog_size[i]);
            exit(0);
        }
        prev=tmp;
        tmp = tmp->next;
    }
    if(tmp->num_spores < 0){ //Error, frog is already dead
        printf("ERROR, tmp->num_spores=%i  < 0 - infect_frog__do_infection(%i) j=%i , r=%i , NfrogsAlive=%i \n\n",tmp->num_spores,i,j,r,sporangia_on_frog_size[i]);
        exit(0);
    }
    if(tmp->num_spores+1 > param_Smax){ // kill this frog
        sporangia_on_frog_num[i] -= tmp->num_spores;
        sporangia_on_frog_num_antibodies[i] -= tmp->num_antibodies;
        sporangia_on_frog_size[i]--;
        frog_death_cnt++;
        if(print_all_nodebug_flag==0)
          printf("%%frog_death:%i: time=%f sporangia=%i antibodies=%i\n",frog_death_cnt,t,tmp->num_spores,tmp->num_antibodies);
        tmp->num_spores = -1;  //Indicates that this frog is dead
        return -1;
    }else{
        tmp->num_spores++;
        sporangia_on_frog_num[i]++;
    }
    return r;
}

int infect_frog__do_infection_ptr(int i,frog_type*frog){
    if(frog->num_spores+1 > param_Smax){ // kill this frog
        sporangia_on_frog_num[i] -= frog->num_spores;
        sporangia_on_frog_num_antibodies[i] -= frog->num_antibodies;
        sporangia_on_frog_size[i]--;
        frog_death_cnt++;
        if(print_all_nodebug_flag==0)
			printf("%%frog_death:%i: time=%f sporangia=%i antibodies=%i\n",frog_death_cnt,t,frog->num_spores,frog->num_antibodies);
        frog->num_spores = -1;  //Indicates that this frog is dead
        return -1;
    }else{
        frog->num_spores++;
        sporangia_on_frog_num[i]++;
    }
    return frog->num_spores;
}

// a random frog dies (do not update X[i][s_frog], returns the number of sporangia on it
int kill_random_frog(int i){
    frog_type*tmp,*prev;
    int j,ret;
    int r = floor(RFUNC*sporangia_on_frog_size[i]);
    //fprintf(stderr,"kill_random_frog(%i)\n",i);

    // find a frog to kill
    tmp = sporangia_on_frog[i];
    prev= NULL;
    while(1){
        if(tmp->num_spores >= 0){
            r--;
            if(r<0){break;}
        }
        if(tmp->next == NULL){
            printf("ERROR, tmp->next is null - kill_random_frog(%i)\n\n",i);
            exit(0);
        }
        prev=tmp;
        tmp = tmp->next;
   }
   // Kill the frog
   ret = tmp->num_spores;
   sporangia_on_frog_num[i] -= tmp->num_spores;
   sporangia_on_frog_num_antibodies[i] -= tmp->num_antibodies;
   sporangia_on_frog_size[i]--;
   frog_death_cnt++;
   if(print_all_nodebug_flag==0)
     printf("%%frog_death:%i: time=%f sporangia=%i antibodies=%i\n",frog_death_cnt,t,tmp->num_spores,tmp->num_antibodies);
   tmp->num_spores = -1; //indicates that the frog is dead
   return ret;
}

// find frog weighted by pop. of antibodies on it
void kill_antibody_on_frog_weighted(int i){
    frog_type*tmp,*prev;
    int j;
    int r = floor(RFUNC*sporangia_on_frog_num_antibodies[i]);
    //fprintf(stderr,"kill_sporangia_on_frog_weighted()\n");

    // find a frog
    tmp = sporangia_on_frog[i];
    prev= NULL;
    int antibody_cnt=0;
    while(antibody_cnt<=r){  //  shouldn't this be just '<'???
        if(tmp->num_spores >= 0){
            antibody_cnt += tmp->num_antibodies;
            if(antibody_cnt>r){
                break;
            }
        }
        if(tmp->next == NULL){
            printf("ERROR, tmp->next is null - kill_antibody_on_frog_weighted(%i) %i , %i \n\n",i,antibody_cnt,r);
            exit(0);
        }
        prev=tmp;
        tmp = tmp->next;
   }
   // kill antibody
   if(tmp->num_antibodies>0){
       tmp->num_antibodies--;
       sporangia_on_frog_num_antibodies[i]--;
   }else{
       printf("ERROR, tmp->num_spore not >0, =%i  - kill_antibody_on_frog_weighted(%i) %i , %i \n\n",tmp->num_antibodies,i,antibody_cnt,r);
       print_output(t);
       exit(0);
   }
}
// find frog weighted by pop. of sporangia on it
void add_antibody_to_frog_weighted(int i){
    frog_type*tmp,*prev;
    int j;
    int r = floor(RFUNC*sporangia_on_frog_num[i]);
    //fprintf(stderr,"kill_sporangia_on_frog_weighted()\n");

    // find a frog
    tmp = sporangia_on_frog[i];
    prev= NULL;
    int sporangia_cnt=0;
    while(sporangia_cnt<=r){
        if(tmp->num_spores >= 0){
            sporangia_cnt += tmp->num_spores;
            if(sporangia_cnt>r){
                break;
            }
        }
        if(tmp->next == NULL){
            printf("ERROR, tmp->next is null - add_antibody_to_frog_weighted(%i) %i , %i \n\n",i,sporangia_cnt,r);
            exit(0);
        }
        prev=tmp;
        tmp = tmp->next;
   }

   // add antibody
   if(tmp->num_spores>0){
       tmp->num_antibodies++;
       sporangia_on_frog_num_antibodies[i]++;
   }else{
       printf("ERROR, tmp->num_spore not >0, =%i  - add_antibody_to_frog_weighted(%i) %i , %i \n\n",tmp->num_spores,i,sporangia_cnt,r);
       print_output(t);
       exit(0);
   }
}
// find frog weighted by pop. of sporangia on it
void kill_sporangia_on_frog_weighted(int i){
    frog_type*tmp,*prev;
    int j;
    int r = floor(RFUNC*sporangia_on_frog_num[i]);
    //fprintf(stderr,"kill_sporangia_on_frog_weighted()\n");

    // find a frog
    tmp = sporangia_on_frog[i];
    prev= NULL;
    int sporangia_cnt=0;
    while(sporangia_cnt<=r){
        if(tmp->num_spores >= 0){
            sporangia_cnt += tmp->num_spores;
            if(sporangia_cnt>r){
                break;
            }
        }
        if(tmp->next == NULL){
            printf("ERROR, tmp->next is null - kill_sporangia_on_frog_weighted(%i) %i , %i \n\n",i,sporangia_cnt,r);
            exit(0);
        }
        prev=tmp;
        tmp = tmp->next;
   }
   // kill sporangia
   if(tmp->num_spores>0){
       tmp->num_spores--;
       sporangia_on_frog_num[i]--;
       if(print_all_nodebug_flag==0)
          printf("%%sporangia killed on frog %i, t=%f\n",tmp->id,t);
   }else{
       printf("ERROR, tmp->num_spore not >0, =%i  - kill_sporangia_on_frog_weighted(%i) %i , %i \n\n",tmp->num_spores,i,sporangia_cnt,r);
       print_output(t);
       exit(0);
   }
}
// find frog weighted by pop. of sporangia on it
double get_total_sporangia_on_frog_doubly_weighted(int i){
    frog_type*tmp,*prev;
    int j;
    //for(i=0;
    //--------
    double spore_sigma_total=0; // sum_i sig*S_i + sig1*S_i^2
    for(tmp = sporangia_on_frog[i];tmp!=NULL;tmp = tmp->next){
        if(tmp->num_spores >= 0){
            //printf("frog S_i = %i, ss_i = %f\n",tmp->num_spores, ( param_sigma*tmp->num_spores + param_sigma1*(tmp->num_spores)*(tmp->num_spores) ) );
            spore_sigma_total += param_sigma*tmp->num_spores + param_sigma1*(tmp->num_spores)*(tmp->num_spores);
        }
    }
    return spore_sigma_total;
}
// find frog weighted by pop. of sporangia on it
void kill_sporangia_on_frog_doubly_weighted(int i){
    frog_type*tmp,*prev;
    int j;
    //for(i=0;
    //--------
    double spore_sigma_total=0; // sum_i sig*S_i + sig1*S_i^2
    for(tmp = sporangia_on_frog[i];tmp!=NULL;tmp = tmp->next){
        if(tmp->num_spores >= 0){
            //printf("frog S_i = %i, ss_i = %f\n",tmp->num_spores, ( param_sigma*tmp->num_spores + param_sigma1*(tmp->num_spores)*(tmp->num_spores) ) );
            spore_sigma_total += param_sigma*tmp->num_spores + param_sigma1*(tmp->num_spores)*(tmp->num_spores);
        }
    }
    //--------
    double r = RFUNC*spore_sigma_total;
    // find a frog
    tmp = sporangia_on_frog[i];
    prev= NULL;
    double sporangia_cnt=0;
    while(sporangia_cnt<=r){
        if(tmp->num_spores >= 0){
            sporangia_cnt += param_sigma*tmp->num_spores + param_sigma1*(tmp->num_spores)*(tmp->num_spores);
            if(sporangia_cnt>r){
                break;
            }
        }
        if(tmp->next == NULL){
            printf("ERROR, tmp->next is null - kill_sporangia_on_frog_doubly_weighted(%i) %f , %f \nspore_sigma_total=%f\n",i,sporangia_cnt,r,spore_sigma_total);
            exit(0);
        }
        prev=tmp;
        tmp = tmp->next;
   }
   // kill sporangia
   if(tmp->num_spores>0){
       tmp->num_spores--;
       sporangia_on_frog_num[i]--;
   }else{
       printf("ERROR, tmp->num_spore not >0, =%i  - kill_sporangia_on_frog_doubly_weighted(%i) %f , %f \nspore_sigma_total=%f\n",tmp->num_spores,i,sporangia_cnt,r,spore_sigma_total);
       exit(0);
   }
}

/**********************************************************************************************/
/**********************************************************************************************/
