# Supplementary material for: Using stochastic epidemiological models to evaluate conservation strategies for endangered amphibians
Source: J R Soc Interface. 2017 Aug 30;14(133):20170480. doi: 10.1098/rsif.2017.0480 (PMC5582134; doi:10.1098/rsif.2017.0480)
Supplement: Simulation Code [file rsif20170480supp2.gz › SI_simulation_code_and_data/Stochastic_simulation_code/Makefile]

ISSA_CORE=./issa

OBJS= 
CFLAGS = $(shell gsl-config --cflags)
LIBS= -lm  $(shell gsl-config --libs)

all: WithinHostModel.ssa

WithinHostModel.ssa: $(ISSA_CORE)/core.c WithinHostModel.c FrogAdditions.c FrogFunctions.c 
	gcc -g -O2 -o WithinHostModel.ssa -D_NO_SPRNG $(ISSA_CORE)/core.c -D_PROBLEMFILE=\"../WithinHostModel.c\" $(CFLAGS) $(LIBS)

       
clean:
	rm -f *~ *.o WithinHostModel.ssa
