# Supplementary material for: Using stochastic epidemiological models to evaluate conservation strategies for endangered amphibians
Source: J R Soc Interface. 2017 Aug 30;14(133):20170480. doi: 10.1098/rsif.2017.0480 (PMC5582134; doi:10.1098/rsif.2017.0480)
Supplement: Simulation Code [file rsif20170480supp2.gz › SI_simulation_code_and_data/Stochastic_simulation_code/README]

To compile type "make".  Note, you will need to have GSL installed: https://www.gnu.org/software/gsl/

To run type:
    ./WithinHostModel.ssa -param_initSporangia 100


To see all the possible command line flags, for setting simulation parameters type:
    ./WithinHostModel.ssa -h
