# Supplementary material for: Using stochastic epidemiological models to evaluate conservation strategies for endangered amphibians
Source: J R Soc Interface. 2017 Aug 30;14(133):20170480. doi: 10.1098/rsif.2017.0480 (PMC5582134; doi:10.1098/rsif.2017.0480)
Supplement: Simulation Code [file rsif20170480supp2.gz › SI_simulation_code_and_data/Stochastic_simulation_code/WithinHostModel.c]

#include <sys/types.h>
#include <unistd.h>
/* bdrawert@cs.ucsb.edu ,marcgri@cs.ucsb.edu */

//#define SCALING_FACTOR 2
/**********************************************************************************************/
// Steady-State = (b-d)/c
//#define  param_b 0.02                   /* density-independent frog birth rate */
//#define  param_d 0.01                   /* density-independent frog mortality rate */
//#define  param_c 0.001          /* coefficient for density-dependent frog mortality */
/**********************************************************************************************/
#define   param_V 1.0                   /* volume of zoospore pool */
//#define   param_gamma 0.001     /* ORIG encoutner rate between zoospores and frog i */
//#define   param_gamma 0.0025//0.01     /*encoutner rate between zoospores and frog i */
//#define   param_f 0.1                   /* fraction of released zoospores that re-encounter same host */
//*********************************************************************************//
//#define   param_nu 0.5          /* ORIG fraction encyst*/
//#define   param_nu 0.15// 0.125//0.1          /* fraction encyst*/
//#define DYNAMIC_NU
//#define param_nu0 0.1
//#define param_nu1 0.01
//*********************************************************************************//
//ORIG #define   param_eta 14.5                /* release rate of zoospores from sporangia */
//#define   param_eta (14.5/SCALING_FACTOR)                /* release rate of zoospores from sporangia */
//#define param_eta 17.5//10.0 //10.0 or 17.5 (Briggs.et.al2010)
//*********************************************************************************//
//ORIG #define   param_sigma  0.2      /* loss rate of sporangia from frogs */
//#define   param_sigma  (0.2/SCALING_FACTOR)      /* loss rate of sporangia from frogs */
//#define param_sigma 0.275//0.25 //0.25 or 0.3
//#define DYMANIC_SIGMA
//#define param_sigma0 0.275
//#define param_sigma1 0.01
//*********************************************************************************//
//ORIG #define   param_muZ  1.0              /* loss rate of zoospores in the zoospore pool */
//#define   param_muZ  (1.0/SCALING_FACTOR)                /* loss rate of zoospores in the zoospore pool */
//#define   param_muZ  1.0
//*********************************************************************************//
//#define   param_Smax  10000     /* maximum number of sporangia that a frog can tolerate before death due to chytridiomycosis */
/**********************************************************************************************/
/**********************************************************************************************/
/**********************************************************************************************/
//#define ENSEMBLE_SIZE 1
/**********************************************************************************************/
/**********************************************************************************************/
/**********************************************************************************************/
int param_Nfrogs = 20;
int param_initZoospores=0;
int param_initSporangia=0;
int param_Smax = 10000;
float param_gamma = 0.0025;
float param_f = 0.1;
float param_eta = 17.5;
float param_sigma = 0.275;
float param_sigma1 = 0;
float param_nu = 0.15;
float param_nu1 = 0;
float param_muZ = 1.0;
float param_rho = 0;
float param_phi = 0;
float param_A_r = 0;
float param_A_c = 0;
/**********************************************************************************************/

int fungus = 0;
int frogs = 0;
int persist = 0;
//#include <time.h> 
#define TOLT 0
#define TORT 1

/* User must choose between hard and periodic boundary conditions */
#define _HARD_BDRY
//#define _PERIODIC_BDRY

#define NUM_VOXEL 1
#define VOXEL_LEN 1


int seed=-1; 
int es=1;  // Number of runs to run
double tfinal = 1000;  //days
double tcrit=1; 
int N = NUM_VOXEL;

// Length of a side of a Voxel (arbitrary units)
double l = VOXEL_LEN;


/* User-defined variables for ISSA *************/
/* The user MUST define or get from args the following: 
 * int N         -- number of subvolumes
 * double l      -- subvolume length
 * int seed      -- random seed
 * int es        -- ensemble size
 * double tfinal -- final time
 * double tcrit  -- output interval
 * int numspecies -- number of species
 * int numrxns    -- number of reactions
 * double D_i[numspecies] -- diffusion coefficients
 * 
 ***********************************************/

/* User-defined functions for ISSA *************/
/* The user MUST define the following functions: */
  void get_arguments();
  void initialize_state();
  double update_dif(int i, int s);
  double update_rxn(int i);
  void do_rxn_reactants(int i, int r);
  void do_rxn_products(int i, int r, double current_time);
  void print_output(double time);
/*
 * Note that update_dif() has a standard form for 
 * the usual topologies (hard or periodic bdries, isotropic diffusion 
 * everywhere), so it won't need to be touched unless something weird is 
 * going on with the topology.
 *
 ***********************************************/

/**********************************************************************************************/
#define s_frogs 0
#define s_zoospores 1
#define s_sporangia 2
/***********************************************/
//0  frog is born
//1  frog dies
//2  zoospore --> sporangia on frog
//3  sporangia on frog produes zoospore
//4  sporangia on frog produes sporangia
//5  sporangia dies
//6  zoospore dies
int numrxns = 10;
int rxn_cnt[10];
/***********************************************/
#define NUMBER_SPECIES 3
int numspecies= NUMBER_SPECIES;
char species[NUMBER_SPECIES][14] = {
"Frogs",
"Zoospores",
"Sporangia"
};

/***********************************************/
// diffusion coefficients in meters^2/day
double default_D = 10;
double  D_i[NUMBER_SPECIES];

/**********************************************************************************************/
/**********************************************************************************************/
/**********************************************************************************************/
int print_all_flag = 0; // Hack: even multiple runs should print out verbose output.
int print_all_nodebug_flag = 1;
int settings_terse_output = 0;
/**********************************************************************************************/
int frog_death_cnt=0;
int sporangia_on_frog_num_antibodies[NUM_VOXEL];  // total sum of all antibodies on frogs in this voxel (used in propensites)
#define species_antibodies sporangia_on_frog_num_antibodies
int sporangia_on_frog_num[NUM_VOXEL];  // total sum of all sprore on frog in this voxel (used in propensites)
#define species_sporangia sporangia_on_frog_num 
int sporangia_on_frog_size[NUM_VOXEL];  // number of frogs
#define species_frog sporangia_on_frog_size 
struct spores_on_frog {
    struct spores_on_frog *next;
    int num_spores;
    int num_antibodies;
    int id;
    double last_update_time;
};
#define frog_type struct spores_on_frog
frog_type*sporangia_on_frog[NUM_VOXEL];  // array of pointer, each points to a linked list, where each element is # of spores on that frog
#define the_pond sporangia_on_frog[0];


/**********************************************************************************************/
int kill_random_frog(int i);
void frog__grow_antibodies(int i, frog_type*frog, double current_time);
void disinfect_frog(int i, int f);
int infect_frog__find_frog(int i);
int infect_frog__do_infection(int i,int r);
int*list_living_frogs(int i);
/**********************************************************************************************/
#include "FrogAdditions.c" 
#include "FrogFunctions.c"
/**********************************************************************************************/
/**********************************************************************************************/
//HERE
void initialize_state(){
    /* Set the initial conditions for the system
     * Store them in the array: (int)  X[spacial_ndx][species_ndx]
     */
	
     //int initial_frogs = ceil( (param_b-param_d)/param_c ); // per system
     int initial_frogs = param_Nfrogs;
     //fprintf(stderr,"initial_frogs=%i\n",initial_frogs);
     int frogs_per_voxel = ceil( (float) initial_frogs /(float) N );
     //fprintf(stderr,"frogs_per_voxel=%i\n",frogs_per_voxel);
     //int initial_frogs = 10;
     int initial_zoospores = param_initZoospores;  // per voxel
     int initial_infected_frogs = 1;  //per system
     int initial_infected_spores_per_frog = param_initSporangia;

	frog_death_cnt = 0;

    int i,j,k,f;
    //Setup internal species concentraion
    initialize_frogs();
    for(j=0;j<numspecies;j++){
      for(i=0;i<N;i++){
         if(j==s_frogs){
          //X[i][j] = initial_frogs;
          for(k=0;k<frogs_per_voxel;k++){
            if(initial_infected_frogs>0 && initial_frogs>0){
                initial_infected_frogs--;
                initial_frogs--;
                add_frog(i,initial_infected_spores_per_frog);
            }else if(initial_frogs>0){
                initial_frogs--;
                add_frog(i,0);
            }
          }
         }else if(j==s_zoospores){
          X[i][j] = initial_zoospores;
        }else{
          X[i][j] = 0;
        }
      }
    }
}
/**********************************************************************************************/

double update_dif(int i,int s){
/* Compute the diffusion propensities for going 
 * left and right, for subvolume i and species s. 
 * Store in a_dif[i][s][direction], where direction
 * is either TOLT or TORT.
 */
    a_dif[i][s][TOLT] = a_dif[i][s][TORT] =0;
    return 0;

    int pop;
    if(s==s_frogs){
        pop = sporangia_on_frog_size[i]; 
    }else if(s==s_sporangia){
        pop =  sporangia_on_frog_num[i];
    }else{
        pop = X[i][s];
    }

    //float drift_velocity = (D_i[s])/(l*l) / 10;  //to the right
    float drift_velocity = 0;  //to the right
    //if(s==s_zoospores){ drift_velocity=1; }

    a_dif[i][s][TOLT] = pop*(D_i[s])/(l*l) - drift_velocity/l*pop;
    if(a_dif[i][s][TOLT]<0) a_dif[i][s][TOLT]=0;
    a_dif[i][s][TORT] = pop*(D_i[s])/(l*l) + drift_velocity/l*pop;
    if(a_dif[i][s][TORT]<0) a_dif[i][s][TORT]=0;

#ifdef _HARD_BDRY
  if(i==0){
    a_dif[i][s][TOLT] = 0;
  } 
  if(i==N-1 && s!=s_zoospores){
  //if(i==N-1){
    a_dif[i][s][TORT] = 0;
  }
#endif /* _HARD_BDRY */
  return (  a_dif[i][s][TOLT] + 
            a_dif[i][s][TORT]);
}

/**********************************************************************************************/
// This function needs to move a molecues of species 's' from voxel 'i' to voxel 'dest'
void do_diffusion(int i, int dest, int s){
    int sp;
    struct spores_on_frog *frog;
    if(s==s_frogs){
       printf("TODO: diffusion of frogs does not work\n");exit(-1);
       //frog = kill_random_frog(i);
       //add_frog_ptr(dest,frog);
       //fprintf(stderr,"moved a random frog from %i to %i with %i sporange on it\n",i,dest,sp);
    }else if(s==s_zoospores && (i==N-1 && dest==0)){
        X[i][s] -= 1; // zoospore "flows" out of the pond
    }else{
        X[i][s] -= 1;
        X[dest][s] += 1;
    }
}
/**********************************************************************************************/
double update_rxn(int i){
/* Compute the reaction propensities for all reactions 
 * for subvolume i. 
 * Store in a_rxn[i][r], where r is the index of the reaction.
 * Return sum of all reaction propensities in subvolume i.
 */
    int r,j,k;
    double sum=0;
    //%%%%%%%%%%%%%%%%%
    //%%%%%%%%%%%%%%%%%

    int num_frogs = sporangia_on_frog_size[i];
    int total_num_frogs=0;
    for(j=0;j<N;j++) total_num_frogs+=sporangia_on_frog_size[j];
    //fprintf(stderr,"total_frogs = %i\n",total_num_frogs);

    //a_rxn[i][0] = param_b * num_frogs;  // frog is born
    a_rxn[i][0] = 0;  // frog is born
    //a_rxn[i][1] = param_d * num_frogs + param_c*total_num_frogs*total_num_frogs;  // frog dies of natural causes
    a_rxn[i][1]=0;  // frogs never die (without fungus)
    /*for(k=0;k<N;k++){
        a_rxn[k][1] = (param_d * sporangia_on_frog_size[k] + param_c*total_num_frogs*sporangia_on_frog_size[k]);
    }*/
    //fprintf(stderr,"frog death propensity = %.2f for voxel %i\n",a_rxn[i][1],i);
    // Should the 2nd term above be X*(X-1)?  This is how it is in biology... not sure about ecology
    //a_rxn[i][2] = param_gamma*param_nu/param_V*X[i][s_zoospores]; // zoospore encysts on a frog
    //a_rxn[i][2] = param_gamma*param_nu/param_V*X[i][s_zoospores]*num_frogs; // zoospore encysts on a frog
    a_rxn[i][2] = param_gamma/param_V*X[i][s_zoospores]*num_frogs; // zoospore encysts on a frog
    //a_rxn[i][3] = param_eta*(1-param_f)*sporangia_on_frog_num[i]; // sporangia produces zoospore in pool
    //a_rxn[i][4] = param_eta*param_f*param_nu*sporangia_on_frog_num[i];  // sporangia produces sporangia on same frog
    a_rxn[i][3] = param_eta*sporangia_on_frog_num[i]; 
    //if(param_eta,sporangia_on_frog_num[i]>10000){
    //printf("a_rxn[%i][3] = %e * %i = %e \n",i,param_eta,sporangia_on_frog_num[i],a_rxn[i][3]);
    //}
    a_rxn[i][4] =0;
    if(param_sigma1>0){
        //a_rxn[i][5] = param_sigma*sporangia_on_frog_num[i] + param_sigma1*sporangia_on_frog_num[i]*sporangia_on_frog_num[i]; //WRONG!
        a_rxn[i][5] = get_total_sporangia_on_frog_doubly_weighted(i);
        // sporangia dies
    }else{
        a_rxn[i][5] = param_sigma*sporangia_on_frog_num[i];  // sporangia dies
    }
    //a_rxn[i][6] = param_muZ*X[i][s_zoospores] + param_gamma/param_V*X[i][s_zoospores]*num_frogs;  // zoospore dies
    a_rxn[i][6] = param_muZ*X[i][s_zoospores];  // zoospore dies

    //For Antibodies
#ifndef TAU_ANTIBODIES
    a_rxn[i][7] = param_A_r*100*species_sporangia[i]; //antibody is born
    a_rxn[i][8] = param_A_c*species_antibodies[i]; //antibody dies
#else
    a_rxn[i][7] = 0;
    a_rxn[i][8] = 0;
#endif
	a_rxn[i][9] = param_rho; // zoospore added to pool from external source

    for(j=0;j<numrxns;j++){
        sum += a_rxn[i][j];
        if(a_rxn[i][j]<0.0){
            printf("%%  a_rxn[%i][%i]=%e\n",i,r,a_rxn[i][j]);exit(0);
        }
    }
    return sum;

}
/**********************************************************************************************/
void do_rxn_reactants(int i, int r){}
/* Realize the change in the reactant species due to reaction r 
 * firing in subvolume i. 
 * Changes X[i][reactants].
 */
/***********************************************/
//0  frog is born
//1  frog dies
//2  zoospore --> sporangia on frog
//3  sporangia on frog produes zoospore
//4  sporangia on frog produes sporangia
//5  sporangia dies
//6  zoospore dies
/**********************************************************************************************/
void do_rxn_products(int i, int r, double current_time){
/* Realize the change in the product species due to reaction r 
 * firing in subvolume i. 
 * Changes X[i][products].
 */
  //fprintf(stderr,"reaction %i\n",r);
  rxn_cnt[r]++;

  if(r==0){
    printf("rxn 0 called\n");exit(0);
    //add_frog(i,0);
  }else if(r==1){
    printf("TODO: natural frog death reaction disabled\n");exit(-1);
  }else if(r==2){ 
	X[i][s_zoospores] -= 1;
	double effective_nu = param_nu;
	//int f = infect_frog__find_frog(i);
	frog_type*f = infect_frog__find_frog_ptr(i);
	if(param_nu1>0){
		int spore_cnt = infect_frog__count_sporangia_ptr(i,f);
		effective_nu = effective_nu*exp(-1*param_nu1*spore_cnt);
	}
	if(param_phi>0){
#ifdef TAU_ANTIBODIES
        frog__grow_antibodies__all(i, current_time);
#endif
		int antibody_cnt = frog__count_antibodies_ptr(i,f);
		//effective_nu = effective_nu*exp(-1*param_nu1*antibody_cnt);
		effective_nu = effective_nu*exp(-1*param_phi/100*antibody_cnt);
	}
	double r1 = RFUNC;
	if(r1 < effective_nu){
		if(print_all_nodebug_flag==0)
			printf("%%zoospore successfully encycted on frog %i, t=%f\n",f->id,t);
		//infect_frog__do_infection(i,f);
		infect_frog__do_infection_ptr(i,f);
	}else{
		//printf("%%zoospore failed to encycted on frog %i\n",f);
	}
  }else if(r==3){
    double r1 = RFUNC;
    if( r1 < param_f ){
        double effective_nu = param_nu;
        //int f = infect_frog__find_frog_weighted(i);
        frog_type*f = infect_frog__find_frog_weighted_ptr(i);
        if(param_nu1>0){
            int spore_cnt = infect_frog__count_sporangia_ptr(i,f);
            effective_nu = effective_nu*exp(-1*param_nu1*spore_cnt);
        }
        if(param_phi>0){
#ifdef TAU_ANTIBODIES
            frog__grow_antibodies__all(i, current_time);
#endif
            int antibody_cnt = frog__count_antibodies_ptr(i,f);
            effective_nu = effective_nu*exp(-1*param_phi/100*antibody_cnt);
        }
        double r2 = RFUNC;
        if(r2 < effective_nu){
			if(print_all_nodebug_flag==0)
				printf("%%sporangia reproduces on frog %i, t=%f\n",f->id,t);
            //infect_frog__do_infection(i,f);
            infect_frog__do_infection_ptr(i,f);
        }
    }else{
        X[i][s_zoospores] += 1;
    }
  }else if(r==4){
  }else if(r==5){
    if(param_sigma1>0){
        kill_sporangia_on_frog_doubly_weighted(i);
    }else{
        kill_sporangia_on_frog_weighted(i);
    }
  }else if(r==6){
    X[i][s_zoospores] -= 1;
  }else if(r==7){
    add_antibody_to_frog_weighted(i);
  }else if(r==8){
    kill_antibody_on_frog_weighted(i);
  }else if(r==9){
	X[i][s_zoospores] += 1;
  }else{
    printf("Illegal Reaction called\n");
    exit(1); 
  }
}
/**********************************************************************************************/
/**********************************************************************************************/
void print_output(double t){
    static int done=0;
    static int run_num = 1;
	static int report_smax = 1;
    static int first=1;
    int i=0;
    if(t==0){
		done=0;
        fprintf(stderr,"run %i\n",run_num);
		report_smax = 1;
    }else if(done==1){return;}

	// Intervensions
//    if(do_overwinter_cleaning==1){
//        overwinter_clean_env(t);
//    }
	if(do_frog_clean == 1){
		clean_frogs(t);
	}
	if(do_frog_cull == 1){
	    cull_frogs(t);	
	}
	if(do_env_clean == 1){
	    clean_env(t);	
	}

    if(!settings_terse_output){
        // CSV output
        frog_type*f_ptr=the_pond;
        if(first){
            first=0;
            if(param_ensemble_size > 1)
                printf("run,");
            printf("time,Frogs,Zoospores,Total Sporangia");
            int frogID=0;
            while(f_ptr != NULL){
                printf(",S_%i",frogID);
                frogID++;
                //printf(",%i",f_ptr->num_spores);
                if(f_ptr->next==NULL)
                    break;
                f_ptr=f_ptr->next;
            }
            frogID=0;
            if(param_phi>0){
                f_ptr=the_pond;
                while(f_ptr != NULL){
                    printf(",A_%i",frogID);
                    frogID++;
                    //printf(",%i",f_ptr->num_antibodies);
                    if(f_ptr->next==NULL)
                        break;
                    f_ptr=f_ptr->next;
                }
            }
            printf("\n");
            // Need ID of each frog?
		    if(print_all_nodebug_flag==0){
                f_ptr=the_pond;
                printf("%% Frog IDs: ");
                while(f_ptr != NULL){
                    printf("%i, ",f_ptr->id);
                    if(f_ptr->next==NULL)
                        break;
                    f_ptr=f_ptr->next;
                }
                printf("\n");
            }
        }


        // Print out the current time point.
        if(param_ensemble_size > 1)
            printf("%i,",run_num-1);
        printf("%.0f,%i,%i,%i", t, sporangia_on_frog_size[i], X[i][s_zoospores], sporangia_on_frog_num[i]);
        f_ptr=the_pond;
        while(f_ptr != NULL){
            printf(",%i",f_ptr->num_spores);
            if(f_ptr->next==NULL)
                break;
            f_ptr=f_ptr->next;
        }
        if(param_phi>0){
            f_ptr=the_pond;
            while(f_ptr != NULL){
                printf(",%i",f_ptr->num_antibodies);
                if(f_ptr->next==NULL)
                    break;
                f_ptr=f_ptr->next;
            }
        }
        printf("\n");
    }	
	// Aggregate for multiple runs
    int total_num_frogs=0;
    int total_sporangia=0;
    int total_zoospores=0;
    for(i=0;i<N;i++){
        total_num_frogs += sporangia_on_frog_size[i];
        total_sporangia += sporangia_on_frog_num[i];
        total_zoospores += X[i][s_zoospores];
    }

    if(report_smax && total_num_frogs < param_Nfrogs){
		//printf("days_to_Smax(%i) = %f;\n",run_num,t);
        report_smax=0;
		days_to_Smax[run_num-1] = t; 
    }

    // Is this run finished?
	if( (total_num_frogs==0 && total_zoospores==0) || (total_zoospores==0 && total_sporangia==0) || fabs(t-tfinal)<1 ){
        if(total_num_frogs==0){
            frogs++;
            fraction_surviving_frogs[run_num-1] = (float) total_num_frogs/(param_Nfrogs*1.0);
            if(report_smax){
                //printf("days_to_Smax(%i) = %f;\n",run_num,tfinal);
                days_to_Smax[run_num-1] = tfinal; 
                
            }
            if(settings_terse_output)
               printf("frogs_extinct(%i)=%f;\n",frogs,t);
            //printf("days_to_Z0(%i) = %f;\n",run_num,tfinal);
            days_to_Z0[run_num-1] = tfinal;
            //printf("days_to_F0(%i) = %f;\n",run_num,t);
            days_to_F0[run_num-1] = t;
        }else if(total_sporangia == 0 && total_zoospores==0){
            fungus++;
            if(settings_terse_output)
                printf("fungus_extinct(%i)=%f;\n",fungus,t);
            //printf("days_to_Z0(%i) = %f;\n",run_num,t);
            //printf("fraction_surviving_frogs(%i)=%f;\n",(int) run_num, (float) total_num_frogs/param_Nfrogs*1.0);
            
            days_to_Z0[run_num-1] = t;
            fraction_surviving_frogs[run_num-1] = (float) total_num_frogs/(param_Nfrogs*1.0);
            //printf("days_to_F0(%i) = %f;\n",run_num,tfinal);
            days_to_F0[run_num-1] = tfinal;
            
            if(report_smax){
                //printf("days_to_Smax(%i) = %f;\n",run_num,tfinal);
                days_to_Smax[run_num-1] = tfinal;
            }
        }else if(t==tfinal){
            persist++;
            if(settings_terse_output)
                printf("persistence(%i)=%i; %%final population of frogs\n",persist,total_num_frogs);
            if(report_smax){
                //printf("days_to_Smax(%i) = %f;\n",run_num,tfinal);
                days_to_Smax[run_num-1] = tfinal;
            }
            //printf("days_to_Z0(%i) = %f;\n",run_num,tfinal);
            //printf("fraction_surviving_frogs(%i)=%f\n",(int) run_num, (float) total_num_frogs/param_Nfrogs*1.0);
            days_to_Z0[run_num-1] = tfinal;
            fraction_surviving_frogs[run_num-1] = (float) total_num_frogs/(param_Nfrogs*1.0);
            //printf("days_to_F0(%i) = %f;\n",run_num,tfinal);
            days_to_F0[run_num-1] = tfinal;
        }
	    // Mark this run finished
        done=1;
        run_num++;
	}

    /*if(t==0){
        for(i=0;i<10;i++){
            rxn_cnt[i]=0;
        }
    }else{
        printf("rnx_cnt: ");
        for(i=0;i<10;i++){
            printf("%i ",rxn_cnt[i]);
            rxn_cnt[i]=0;
        }
        printf("\n");
        printf("a_rxn: ");
        for(i=0;i<10;i++){
            printf("%e ",a_rxn[0][i]);
        }
        printf("\n");
    }*/
}

/**********************************************************************************************/
/*
void print_verbose_output(double t){
    // Output whatever you need at regular intervals of time t.
    static int first=1;
    static int finalized=0;
    static int cnt=1;
    int i,s,j;
    int total_num_frogs=0;
    int total_num_zoospores=0;
    for(j=0;j<N;j++){
        total_num_frogs+=sporangia_on_frog_size[j];
        total_num_zoospores+=X[j][s_zoospores];
    }
    //fprintf(stderr, "%f\t",t);
    //fprintf(stderr,"frogs = %i zoospores=%i\n",total_num_frogs,total_num_zoospores);
    if(finalized){return;}
    if(do_overwinter_cleaning==1){
        overwinter_clean_env(t);
    }
	if(do_frog_clean == 1){
		clean_frogs(t);
	}
	if(do_frog_cull == 1){
	    cull_frogs(t);	
	}
	if(do_env_clean == 1){
	    clean_env(t);	
	}

	// CSV output
	frog_type*f_ptr=the_pond;
	if(first){
		first=0;
		printf("time,Frogs,Zoospores,Total Sporangia");
		int frogID=0;
		while(f_ptr != NULL){
			printf(",S_%i",frogID);
			frogID++;
			//printf(",%i",f_ptr->num_spores);
			if(f_ptr->next==NULL)
				break;
			f_ptr=f_ptr->next;
		}
		frogID=0;
		if(param_phi>0){
			while(f_ptr != NULL){
				printf(",A_%i",frogID);
				frogID++;
				//printf(",%i",f_ptr->num_antibodies);
				if(f_ptr->next==NULL)
					break;
				f_ptr=f_ptr->next;
			}
		}
		printf("\n");
	}
	// Print out the current time point.
	printf("%.0f,%i,%i,%i", t, sporangia_on_frog_size[i], X[i][s_zoospores], sporangia_on_frog_num[i]);
	f_ptr=the_pond;
	while(f_ptr != NULL){
		printf(",%i",f_ptr->num_spores);
		if(f_ptr->next==NULL)
			break;
		f_ptr=f_ptr->next;
	}
	if(param_phi>0){
		while(f_ptr != NULL){
			printf(",%i",f_ptr->num_antibodies);
			if(f_ptr->next==NULL)
				break;
			f_ptr=f_ptr->next;
		}
	}
	printf("\n");
}
*/
/*********************************************************************************/

/*********************************************************************************/
void print_stats(){
	
	int i;
	double sum_time_to_Smax=0.0;
	double sumsq_time_to_Smax = 0.0;
	double sum_time_to_Z0=0.0;
	double sumsq_time_to_Z0 =0.0;
	double sum_time_to_F0=0.0;
	double sumsq_time_to_F0 =0.0;
	float sum_fraction_surviving_frogs=0.0;
	float sumsq_fraction_surviving_frogs=0.0;
	double mean_time_to_Smax;
	double mean_time_to_Z0;
	double mean_time_to_F0;
	float mean_fraction_surviving_frogs;
	double std_time_to_Smax;
	double std_time_to_Z0;
	double std_time_to_F0;
	float std_fraction_surviving_frogs;
	
	// calculate means and std for metrics
	for(i=0; i < param_ensemble_size; i++){
		//printf("Smax(%i)=%f\n",i,days_to_Smax[i]);
		//printf("Z0(%i)=%f\n",i,days_to_Z0[i]);
		//printf("fract_surv(%i)=%f\n",fraction_surviving_frogs[i]);
		sum_time_to_Smax += days_to_Smax[i];
		sumsq_time_to_Smax += days_to_Smax[i]*days_to_Smax[i];
		sum_time_to_Z0   += days_to_Z0[i];
		sumsq_time_to_Z0 += days_to_Z0[i]*days_to_Z0[i];
		sum_time_to_F0   += days_to_F0[i];
		sumsq_time_to_F0 += days_to_F0[i]*days_to_F0[i];
		sum_fraction_surviving_frogs += fraction_surviving_frogs[i];
		sumsq_fraction_surviving_frogs += fraction_surviving_frogs[i]*fraction_surviving_frogs[i];
	}
	
	
	mean_time_to_Smax = sum_time_to_Smax/param_ensemble_size;
	mean_time_to_Z0 = sum_time_to_Z0/param_ensemble_size;
	mean_time_to_F0 = sum_time_to_F0/param_ensemble_size;
	mean_fraction_surviving_frogs = sum_fraction_surviving_frogs/param_ensemble_size;
	
	std_time_to_Smax = sqrt((sumsq_time_to_Smax/param_ensemble_size) - (mean_time_to_Smax*mean_time_to_Smax));
	std_time_to_Z0   = sqrt((sumsq_time_to_Z0/param_ensemble_size)   - (mean_time_to_Z0*mean_time_to_Z0));
	std_time_to_F0   = sqrt((sumsq_time_to_F0/param_ensemble_size)   - (mean_time_to_F0*mean_time_to_F0));
	std_fraction_surviving_frogs = sqrt((sumsq_fraction_surviving_frogs/param_ensemble_size) - (mean_fraction_surviving_frogs*mean_fraction_surviving_frogs));
    if(isnan(std_fraction_surviving_frogs)){
      std_fraction_surviving_frogs = 0.0;
    }
	
	
	printf("mean_time_to_Smax=%f\n", mean_time_to_Smax);
	printf("mean_time_to_Z0=%f\n", mean_time_to_Z0);
	printf("mean_time_to_F0=%f\n", mean_time_to_F0);
	printf("mean_fraction_surviving_frogs=%f\n", mean_fraction_surviving_frogs);
	printf("std_time_to_Smax=%f\n", std_time_to_Smax);
	printf("std_time_to_Z0=%f\n",std_time_to_Z0);
	printf("std_time_to_F0=%f\n",std_time_to_F0);
	printf("std_fraction_surviving_frogs=%f\n",std_fraction_surviving_frogs);
	
	printf("fraction_persistence=%f\n",persist/(param_ensemble_size*1.0));
	printf("fraction_frogs_extinct=%f\n",frogs/(param_ensemble_size*1.0));
	printf("fraction_fungus_extinct=%f\n",fungus/(param_ensemble_size*1.0));
	
		//fprintf(stderr,"print_stats()\n");
}    
