# Supplementary material for: Using stochastic epidemiological models to evaluate conservation strategies for endangered amphibians
Source: J R Soc Interface. 2017 Aug 30;14(133):20170480. doi: 10.1098/rsif.2017.0480 (PMC5582134; doi:10.1098/rsif.2017.0480)
Supplement: Simulation Code [file rsif20170480supp2.gz › SI_simulation_code_and_data/Stochastic_simulation_code/issa/core.c]

/* 
 * 1D hard boundndary ISSA for rxn-diffusion
 *
 */
#include <stdlib.h>
#include <gsl/gsl_rng.h>
#include <gsl/gsl_randist.h>
#include <math.h>
#include <stdio.h>
#include <time.h>
#include <string.h>

//#define _DEBUG

//#define RFUNC ((double) random()/RAND_MAX)
#define RFUNC gsl_rng_uniform(rng_generator_state)
gsl_rng*rng_generator_state;


// DIAGNOSTICS
int rxn_steps = 0;
int dif_steps = 0;

int ** X;          /* state [N][numspecies]*/
double t=0;        /* current time */
double tfinal;     /* final time */
double ** a_rxn;   /* reaction propensities  [N][numrxns] */
double *** a_dif;  /* diffusion propensities [N][numspecies][2] */
double a0;         /* propensity sum */
double a0_rxn;     /* rxn propensity sum */
double a0_dif;     /* diffusion propensity sum */

double *days_to_Smax;
double *days_to_Z0;
double *days_to_F0;
float  *fraction_surviving_frogs;

int ENSEMBLE_NUMBER;

#include _PROBLEMFILE
#include "initialize-get.c"

int main(int argc, char** argv){
  int I, i, j, s, r, dest;
  double tau, c, tmp;
  int tmp1, tmp2;
  double tcrit2;
  /************************************************/
  // check if '-seed #" is set on cmd line
  int random_seed_set=0;
  gsl_rng_env_setup();
  rng_generator_state = gsl_rng_alloc(gsl_rng_default);
  i=1;
  while(i<argc){
    if(strcmp(argv[i],"-seed")==0 && i+1<argc){
        random_seed_set = 1;
        unsigned seed =  atoi( argv[i+1] );
        fprintf(stderr,"Using random seed of %d\n",seed);
        gsl_rng_set(rng_generator_state,seed);
        break;
    }
    i++;
  }
  /************************************************/
  get_arguments(argc, argv);

  /* seed the RNG *************************************/
  if(random_seed_set==0){
    gsl_rng_set(rng_generator_state,time(NULL)+getpid());
    //srandom( time(NULL)+getpid() );
  }
  /* allocate stuff ************************************/
  X = (int **) malloc(N*sizeof(int *));
  a_rxn = (double **) malloc(N*sizeof(double *));
  a_dif = (double ***) malloc(N*sizeof(double **));
  for(i = 0; i<N; i++){
    X[i] = (int *) malloc(numspecies*sizeof(int));
    a_rxn[i] = (double *) malloc(numrxns*sizeof(double));
    a_dif[i] = (double **) malloc(numspecies*sizeof(double *));
      for(j=0; j<numspecies; j++){
         a_dif[i][j] = (double *) malloc(2*sizeof(double));
      }
  }


	
  days_to_Smax = (double *)malloc(param_ensemble_size*sizeof(double));
  days_to_Z0 =  (double *)malloc(param_ensemble_size*sizeof(double));
  days_to_F0 =  (double *)malloc(param_ensemble_size*sizeof(double));
  fraction_surviving_frogs = (float *)malloc(param_ensemble_size*sizeof(float));
	
#ifndef ENSEMBLE_SIZE
#define ENSEMBLE_SIZE 1
#endif
  for(I=0;I< param_ensemble_size;I++){
	//  printf("param_ensemble_size=%i\n",param_ensemble_size);
	  //exit(0);
    ENSEMBLE_NUMBER=I;
    //fprintf(stderr,"RUN %i\n",I);
    t=0;
    initialize_state();
	  //if(print_all_flag){
	  //    print_verbose_output(0);
	  //}else{
		  print_output(0);
	  //}
    tcrit2=tcrit;
    /* compute rxn propensities */
    a0_rxn=initialize_rxn_propensity();
    /* compute diffusion propensities */
    a0_dif=initialize_dif_propensity();
    while(t < tfinal){
      #ifdef _DEBUG
      fprintf(stderr,"t=%f\n",t);
      #endif
      /* the get() functions could be implemented in a smarter way
       * but that would compromise the ability to re-use them for
       * the multinomial method */
      a0_rxn=get_rxn_propensity();
      a0_dif=get_dif_propensity();
      a0=a0_rxn+a0_dif;
      /* pick time */
      tau = -log(RFUNC)/a0;
      //fprintf(stderr,"\ttau=%f\n",tau);
      if(a0<=0){tau=tfinal-t;}
      if(tau<0){tau=tfinal-t;}
      if(t+tau>tfinal){tau=tfinal-t;}
      if(tau<0){ fprintf(stderr,"negative tau\n");exit(0);};
      //-----------
      #ifdef OVERWINTER_TRANSITIONS
      //if(t+tau> tcrit2){
      //  tau = tcrit2-t;
      //}
      if(  floor(t/tyear_len) < floor((t+tau)/tyear_len) ){ //tau crosses a year boundary
        printf("%%OVERWINTER_TRANSITIONS t=%f, t+tau=%f  tyear_len=%f\n",t,t+tau,tyear_len);
        tau = ((floor(t/tyear_len)+1)*tyear_len) - t;
        if(tau<0){t=((floor(t/tyear_len)+1)*tyear_len);fprintf(stderr,"ERROR!!!!!!!!!!!!!\n\n");continue;}
        #ifdef _DEBUG
        fprintf(stderr,"process_overwinter_transitions()\n",t);
        #endif
        process_overwinter_transitions();
      }
      #endif
      //if(t>30)fprintf(stderr,"a0=%e @ t=%f , tau=%f\n",a0,t,tau); 
      //if(t+tau>tfinal){tau=t-tfinal;}
      //fprintf(stderr,"tau=%f\n",tau);
      if( t+tau >= tcrit2 ){
        //if(ENSEMBLE_NUMBER==74) printf("print_output(%f)\n",tcrit2);
        //--------------------------
        if(tcrit2>tfinal) tcrit2=tfinal;
        t=tcrit2;
        tcrit2+=tcrit;
		  //if(print_all_flag){
			  //print_verbose_output(t);
		  //}else{
			  print_output(t);
		  //}
        for(i=0; i<N; i++){
            for(s=0;s<numspecies;s++){
              update_dif(i,s);
            }
            update_rxn(i);
        }
        continue;
        //--------------------------
      }
      //##################################################
      /* pick what and where */
      if(a0<=0){ fprintf(stderr,"a0=0\n");continue; }
      int rcnt=0;
      do{
        c = RFUNC*a0; 
        rcnt++;
      }while(a0>0 && c==0 && rcnt<100);
      if(rcnt>=100){fprintf(stderr,"rolled %i random numbers, got zero each time\n",rcnt);exit(0);}
      if( c-a0 >= 0){
        fprintf(stderr,"STEP reject c=%g a0=%g\n",c,a0);
        continue;
      }
      if(c==0){fprintf(stderr,"c==0\n");exit(0);}
      /* advance time */
      t += tau;
      //fprintf(stderr,"RFUNC*(%g + %g) = %g\n",a0_rxn,a0_dif,c);
      tmp = 0; 
      for(i=0; i<N; i++){
        for(r=0;r<numrxns;r++){
          tmp += a_rxn[i][r];
          if (tmp >= c) {break;}
        } 
        if (tmp >= c) {break;}
      }
      if( tmp >= c){
        #ifdef _DEBUG
        fprintf(stderr,"rxn\n",t);
        #endif
        //fprintf(stderr,"reaction %i in voxel %i\n",r,i);
        /* consume reactants */
        do_rxn_reactants(i,r);
        /* produce products */
        do_rxn_products(i,r, t);

        rxn_steps+=1;
        /* This next update could be optimized if information 
         * about which species are touched by which rxns was 
         * available, but I'm not doing that in order to
         * keep the code generic for use with the stencil
         * method 
         */
        for(s=0;s<numspecies;s++){
          update_dif(i,s);
        }
        update_rxn(i);
        //fprintf(stderr,"done with reaction %i in voxel %i\n",r,i);
      } else { /* do diffusion */
        //fprintf(stderr,"do diffusion\n");
        #ifdef _DEBUG
        fprintf(stderr,"diff\n",t);
        #endif

        for(i=0; i<N; i++){
          for(s=0;s<numspecies;s++){
            for(j=0;j<2;j++){
              tmp += a_dif[i][s][j];
              if(tmp >= c) {break;}
            }
            if (tmp >= c) {break;}
          }
          if (tmp >= c) {break;}
        }
        if(tmp>0){
            if(s < numspecies){
                /* do diffusion */
                dif_steps+=1;
                dest=i;
                if(j==TOLT || j==TORT){
                  if(j==TOLT){
                    dest=i-1;
                  } else if(j==TORT) {
                    dest=i+1;
                  }
                  if(dest == -1){ dest = N-1; }
                  if(dest == N){ dest = 0; }
    #ifdef _DEBUG
                  printf("diffusion of %i from %i -> %i\n",s,i,dest);
    #endif
                  //X[i][s] -= 1;
                  //X[dest][s] += 1;
                  do_diffusion(i,dest,s);
                  update_dif(i,s);
                  update_dif(dest,s);
                  update_rxn(i);
                  update_rxn(dest);
                }

            }else{
                printf("Error, should not get here\n");
                printf("c=%g\nt=%g\ns=%i\ntmp=%g\na0_rxn=%g\na0_dif=%g\n",c,t,s,tmp,a0_rxn,a0_dif);
                //I--; //break;
                printf("exiting\n");
                exit(1);
            }
        }else{
            printf("Getting here means a0=0, right?  a0=%e\n",a0);
            printf("c=%g\nt=%g\ns=%i\ntmp=%g\na0_rxn=%g\na0_dif=%g\n",c,t,s,tmp,a0_rxn,a0_dif);
            printf("exiting\n");
            exit(1);
        }
      }
      //fprintf(stderr,"here, t=%f\n",t);
    } /* END one realization */
  } /* END ensemble */
	if(param_ensemble_size > 1) {
		print_stats();
	}
  //printf("avg rxns %f difs %f\n", rxn_steps/((double) es), dif_steps/((double) es));
  //printf("avg rxns %f difs %f\n", rxn_steps/((double) es), dif_steps/((double) es));
  return 0;
} 
