# Supplementary material for: Using stochastic epidemiological models to evaluate conservation strategies for endangered amphibians
Source: J R Soc Interface. 2017 Aug 30;14(133):20170480. doi: 10.1098/rsif.2017.0480 (PMC5582134; doi:10.1098/rsif.2017.0480)
Supplement: Simulation Code [file rsif20170480supp2.gz › SI_simulation_code_and_data/Stochastic_simulation_code/issa/initialize-get.c]

#ifndef _MULTINOMIAL

double initialize_dif_propensity(){
  int i,s;
  double a0 = 0;
  
  for(i=0;i<N;i++){
    for(s=0;s<numspecies;s++){
      a0 += update_dif(i,s);
    }
  }
  return a0;
}

double get_dif_propensity(){
  int i,s,j;
  double a0 = 0;
  
  for(i=0;i<N;i++){
    for(s=0;s<numspecies;s++){
#ifdef _EXTRA_DIFFUSION
      for(j=0;j<4;j++){
#else
      for(j=0;j<2;j++){
#endif
        a0+=a_dif[i][s][j];
      }
    }
  }
  return a0;
}

#endif /* _MULTINOMIAL */


double initialize_rxn_propensity(){
  int i;
  double a0=0;
  double tmp=0;
  for(i = 0; i<N; i++){
      a0+= update_rxn(i);
  }
  return a0;
}

double get_rxn_propensity(){
  int i,r;
  double a0=0;
  for(i = 0; i<N; i++){
    for(r=0; r<numrxns; r++){
      a0+=a_rxn[i][r];
    }
  }
  return a0;
}
