# Supplementary material for: Using stochastic epidemiological models to evaluate conservation strategies for endangered amphibians
Source: J R Soc Interface. 2017 Aug 30;14(133):20170480. doi: 10.1098/rsif.2017.0480 (PMC5582134; doi:10.1098/rsif.2017.0480)
Supplement: Simulation Code [file rsif20170480supp2.gz › SI_simulation_code_and_data/Stochastic_simulation_code/issa/ranlib.c]

/*****************************************************************************|
*  FILE:    ranlib.c
*
*  AUTHOR:  Andrew Hall
*
*  CREATED: January 15, 2003
*
*  LAST MODIFIED:  
*             BY:  
*             TO:  
*
*  LAST MODIFIED:  Thu Aug  5 15:26:24 PDT 2004
*             BY:  slampoud
*             TO:  converted uniform generators (ranf and ignlgi) to sprng
*
*  SUMMARY:
*
*    This is ranlib.c from Netlib's ranlib library.  I only added this top
*    block comment because the file has no identifying info other than this
*    and I wanted to give credit where due.  Ranlib is the work of Brown,
*    Lovato, and Russell, based on work by L'Ecuyer and Cote from ACM TOMS.
*
*  NOTES:
*
*
*  TO DO:
*
*
*******************************************************************************|
*        1         2         3         4         5         6         7         8
*2345678901234567890123456789012345678901234567890123456789012345678901234567890
*/

#include "ranlib.h"
#include <stdio.h>
#include <math.h>
#include <stdlib.h>

/* allow for the possibility that sprng doesn't exist */
#ifndef _NO_SPRNG
#define SIMPLE_SPRNG
#include "sprng.h"
#define RFUNC sprng()
#define IFUNC isprng()
#else
#define RFUNC ((double) random()/RAND_MAX)
#define IFUNC ignlgi()
#endif

#ifndef ABS
  #define ABS(x) ((x) >= 0 ? (x) : -(x))
#endif

#ifndef min
  #define min(a,b) ((a) <= (b) ? (a) : (b))
#endif

#ifndef max
  #define max(a,b) ((a) >= (b) ? (a) : (b))
#endif

void ftnstop(char*);
float genbet(float aa,float bb)
/*
**********************************************************************
     float genbet(float aa,float bb)
               GeNerate BETa random deviate
                              Function
     Returns a single random deviate from the beta distribution with
     parameters A and B.  The density of the beta is
               x^(a-1) * (1-x)^(b-1) / B(a,b) for 0 < x < 1
                              Arguments
     aa --> First parameter of the beta distribution
       
     bb --> Second parameter of the beta distribution
       
                              Method
     R. C. H. Cheng
     Generating Beta Variatew with Nonintegral Shape Parameters
     Communications of the ACM, 21:317-322  (1978)
     (Algorithms BB and BC)
**********************************************************************
*/
{
#define expmax 89.0
#define infnty 1.0E38
static float olda = -1.0;
static float oldb = -1.0;
static float genbet,a,alpha,b,beta,delta,gamma,k1,k2,r,s,t,u1,u2,v,w,y,z;
static long qsame;

    qsame = olda == aa && oldb == bb;
    if(qsame) goto S20;
    if(!(aa <= 0.0 || bb <= 0.0)) goto S10;
    fputs(" AA or BB <= 0 in GENBET - Abort!",stderr);
    fprintf(stderr," AA: %16.6E BB %16.6E\n",aa,bb);
    exit(1);
S10:
    olda = aa;
    oldb = bb;
S20:
    if(!(min(aa,bb) > 1.0)) goto S100;
/*
     Alborithm BB
     Initialize
*/
    if(qsame) goto S30;
    a = min(aa,bb);
    b = max(aa,bb);
    alpha = a+b;
    beta = sqrt((alpha-2.0)/(2.0*a*b-alpha));
    gamma = a+1.0/beta;
S30:
S40:
    u1 = RFUNC;
/*
     Step 1
*/
    u2 = RFUNC;
    v = beta*log(u1/(1.0-u1));
    if(!(v > expmax)) goto S50;
    w = infnty;
    goto S60;
S50:
    w = a*exp(v);
S60:
    z = pow(u1,2.0)*u2;
    r = gamma*v-1.3862944;
    s = a+r-w;
/*
     Step 2
*/
    if(s+2.609438 >= 5.0*z) goto S70;
/*
     Step 3
*/
    t = log(z);
    if(s > t) goto S70;
/*
     Step 4
*/
    if(r+alpha*log(alpha/(b+w)) < t) goto S40;
S70:
/*
     Step 5
*/
    if(!(aa == a)) goto S80;
    genbet = w/(b+w);
    goto S90;
S80:
    genbet = b/(b+w);
S90:
    goto S230;
S100:
/*
     Algorithm BC
     Initialize
*/
    if(qsame) goto S110;
    a = max(aa,bb);
    b = min(aa,bb);
    alpha = a+b;
    beta = 1.0/b;
    delta = 1.0+a-b;
    k1 = delta*(1.38889E-2+4.16667E-2*b)/(a*beta-0.777778);
    k2 = 0.25+(0.5+0.25/delta)*b;
S110:
S120:
    u1 = RFUNC;
/*
     Step 1
*/
    u2 = RFUNC;
    if(u1 >= 0.5) goto S130;
/*
     Step 2
*/
    y = u1*u2;
    z = u1*y;
    if(0.25*u2+z-y >= k1) goto S120;
    goto S170;
S130:
/*
     Step 3
*/
    z = pow(u1,2.0)*u2;
    if(!(z <= 0.25)) goto S160;
    v = beta*log(u1/(1.0-u1));
    if(!(v > expmax)) goto S140;
    w = infnty;
    goto S150;
S140:
    w = a*exp(v);
S150:
    goto S200;
S160:
    if(z >= k2) goto S120;
S170:
/*
     Step 4
     Step 5
*/
    v = beta*log(u1/(1.0-u1));
    if(!(v > expmax)) goto S180;
    w = infnty;
    goto S190;
S180:
    w = a*exp(v);
S190:
    if(alpha*(log(alpha/(b+w))+v)-1.3862944 < log(z)) goto S120;
S200:
/*
     Step 6
*/
    if(!(a == aa)) goto S210;
    genbet = w/(b+w);
    goto S220;
S210:
    genbet = b/(b+w);
S230:
S220:
    return genbet;
#undef expmax
#undef infnty
}
float genchi(float df)
/*
**********************************************************************
     float genchi(float df)
                Generate random value of CHIsquare variable
                              Function
     Generates random deviate from the distribution of a chisquare
     with DF degrees of freedom random variable.
                              Arguments
     df --> Degrees of freedom of the chisquare
            (Must be positive)
       
                              Method
     Uses relation between chisquare and gamma.
**********************************************************************
*/
{
static float genchi;

    if(!(df <= 0.0)) goto S10;
    fputs("DF <= 0 in GENCHI - ABORT",stderr);
    fprintf(stderr,"Value of DF: %16.6E\n",df);
    exit(1);
S10:
    genchi = 2.0*gengam(1.0,df/2.0);
    return genchi;
}
float genexp(float av)
/*
**********************************************************************
     float genexp(float av)
                    GENerate EXPonential random deviate
                              Function
     Generates a single random deviate from an exponential
     distribution with mean AV.
                              Arguments
     av --> The mean of the exponential distribution from which
            a random deviate is to be generated.
                              Method
     Renames SEXPO from TOMS as slightly modified by BWB to use RANF
     instead of SUNIF.
     For details see:
               Ahrens, J.H. and Dieter, U.
               Computer Methods for Sampling From the
               Exponential and Normal Distributions.
               Comm. ACM, 15,10 (Oct. 1972), 873 - 882.
**********************************************************************
*/
{
static float genexp;

    genexp = sexpo()*av;
    return genexp;
}
float genf(float dfn,float dfd)
/*
**********************************************************************
     float genf(float dfn,float dfd)
                GENerate random deviate from the F distribution
                              Function
     Generates a random deviate from the F (variance ratio)
     distribution with DFN degrees of freedom in the numerator
     and DFD degrees of freedom in the denominator.
                              Arguments
     dfn --> Numerator degrees of freedom
             (Must be positive)
     dfd --> Denominator degrees of freedom
             (Must be positive)
                              Method
     Directly generates ratio of chisquare variates
**********************************************************************
*/
{
static float genf,xden,xnum;

    if(!(dfn <= 0.0 || dfd <= 0.0)) goto S10;
    fputs("Degrees of freedom nonpositive in GENF - abort!",stderr);
    fprintf(stderr,"DFN value: %16.6EDFD value: %16.6E\n",dfn,dfd);
    exit(1);
S10:
    xnum = genchi(dfn)/dfn;
/*
      GENF = ( GENCHI( DFN ) / DFN ) / ( GENCHI( DFD ) / DFD )
*/
    xden = genchi(dfd)/dfd;
    if(!(xden <= 9.999999999998E-39*xnum)) goto S20;
    fputs(" GENF - generated numbers would cause overflow",stderr);
    fprintf(stderr," Numerator %16.6E Denominator %16.6E\n",xnum,xden);
    fputs(" GENF returning 1.0E38",stderr);
    genf = 1.0E38;
    goto S30;
S20:
    genf = xnum/xden;
S30:
    return genf;
}
float gengam(float a,float r)
/*
**********************************************************************
     float gengam(float a,float r)
           GENerates random deviates from GAMma distribution
                              Function
     Generates random deviates from the gamma distribution whose
     density is
          (A**R)/Gamma(R) * X**(R-1) * Exp(-A*X)
                              Arguments
     a --> Location parameter of Gamma distribution
     r --> Shape parameter of Gamma distribution
                              Method
     Renames SGAMMA from TOMS as slightly modified by BWB to use RANF
     instead of SUNIF.
     For details see:
               (Case R >= 1.0)
               Ahrens, J.H. and Dieter, U.
               Generating Gamma Variates by a
               Modified Rejection Technique.
               Comm. ACM, 25,1 (Jan. 1982), 47 - 54.
     Algorithm GD
               (Case 0.0 <= R <= 1.0)
               Ahrens, J.H. and Dieter, U.
               Computer Methods for Sampling from Gamma,
               Beta, Poisson and Binomial Distributions.
               Computing, 12 (1974), 223-246/
     Adapted algorithm GS.
**********************************************************************
*/
{
static float gengam;

    gengam = sgamma(r);
    gengam /= a;
    return gengam;
}
void genmn(float *parm,float *x,float *work)
/*
**********************************************************************
     void genmn(float *parm,float *x,float *work)
              GENerate Multivariate Normal random deviate
                              Arguments
     parm --> Parameters needed to generate multivariate normal
               deviates (MEANV and Cholesky decomposition of
               COVM). Set by a previous call to SETGMN.
               1 : 1                - size of deviate, P
               2 : P + 1            - mean vector
               P+2 : P*(P+3)/2 + 1  - upper half of cholesky
                                       decomposition of cov matrix
     x    <-- Vector deviate generated.
     work <--> Scratch array
                              Method
     1) Generate P independent standard normal deviates - Ei ~ N(0,1)
     2) Using Cholesky decomposition find A s.t. trans(A)*A = COVM
     3) trans(A)E + MEANV ~ N(MEANV,COVM)
**********************************************************************
*/
{
static long i,icount,j,p,D1,D2,D3,D4;
static float ae;

    p = (long) (*parm);
/*
     Generate P independent normal deviates - WORK ~ N(0,1)
*/
    for(i=1; i<=p; i++) *(work+i-1) = snorm();
    for(i=1,D3=1,D4=(p-i+D3)/D3; D4>0; D4--,i+=D3) {
/*
     PARM (P+2 : P*(P+3)/2 + 1) contains A, the Cholesky
      decomposition of the desired covariance matrix.
          trans(A)(1,1) = PARM(P+2)
          trans(A)(2,1) = PARM(P+3)
          trans(A)(2,2) = PARM(P+2+P)
          trans(A)(3,1) = PARM(P+4)
          trans(A)(3,2) = PARM(P+3+P)
          trans(A)(3,3) = PARM(P+2-1+2P)  ...
     trans(A)*WORK + MEANV ~ N(MEANV,COVM)
*/
        icount = 0;
        ae = 0.0;
        for(j=1,D1=1,D2=(i-j+D1)/D1; D2>0; D2--,j+=D1) {
            icount += (j-1);
            ae += (*(parm+i+(j-1)*p-icount+p)**(work+j-1));
        }
        *(x+i-1) = ae+*(parm+i);
    }
}
void genmul(long n,float *p,long ncat,long *ix)
/*
**********************************************************************
 
     void genmul(int n,float *p,int ncat,int *ix)
     GENerate an observation from the MULtinomial distribution
                              Arguments
     N --> Number of events that will be classified into one of
           the categories 1..NCAT
     P --> Vector of probabilities.  P(i) is the probability that
           an event will be classified into category i.  Thus, P(i)
           must be [0,1]. Only the first NCAT-1 P(i) must be defined
           since P(NCAT) is 1.0 minus the sum of the first
           NCAT-1 P(i).
     NCAT --> Number of categories.  Length of P and IX.
     IX <-- Observation from multinomial distribution.  All IX(i)
            will be nonnegative and their sum will be N.
                              Method
     Algorithm from page 559 of
 
     Devroye, Luc
 
     Non-Uniform Random Variate Generation.  Springer-Verlag,
     New York, 1986.
 
**********************************************************************
*/
{
static float prob,ptot,sum;
static long i,icat,ntot;
    if(n < 0) ftnstop("N < 0 in GENMUL");
    if(ncat <= 1) ftnstop("NCAT <= 1 in GENMUL");
    ptot = 0.0F;
    for(i=0; i<ncat-1; i++) {
        if(*(p+i) < 0.0F) ftnstop("Some P(i) < 0 in GENMUL");
        if(*(p+i) > 1.0F) ftnstop("Some P(i) > 1 in GENMUL");
        ptot += *(p+i);
    }
    if(ptot > 0.99999F) ftnstop("Sum of P(i) > 1 in GENMUL");
/*
     Initialize variables
*/
    ntot = n;
    sum = 1.0F;
    for(i=0; i<ncat; i++) ix[i] = 0;
/*
     Generate the observation
*/
    for(icat=0; icat<ncat-1; icat++) {
        prob = *(p+icat)/sum;
        *(ix+icat) = ignbin(ntot,prob);
        ntot -= *(ix+icat);
	if(ntot <= 0) return;
        sum -= *(p+icat);
    }
    *(ix+ncat-1) = ntot;
/*
     Finished
*/
    return;
}
float gennch(float df,float xnonc)
/*
**********************************************************************
     float gennch(float df,float xnonc)
           Generate random value of Noncentral CHIsquare variable
                              Function
     Generates random deviate  from the  distribution  of a  noncentral
     chisquare with DF degrees  of freedom and noncentrality  parameter
     xnonc.
                              Arguments
     df --> Degrees of freedom of the chisquare
            (Must be > 1.0)
     xnonc --> Noncentrality parameter of the chisquare
               (Must be >= 0.0)
                              Method
     Uses fact that  noncentral chisquare  is  the  sum of a  chisquare
     deviate with DF-1  degrees of freedom plus the  square of a normal
     deviate with mean XNONC and standard deviation 1.
**********************************************************************
*/
{
static float gennch;

    if(!(df <= 1.0 || xnonc < 0.0)) goto S10;
    fputs("DF <= 1 or XNONC < 0 in GENNCH - ABORT",stderr);
    fprintf(stderr,"Value of DF: %16.6E Value of XNONC%16.6E\n",df,xnonc);
    exit(1);
S10:
    gennch = genchi(df-1.0)+pow(gennor(sqrt(xnonc),1.0),2.0);
    return gennch;
}
float gennf(float dfn,float dfd,float xnonc)
/*
**********************************************************************
     float gennf(float dfn,float dfd,float xnonc)
           GENerate random deviate from the Noncentral F distribution
                              Function
     Generates a random deviate from the  noncentral F (variance ratio)
     distribution with DFN degrees of freedom in the numerator, and DFD
     degrees of freedom in the denominator, and noncentrality parameter
     XNONC.
                              Arguments
     dfn --> Numerator degrees of freedom
             (Must be >= 1.0)
     dfd --> Denominator degrees of freedom
             (Must be positive)
     xnonc --> Noncentrality parameter
               (Must be nonnegative)
                              Method
     Directly generates ratio of noncentral numerator chisquare variate
     to central denominator chisquare variate.
**********************************************************************
*/
{
static float gennf,xden,xnum;
static long qcond;

    qcond = dfn <= 1.0 || dfd <= 0.0 || xnonc < 0.0;
    if(!qcond) goto S10;
    fputs("In GENNF - Either (1) Numerator DF <= 1.0 or",stderr);
    fputs("(2) Denominator DF < 0.0 or ",stderr);
    fputs("(3) Noncentrality parameter < 0.0",stderr);
    fprintf(stderr,
      "DFN value: %16.6EDFD value: %16.6EXNONC value: \n%16.6E\n",dfn,dfd,
      xnonc);
    exit(1);
S10:
    xnum = gennch(dfn,xnonc)/dfn;
/*
      GENNF = ( GENNCH( DFN, XNONC ) / DFN ) / ( GENCHI( DFD ) / DFD )
*/
    xden = genchi(dfd)/dfd;
    if(!(xden <= 9.999999999998E-39*xnum)) goto S20;
    fputs(" GENNF - generated numbers would cause overflow",stderr);
    fprintf(stderr," Numerator %16.6E Denominator %16.6E\n",xnum,xden);
    fputs(" GENNF returning 1.0E38",stderr);
    gennf = 1.0E38;
    goto S30;
S20:
    gennf = xnum/xden;
S30:
    return gennf;
}
float gennor(float av,float sd)
/*
**********************************************************************
     float gennor(float av,float sd)
         GENerate random deviate from a NORmal distribution
                              Function
     Generates a single random deviate from a normal distribution
     with mean, AV, and standard deviation, SD.
                              Arguments
     av --> Mean of the normal distribution.
     sd --> Standard deviation of the normal distribution.
                              Method
     Renames SNORM from TOMS as slightly modified by BWB to use RANF
     instead of SUNIF.
     For details see:
               Ahrens, J.H. and Dieter, U.
               Extensions of Forsythe's Method for Random
               Sampling from the Normal Distribution.
               Math. Comput., 27,124 (Oct. 1973), 927 - 937.
**********************************************************************
*/
{
static float gennor;

    gennor = sd*snorm()+av;
    return gennor;
}
void genprm(long *iarray,int larray)
/*
**********************************************************************
    void genprm(long *iarray,int larray)
               GENerate random PeRMutation of iarray
                              Arguments
     iarray <--> On output IARRAY is a random permutation of its
                 value on input
     larray <--> Length of IARRAY
**********************************************************************
*/
{
static long i,itmp,iwhich,D1,D2;

    for(i=1,D1=1,D2=(larray-i+D1)/D1; D2>0; D2--,i+=D1) {
        iwhich = ignuin(i,larray);
        itmp = *(iarray+iwhich-1);
        *(iarray+iwhich-1) = *(iarray+i-1);
        *(iarray+i-1) = itmp;
    }
}
float genunf(float low,float high)
/*
**********************************************************************
     float genunf(float low,float high)
               GeNerate Uniform Real between LOW and HIGH
                              Function
     Generates a real uniformly distributed between LOW and HIGH.
                              Arguments
     low --> Low bound (exclusive) on real value to be generated
     high --> High bound (exclusive) on real value to be generated
**********************************************************************
*/
{
static float genunf;

    if(!(low > high)) goto S10;
    fprintf(stderr,"LOW > HIGH in GENUNF: LOW %16.6E HIGH: %16.6E\n",low,high);
    fputs("Abort",stderr);
    exit(1);
S10:
    genunf = low+(high-low)*RFUNC;
    return genunf;
}
void gscgn(long getset,long *g)
/*
**********************************************************************
     void gscgn(long getset,long *g)
                         Get/Set GeNerator
     Gets or returns in G the number of the current generator
                              Arguments
     getset --> 0 Get
                1 Set
     g <-- Number of the current random number generator (1..32)
**********************************************************************
*/
{
#define numg 32L
static long curntg = 1;
    if(getset == 0) *g = curntg;
    else  {
        if(*g < 0 || *g > numg) {
            fputs(" Generator number out of range in GSCGN",stderr);
            exit(0);
        }
        curntg = *g;
    }
#undef numg
}
void gsrgs(long getset,long *qvalue)
/*
**********************************************************************
     void gsrgs(long getset,long *qvalue)
               Get/Set Random Generators Set
     Gets or sets whether random generators set (initialized).
     Initially (data statement) state is not set
     If getset is 1 state is set to qvalue
     If getset is 0 state returned in qvalue
**********************************************************************
*/
{
static long qinit = 0;

    if(getset == 0) *qvalue = qinit;
    else qinit = *qvalue;
}
void gssst(long getset,long *qset)
/*
**********************************************************************
     void gssst(long getset,long *qset)
          Get or Set whether Seed is Set
     Initialize to Seed not Set
     If getset is 1 sets state to Seed Set
     If getset is 0 returns T in qset if Seed Set
     Else returns F in qset
**********************************************************************
*/
{
static long qstate = 0;
    if(getset != 0) qstate = 1;
    else  *qset = qstate;
}
long ignbin(long n,float pp)
/*
**********************************************************************
     long ignbin(long n,float pp)
                    GENerate BINomial random deviate
                              Function
     Generates a single random deviate from a binomial
     distribution whose number of trials is N and whose
     probability of an event in each trial is P.
                              Arguments
     n  --> The number of trials in the binomial distribution
            from which a random deviate is to be generated.
     p  --> The probability of an event in each trial of the
            binomial distribution from which a random deviate
            is to be generated.
     ignbin <-- A random deviate yielding the number of events
                from N independent trials, each of which has
                a probability of event P.
                              Method
     This is algorithm BTPE from:
         Kachitvichyanukul, V. and Schmeiser, B. W.
         Binomial Random Variate Generation.
         Communications of the ACM, 31, 2
         (February, 1988) 216.
**********************************************************************
     SUBROUTINE BTPEC(N,PP,ISEED,JX)
     BINOMIAL RANDOM VARIATE GENERATOR
     MEAN .LT. 30 -- INVERSE CDF
       MEAN .GE. 30 -- ALGORITHM BTPE:  ACCEPTANCE-REJECTION VIA
       FOUR REGION COMPOSITION.  THE FOUR REGIONS ARE A TRIANGLE
       (SYMMETRIC IN THE CENTER), A PAIR OF PARALLELOGRAMS (ABOVE
       THE TRIANGLE), AND EXPONENTIAL LEFT AND RIGHT TAILS.
     BTPE REFERS TO BINOMIAL-TRIANGLE-PARALLELOGRAM-EXPONENTIAL.
     BTPEC REFERS TO BTPE AND "COMBINED."  THUS BTPE IS THE
       RESEARCH AND BTPEC IS THE IMPLEMENTATION OF A COMPLETE
       USABLE ALGORITHM.
     REFERENCE:  VORATAS KACHITVICHYANUKUL AND BRUCE SCHMEISER,
       "BINOMIAL RANDOM VARIATE GENERATION,"
       COMMUNICATIONS OF THE ACM, FORTHCOMING
     WRITTEN:  SEPTEMBER 1980.
       LAST REVISED:  MAY 1985, JULY 1987
     REQUIRED SUBPROGRAM:  RAND() -- A UNIFORM (0,1) RANDOM NUMBER
                           GENERATOR
     ARGUMENTS
       N : NUMBER OF BERNOULLI TRIALS            (INPUT)
       PP : PROBABILITY OF SUCCESS IN EACH TRIAL (INPUT)
       ISEED:  RANDOM NUMBER SEED                (INPUT AND OUTPUT)
       JX:  RANDOMLY GENERATED OBSERVATION       (OUTPUT)
     VARIABLES
       PSAVE: VALUE OF PP FROM THE LAST CALL TO BTPEC
       NSAVE: VALUE OF N FROM THE LAST CALL TO BTPEC
       XNP:  VALUE OF THE MEAN FROM THE LAST CALL TO BTPEC
       P: PROBABILITY USED IN THE GENERATION PHASE OF BTPEC
       FFM: TEMPORARY VARIABLE EQUAL TO XNP + P
       M:  INTEGER VALUE OF THE CURRENT MODE
       FM:  FLOATING POINT VALUE OF THE CURRENT MODE
       XNPQ: TEMPORARY VARIABLE USED IN SETUP AND SQUEEZING STEPS
       P1:  AREA OF THE TRIANGLE
       C:  HEIGHT OF THE PARALLELOGRAMS
       XM:  CENTER OF THE TRIANGLE
       XL:  LEFT END OF THE TRIANGLE
       XR:  RIGHT END OF THE TRIANGLE
       AL:  TEMPORARY VARIABLE
       XLL:  RATE FOR THE LEFT EXPONENTIAL TAIL
       XLR:  RATE FOR THE RIGHT EXPONENTIAL TAIL
       P2:  AREA OF THE PARALLELOGRAMS
       P3:  AREA OF THE LEFT EXPONENTIAL TAIL
       P4:  AREA OF THE RIGHT EXPONENTIAL TAIL
       U:  A U(0,P4) RANDOM VARIATE USED FIRST TO SELECT ONE OF THE
           FOUR REGIONS AND THEN CONDITIONALLY TO GENERATE A VALUE
           FROM THE REGION
       V:  A U(0,1) RANDOM NUMBER USED TO GENERATE THE RANDOM VALUE
           (REGION 1) OR TRANSFORMED INTO THE VARIATE TO ACCEPT OR
           REJECT THE CANDIDATE VALUE
       IX:  INTEGER CANDIDATE VALUE
       X:  PRELIMINARY CONTINUOUS CANDIDATE VALUE IN REGION 2 LOGIC
           AND A FLOATING POINT IX IN THE ACCEPT/REJECT LOGIC
       K:  ABSOLUTE VALUE OF (IX-M)
       F:  THE HEIGHT OF THE SCALED DENSITY FUNCTION USED IN THE
           ACCEPT/REJECT DECISION WHEN BOTH M AND IX ARE SMALL
           ALSO USED IN THE INVERSE TRANSFORMATION
       R: THE RATIO P/Q
       G: CONSTANT USED IN CALCULATION OF PROBABILITY
       MP:  MODE PLUS ONE, THE LOWER INDEX FOR EXPLICIT CALCULATION
            OF F WHEN IX IS GREATER THAN M
       IX1:  CANDIDATE VALUE PLUS ONE, THE LOWER INDEX FOR EXPLICIT
             CALCULATION OF F WHEN IX IS LESS THAN M
       I:  INDEX FOR EXPLICIT CALCULATION OF F FOR BTPE
       AMAXP: MAXIMUM ERROR OF THE LOGARITHM OF NORMAL BOUND
       YNORM: LOGARITHM OF NORMAL BOUND
       ALV:  NATURAL LOGARITHM OF THE ACCEPT/REJECT VARIATE V
       X1,F1,Z,W,Z2,X2,F2, AND W2 ARE TEMPORARY VARIABLES TO BE
       USED IN THE FINAL ACCEPT/REJECT TEST
       QN: PROBABILITY OF NO SUCCESS IN N TRIALS
     REMARK
       IX AND JX COULD LOGICALLY BE THE SAME VARIABLE, WHICH WOULD
       SAVE A MEMORY POSITION AND A LINE OF CODE.  HOWEVER, SOME
       COMPILERS (E.G.,CDC MNF) OPTIMIZE BETTER WHEN THE ARGUMENTS
       ARE NOT INVOLVED.
     ISEED NEEDS TO BE DOUBLE PRECISION IF THE IMSL ROUTINE
     GGUBFS IS USED TO GENERATE UNIFORM RANDOM NUMBER, OTHERWISE
     TYPE OF ISEED SHOULD BE DICTATED BY THE UNIFORM GENERATOR
**********************************************************************
*****DETERMINE APPROPRIATE ALGORITHM AND WHETHER SETUP IS NECESSARY
*/
{
static float psave = -1.0;
static long nsave = -1;
static long ignbin,i,ix,ix1,k,m,mp,T1;
static float al,alv,amaxp,c,f,f1,f2,ffm,fm,g,p,p1,p2,p3,p4,q,qn,r,u,v,w,w2,x,x1,
    x2,xl,xll,xlr,xm,xnp,xnpq,xr,ynorm,z,z2;

    if(pp != psave) goto S10;
    if(n != nsave) goto S20;
    if(xnp < 30.0) goto S150;
    goto S30;
S10:
/*
*****SETUP, PERFORM ONLY WHEN PARAMETERS CHANGE
*/
    psave = pp;
    p = min(psave,1.0-psave);
    q = 1.0-p;
S20:
    xnp = n*p;
    nsave = n;
    if(xnp < 30.0) goto S140;
    ffm = xnp+p;
    m = ffm;
    fm = m;
    xnpq = xnp*q;
    p1 = (long) (2.195*sqrt(xnpq)-4.6*q)+0.5;
    xm = fm+0.5;
    xl = xm-p1;
    xr = xm+p1;
    c = 0.134+20.5/(15.3+fm);
    al = (ffm-xl)/(ffm-xl*p);
    xll = al*(1.0+0.5*al);
    al = (xr-ffm)/(xr*q);
    xlr = al*(1.0+0.5*al);
    p2 = p1*(1.0+c+c);
    p3 = p2+c/xll;
    p4 = p3+c/xlr;
S30:
/*
*****GENERATE VARIATE
*/
    u = RFUNC*p4;
    v = RFUNC;
/*
     TRIANGULAR REGION
*/
    if(u > p1) goto S40;
    ix = xm-p1*v+u;
    goto S170;
S40:
/*
     PARALLELOGRAM REGION
*/
    if(u > p2) goto S50;
    x = xl+(u-p1)/c;
    v = v*c+1.0-ABS(xm-x)/p1;
    if(v > 1.0 || v <= 0.0) goto S30;
    ix = x;
    goto S70;
S50:
/*
     LEFT TAIL
*/
    if(u > p3) goto S60;
    ix = xl+log(v)/xll;
    if(ix < 0) goto S30;
    v *= ((u-p2)*xll);
    goto S70;
S60:
/*
     RIGHT TAIL
*/
    ix = xr-log(v)/xlr;
    if(ix > n) goto S30;
    v *= ((u-p3)*xlr);
S70:
/*
*****DETERMINE APPROPRIATE WAY TO PERFORM ACCEPT/REJECT TEST
*/
    k = ABS(ix-m);
    if(k > 20 && k < xnpq/2-1) goto S130;
/*
     EXPLICIT EVALUATION
*/
    f = 1.0;
    r = p/q;
    g = (n+1)*r;
    T1 = m-ix;
    if(T1 < 0) goto S80;
    else if(T1 == 0) goto S120;
    else  goto S100;
S80:
    mp = m+1;
    for(i=mp; i<=ix; i++) f *= (g/i-r);
    goto S120;
S100:
    ix1 = ix+1;
    for(i=ix1; i<=m; i++) f /= (g/i-r);
S120:
    if(v <= f) goto S170;
    goto S30;
S130:
/*
     SQUEEZING USING UPPER AND LOWER BOUNDS ON ALOG(F(X))
*/
    amaxp = k/xnpq*((k*(k/3.0+0.625)+0.1666666666666)/xnpq+0.5);
    ynorm = -(k*k/(2.0*xnpq));
    alv = log(v);
    if(alv < ynorm-amaxp) goto S170;
    if(alv > ynorm+amaxp) goto S30;
/*
     STIRLING'S FORMULA TO MACHINE ACCURACY FOR
     THE FINAL ACCEPTANCE/REJECTION TEST
*/
    x1 = ix+1.0;
    f1 = fm+1.0;
    z = n+1.0-fm;
    w = n-ix+1.0;
    z2 = z*z;
    x2 = x1*x1;
    f2 = f1*f1;
    w2 = w*w;
    if(alv <= xm*log(f1/x1)+(n-m+0.5)*log(z/w)+(ix-m)*log(w*p/(x1*q))+(13860.0-
      (462.0-(132.0-(99.0-140.0/f2)/f2)/f2)/f2)/f1/166320.0+(13860.0-(462.0-
      (132.0-(99.0-140.0/z2)/z2)/z2)/z2)/z/166320.0+(13860.0-(462.0-(132.0-
      (99.0-140.0/x2)/x2)/x2)/x2)/x1/166320.0+(13860.0-(462.0-(132.0-(99.0
      -140.0/w2)/w2)/w2)/w2)/w/166320.0) goto S170;
    goto S30;
S140:
/*
     INVERSE CDF LOGIC FOR MEAN LESS THAN 30
*/
    qn = pow(q,(double)n);
    r = p/q;
    g = r*(n+1);
S150:
    ix = 0;
    f = qn;
    u = RFUNC;
S160:
    if(u < f) goto S170;
    if(ix > 110) goto S150;
    u -= f;
    ix += 1;
    f *= (g/ix-r);
    goto S160;
S170:
    if(psave > 0.5) ix = n-ix;
    ignbin = ix;
    return ignbin;
}
long ignnbn(long n,float p)
/*
**********************************************************************
 
     long ignnbn(long n,float p)
                GENerate Negative BiNomial random deviate
                              Function
     Generates a single random deviate from a negative binomial
     distribution.
                              Arguments
     N  --> The number of trials in the negative binomial distribution
            from which a random deviate is to be generated.
     P  --> The probability of an event.
                              Method
     Algorithm from page 480 of
 
     Devroye, Luc
 
     Non-Uniform Random Variate Generation.  Springer-Verlag,
     New York, 1986.
**********************************************************************
*/
{
static long ignnbn;
static float y,a,r;
/*
     ..
     .. Executable Statements ..
*/
/*
     Check Arguments
*/
    if(n < 0) ftnstop("N < 0 in IGNNBN");
    if(p <= 0.0F) ftnstop("P <= 0 in IGNNBN");
    if(p >= 1.0F) ftnstop("P >= 1 in IGNNBN");
/*
     Generate Y, a random gamma (n,(1-p)/p) variable
*/
    r = (float)n;
    a = p/(1.0F-p);
    y = gengam(a,r);
/*
     Generate a random Poisson(y) variable
*/
    ignnbn = ignpoi(y);
    return ignnbn;
}
long ignpoi(float mu)
/*
**********************************************************************
     long ignpoi(float mu)
                    GENerate POIsson random deviate
                              Function
     Generates a single random deviate from a Poisson
     distribution with mean AV.
                              Arguments
     av --> The mean of the Poisson distribution from which
            a random deviate is to be generated.
     genexp <-- The random deviate.
                              Method
     Renames KPOIS from TOMS as slightly modified by BWB to use RANF
     instead of SUNIF.
     For details see:
               Ahrens, J.H. and Dieter, U.
               Computer Generation of Poisson Deviates
               From Modified Normal Distributions.
               ACM Trans. Math. Software, 8, 2
               (June 1982),163-179
**********************************************************************
**********************************************************************
                                                                      
                                                                      
     P O I S S O N  DISTRIBUTION                                      
                                                                      
                                                                      
**********************************************************************
**********************************************************************
                                                                      
     FOR DETAILS SEE:                                                 
                                                                      
               AHRENS, J.H. AND DIETER, U.                            
               COMPUTER GENERATION OF POISSON DEVIATES                
               FROM MODIFIED NORMAL DISTRIBUTIONS.                    
               ACM TRANS. MATH. SOFTWARE, 8,2 (JUNE 1982), 163 - 179. 
                                                                      
     (SLIGHTLY MODIFIED VERSION OF THE PROGRAM IN THE ABOVE ARTICLE)  
                                                                      
**********************************************************************
      INTEGER FUNCTION IGNPOI(IR,MU)
     INPUT:  IR=CURRENT STATE OF BASIC RANDOM NUMBER GENERATOR
             MU=MEAN MU OF THE POISSON DISTRIBUTION
     OUTPUT: IGNPOI=SAMPLE FROM THE POISSON-(MU)-DISTRIBUTION
     MUPREV=PREVIOUS MU, MUOLD=MU AT LAST EXECUTION OF STEP P OR B.
     TABLES: COEFFICIENTS A0-A7 FOR STEP F. FACTORIALS FACT
     COEFFICIENTS A(K) - FOR PX = FK*V*V*SUM(A(K)*V**K)-DEL
     SEPARATION OF CASES A AND B
*/
{
extern float fsign( float num, float sign );
static float a0 = -0.5;
static float a1 = 0.3333333;
static float a2 = -0.2500068;
static float a3 = 0.2000118;
static float a4 = -0.1661269;
static float a5 = 0.1421878;
static float a6 = -0.1384794;
static float a7 = 0.125006;
static float muold = 0.0;
static float muprev = 0.0;
static float fact[10] = {
    1.0,1.0,2.0,6.0,24.0,120.0,720.0,5040.0,40320.0,362880.0
};
static long ignpoi,j,k,kflag,l,m;
static float b1,b2,c,c0,c1,c2,c3,d,del,difmuk,e,fk,fx,fy,g,omega,p,p0,px,py,q,s,
    t,u,v,x,xx,pp[35];

    if(mu == muprev) goto S10;
    if(mu < 10.0) goto S120;
/*
     C A S E  A. (RECALCULATION OF S,D,L IF MU HAS CHANGED)
*/
    muprev = mu;
    s = sqrt(mu);
    d = 6.0*mu*mu;
/*
             THE POISSON PROBABILITIES PK EXCEED THE DISCRETE NORMAL
             PROBABILITIES FK WHENEVER K >= M(MU). L=IFIX(MU-1.1484)
             IS AN UPPER BOUND TO M(MU) FOR ALL MU >= 10 .
*/
    l = (long) (mu-1.1484);
S10:
/*
     STEP N. NORMAL SAMPLE - SNORM(IR) FOR STANDARD NORMAL DEVIATE
*/
    g = mu+s*snorm();
    if(g < 0.0) goto S20;
    ignpoi = (long) (g);
/*
     STEP I. IMMEDIATE ACCEPTANCE IF IGNPOI IS LARGE ENOUGH
*/
    if(ignpoi >= l) return ignpoi;
/*
     STEP S. SQUEEZE ACCEPTANCE - SUNIF(IR) FOR (0,1)-SAMPLE U
*/
    fk = (float)ignpoi;
    difmuk = mu-fk;
    u = RFUNC;
    if(d*u >= difmuk*difmuk*difmuk) return ignpoi;
S20:
/*
     STEP P. PREPARATIONS FOR STEPS Q AND H.
             (RECALCULATIONS OF PARAMETERS IF NECESSARY)
             .3989423=(2*PI)**(-.5)  .416667E-1=1./24.  .1428571=1./7.
             THE QUANTITIES B1, B2, C3, C2, C1, C0 ARE FOR THE HERMITE
             APPROXIMATIONS TO THE DISCRETE NORMAL PROBABILITIES FK.
             C=.1069/MU GUARANTEES MAJORIZATION BY THE 'HAT'-FUNCTION.
*/
    if(mu == muold) goto S30;
    muold = mu;
    omega = 0.3989423/s;
    b1 = 4.166667E-2/mu;
    b2 = 0.3*b1*b1;
    c3 = 0.1428571*b1*b2;
    c2 = b2-15.0*c3;
    c1 = b1-6.0*b2+45.0*c3;
    c0 = 1.0-b1+3.0*b2-15.0*c3;
    c = 0.1069/mu;
S30:
    if(g < 0.0) goto S50;
/*
             'SUBROUTINE' F IS CALLED (KFLAG=0 FOR CORRECT RETURN)
*/
    kflag = 0;
    goto S70;
S40:
/*
     STEP Q. QUOTIENT ACCEPTANCE (RARE CASE)
*/
    if(fy-u*fy <= py*exp(px-fx)) return ignpoi;
S50:
/*
     STEP E. EXPONENTIAL SAMPLE - SEXPO(IR) FOR STANDARD EXPONENTIAL
             DEVIATE E AND SAMPLE T FROM THE LAPLACE 'HAT'
             (IF T <= -.6744 THEN PK < FK FOR ALL MU >= 10.)
*/
    e = sexpo();
    u = RFUNC;
    u += (u-1.0);
    t = 1.8+fsign(e,u);
    if(t <= -0.6744) goto S50;
    ignpoi = (long) (mu+s*t);
    fk = (float)ignpoi;
    difmuk = mu-fk;
/*
             'SUBROUTINE' F IS CALLED (KFLAG=1 FOR CORRECT RETURN)
*/
    kflag = 1;
    goto S70;
S60:
/*
     STEP H. HAT ACCEPTANCE (E IS REPEATED ON REJECTION)
*/
    if(c*fabs(u) > py*exp(px+e)-fy*exp(fx+e)) goto S50;
    return ignpoi;
S70:
/*
     STEP F. 'SUBROUTINE' F. CALCULATION OF PX,PY,FX,FY.
             CASE IGNPOI .LT. 10 USES FACTORIALS FROM TABLE FACT
*/
    if(ignpoi >= 10) goto S80;
    px = -mu;
    py = pow(mu,(double)ignpoi)/ *(fact+ignpoi);
    goto S110;
S80:
/*
             CASE IGNPOI .GE. 10 USES POLYNOMIAL APPROXIMATION
             A0-A7 FOR ACCURACY WHEN ADVISABLE
             .8333333E-1=1./12.  .3989423=(2*PI)**(-.5)
*/
    del = 8.333333E-2/fk;
    del -= (4.8*del*del*del);
    v = difmuk/fk;
    if(fabs(v) <= 0.25) goto S90;
    px = fk*log(1.0+v)-difmuk-del;
    goto S100;
S90:
    px = fk*v*v*(((((((a7*v+a6)*v+a5)*v+a4)*v+a3)*v+a2)*v+a1)*v+a0)-del;
S100:
    py = 0.3989423/sqrt(fk);
S110:
    x = (0.5-difmuk)/s;
    xx = x*x;
    fx = -0.5*xx;
    fy = omega*(((c3*xx+c2)*xx+c1)*xx+c0);
    if(kflag <= 0) goto S40;
    goto S60;
S120:
/*
     C A S E  B. (START NEW TABLE AND CALCULATE P0 IF NECESSARY)
*/
    muprev = 0.0;
    if(mu == muold) goto S130;
    muold = mu;
    m = max(1L,(long) (mu));
    l = 0;
    p = exp(-mu);
    q = p0 = p;
S130:
/*
     STEP U. UNIFORM SAMPLE FOR INVERSION METHOD
*/
    u = RFUNC;
    ignpoi = 0;
    if(u <= p0) return ignpoi;
/*
     STEP T. TABLE COMPARISON UNTIL THE END PP(L) OF THE
             PP-TABLE OF CUMULATIVE POISSON PROBABILITIES
             (0.458=PP(9) FOR MU=10)
*/
    if(l == 0) goto S150;
    j = 1;
    if(u > 0.458) j = min(l,m);
    for(k=j; k<=l; k++) {
        if(u <= *(pp+k-1)) goto S180;
    }
    if(l == 35) goto S130;
S150:
/*
     STEP C. CREATION OF NEW POISSON PROBABILITIES P
             AND THEIR CUMULATIVES Q=PP(K)
*/
    l += 1;
    for(k=l; k<=35; k++) {
        p = p*mu/(float)k;
        q += p;
        *(pp+k-1) = q;
        if(u <= q) goto S170;
    }
    l = 35;
    goto S130;
S170:
    l = k;
S180:
    ignpoi = k;
    return ignpoi;
}
long ignuin(long low,long high)
/*
**********************************************************************
     long ignuin(long low,long high)
               GeNerate Uniform INteger
                              Function
     Generates an integer uniformly distributed between LOW and HIGH.
                              Arguments
     low --> Low bound (inclusive) on integer value to be generated
     high --> High bound (inclusive) on integer value to be generated
                              Note
     If (HIGH-LOW) > 2,147,483,561 prints error message on * unit and
     stops the program.
**********************************************************************
     IGNLGI generates integers between 1 and 2147483562
     MAXNUM is 1 less than maximum generable value
*/
{
#define maxnum 2147483561L
static long ignuin,ign,maxnow,range,ranp1;

    if(!(low > high)) goto S10;
    fputs(" low > high in ignuin - ABORT",stderr);
    exit(1);

S10:
    range = high-low;
    if(!(range > maxnum)) goto S20;
    fputs(" high - low too large in ignuin - ABORT",stderr);
    exit(1);

S20:
    if(!(low == high)) goto S30;
    ignuin = low;
    return ignuin;

S30:
/*
     Number to be generated should be in range 0..RANGE
     Set MAXNOW so that the number of integers in 0..MAXNOW is an
     integral multiple of the number in 0..RANGE
*/
    ranp1 = range+1;
    maxnow = maxnum/ranp1*ranp1;
S40:
    ign = IFUNC-1;
    if(!(ign <= maxnow)) goto S50;
    ignuin = low+ign%ranp1;
    return ignuin;
S50:
    goto S40;
#undef maxnum
#undef err1
#undef err2
}
long lennob( char *str )
/* 
Returns the length of str ignoring trailing blanks but not 
other white space.
*/
{
long i, i_nb;

for (i=0, i_nb= -1L; *(str+i); i++)
    if ( *(str+i) != ' ' ) i_nb = i;
return (i_nb+1);
    }
long mltmod(long a,long s,long m)
/*
**********************************************************************
     long mltmod(long a,long s,long m)
                    Returns (A*S) MOD M
     This is a transcription from Pascal to Fortran of routine
     MULtMod_Decompos from the paper
     L'Ecuyer, P. and Cote, S. "Implementing a Random Number Package
     with Splitting Facilities." ACM Transactions on Mathematical
     Software, 17:98-111 (1991)
                              Arguments
     a, s, m  -->
**********************************************************************
*/
{
#define h 32768L
static long mltmod,a0,a1,k,p,q,qh,rh;
/*
     H = 2**((b-2)/2) where b = 32 because we are using a 32 bit
      machine. On a different machine recompute H
*/
    if(!(a <= 0 || a >= m || s <= 0 || s >= m)) goto S10;
    fputs(" a, m, s out of order in mltmod - ABORT!",stderr);
    fprintf(stderr," a = %12ld s = %12ld m = %12ld\n",a,s,m);
    fputs(" mltmod requires: 0 < a < m; 0 < s < m",stderr);
    exit(1);
S10:
    if(!(a < h)) goto S20;
    a0 = a;
    p = 0;
    goto S120;
S20:
    a1 = a/h;
    a0 = a-h*a1;
    qh = m/h;
    rh = m-h*qh;
    if(!(a1 >= h)) goto S50;
    a1 -= h;
    k = s/qh;
    p = h*(s-k*qh)-k*rh;
S30:
    if(!(p < 0)) goto S40;
    p += m;
    goto S30;
S40:
    goto S60;
S50:
    p = 0;
S60:
/*
     P = (A2*S*H)MOD M
*/
    if(!(a1 != 0)) goto S90;
    q = m/a1;
    k = s/q;
    p -= (k*(m-a1*q));
    if(p > 0) p -= m;
    p += (a1*(s-k*q));
S70:
    if(!(p < 0)) goto S80;
    p += m;
    goto S70;
S90:
S80:
    k = p/qh;
/*
     P = ((A2*H + A1)*S)MOD M
*/
    p = h*(p-k*qh)-k*rh;
S100:
    if(!(p < 0)) goto S110;
    p += m;
    goto S100;
S120:
S110:
    if(!(a0 != 0)) goto S150;
/*
     P = ((A2*H + A1)*H*S)MOD M
*/
    q = m/a0;
    k = s/q;
    p -= (k*(m-a0*q));
    if(p > 0) p -= m;
    p += (a0*(s-k*q));
S130:
    if(!(p < 0)) goto S140;
    p += m;
    goto S130;
S150:
S140:
    mltmod = p;
    return mltmod;
#undef h
}
void phrtsd(char* phrase,long *seed1,long *seed2)
/*
**********************************************************************
     void phrtsd(char* phrase,long *seed1,long *seed2)
               PHRase To SeeDs

                              Function

     Uses a phrase (character string) to generate two seeds for the RGN
     random number generator.
                              Arguments
     phrase --> Phrase to be used for random number generation
      
     seed1 <-- First seed for generator
                        
     seed2 <-- Second seed for generator
                        
                              Note

     Trailing blanks are eliminated before the seeds are generated.
     Generated seed values will fall in the range 1..2^30
     (1..1,073,741,824)
**********************************************************************
*/
{

static char table[] =
"abcdefghijklmnopqrstuvwxyz\
ABCDEFGHIJKLMNOPQRSTUVWXYZ\
0123456789\
!@#$%^&*()_+[];:'\\\"<>?,./";

long ix;

static long twop30 = 1073741824L;
static long shift[5] = {
    1L,64L,4096L,262144L,16777216L
};
static long i,ichr,j,lphr,values[5];
extern long lennob(char *str);

    *seed1 = 1234567890L;
    *seed2 = 123456789L;
    lphr = lennob(phrase); 
    if(lphr < 1) return;
    for(i=0; i<=(lphr-1); i++) {
	for (ix=0; table[ix]; ix++) if (*(phrase+i) == table[ix]) break; 
        if (!table[ix]) ix = 0;
        ichr = ix % 64;
        if(ichr == 0) ichr = 63;
        for(j=1; j<=5; j++) {
            *(values+j-1) = ichr-j;
            if(*(values+j-1) < 1) *(values+j-1) += 63;
        }
        for(j=1; j<=5; j++) {
            *seed1 = ( *seed1+*(shift+j-1)**(values+j-1) ) % twop30;
            *seed2 = ( *seed2+*(shift+j-1)**(values+6-j-1) )  % twop30;
        }
    }
#undef twop30
}
float ranf(void)
/*
**********************************************************************
     float ranf(void)
                RANDom number generator as a Function
     Returns a random floating point number from a uniform distribution
     over 0 - 1 (endpoints of this interval are not returned) using the
     current generator
     This is a transcription from Pascal to Fortran of routine
     Uniform_01 from the paper
     L'Ecuyer, P. and Cote, S. "Implementing a Random Number Package
     with Splitting Facilities." ACM Transactions on Mathematical
     Software, 17:98-111 (1991)
**********************************************************************
*/
{
static float ranf;
/*
     4.656613057E-10 is 1/M1  M1 is set in a data statement in IGNLGI
      and is currently 2147483563. If M1 changes, change this also.
*/
    ranf = IFUNC*4.656613057E-10;
    return ranf;
}
/*
**********************************************************************
     void setgmn(float *meanv,float *covm,long p,float *parm)
            SET Generate Multivariate Normal random deviate
                              Function
      Places P, MEANV, and the Cholesky factoriztion of COVM
      in GENMN.
                              Arguments
     meanv --> Mean vector of multivariate normal distribution.
     covm   <--> (Input) Covariance   matrix    of  the  multivariate
                 normal distribution
                 (Output) Destroyed on output
     p     --> Dimension of the normal, or length of MEANV.
     parm <-- Array of parameters needed to generate multivariate norma
                deviates (P, MEANV and Cholesky decomposition of
                COVM).
                1 : 1                - P
                2 : P + 1            - MEANV
                P+2 : P*(P+3)/2 + 1  - Cholesky decomposition of COVM
               Needed dimension is (p*(p+3)/2 + 1)
**********************************************************************
*/

float sexpo(void)
/*
**********************************************************************
                                                                      
                                                                      
     (STANDARD-)  E X P O N E N T I A L   DISTRIBUTION                
                                                                      
                                                                      
**********************************************************************
**********************************************************************
                                                                      
     FOR DETAILS SEE:                                                 
                                                                      
               AHRENS, J.H. AND DIETER, U.                            
               COMPUTER METHODS FOR SAMPLING FROM THE                 
               EXPONENTIAL AND NORMAL DISTRIBUTIONS.                  
               COMM. ACM, 15,10 (OCT. 1972), 873 - 882.               
                                                                      
     ALL STATEMENT NUMBERS CORRESPOND TO THE STEPS OF ALGORITHM       
     'SA' IN THE ABOVE PAPER (SLIGHTLY MODIFIED IMPLEMENTATION)       
                                                                      
     Modified by Barry W. Brown, Feb 3, 1988 to use RANF instead of   
     SUNIF.  The argument IR thus goes away.                          
                                                                      
**********************************************************************
     Q(N) = SUM(ALOG(2.0)**K/K!)    K=1,..,N ,      THE HIGHEST N
     (HERE 8) IS DETERMINED BY Q(N)=1.0 WITHIN STANDARD PRECISION
*/
{
static float q[8] = {
    0.6931472,0.9333737,0.9888778,0.9984959,0.9998293,0.9999833,0.9999986,1.0
};
static long i;
static float sexpo,a,u,ustar,umin;
static float *q1 = q;
    a = 0.0;
    u = RFUNC;
    goto S30;
S20:
    a += *q1;
S30:
    u += u;
    if(u <= 1.0) goto S20;
    u -= 1.0;
    if(u > *q1) goto S60;
    sexpo = a+u;
    return sexpo;
S60:
    i = 1;
    ustar = RFUNC;
    umin = ustar;
S70:
    ustar = RFUNC;
    if(ustar < umin) umin = ustar;
    i += 1;
    if(u > *(q+i-1)) goto S70;
    sexpo = a+umin**q1;
    return sexpo;
}
float sgamma(float a)
/*
**********************************************************************
                                                                      
                                                                      
     (STANDARD-)  G A M M A  DISTRIBUTION                             
                                                                      
                                                                      
**********************************************************************
**********************************************************************
                                                                      
               PARAMETER  A >= 1.0  !                                 
                                                                      
**********************************************************************
                                                                      
     FOR DETAILS SEE:                                                 
                                                                      
               AHRENS, J.H. AND DIETER, U.                            
               GENERATING GAMMA VARIATES BY A                         
               MODIFIED REJECTION TECHNIQUE.                          
               COMM. ACM, 25,1 (JAN. 1982), 47 - 54.                  
                                                                      
     STEP NUMBERS CORRESPOND TO ALGORITHM 'GD' IN THE ABOVE PAPER     
                                 (STRAIGHTFORWARD IMPLEMENTATION)     
                                                                      
     Modified by Barry W. Brown, Feb 3, 1988 to use RANF instead of   
     SUNIF.  The argument IR thus goes away.                          
                                                                      
**********************************************************************
                                                                      
               PARAMETER  0.0 < A < 1.0  !                            
                                                                      
**********************************************************************
                                                                      
     FOR DETAILS SEE:                                                 
                                                                      
               AHRENS, J.H. AND DIETER, U.                            
               COMPUTER METHODS FOR SAMPLING FROM GAMMA,              
               BETA, POISSON AND BINOMIAL DISTRIBUTIONS.              
               COMPUTING, 12 (1974), 223 - 246.                       
                                                                      
     (ADAPTED IMPLEMENTATION OF ALGORITHM 'GS' IN THE ABOVE PAPER)    
                                                                      
**********************************************************************
     INPUT: A =PARAMETER (MEAN) OF THE STANDARD GAMMA DISTRIBUTION
     OUTPUT: SGAMMA = SAMPLE FROM THE GAMMA-(A)-DISTRIBUTION
     COEFFICIENTS Q(K) - FOR Q0 = SUM(Q(K)*A**(-K))
     COEFFICIENTS A(K) - FOR Q = Q0+(T*T/2)*SUM(A(K)*V**K)
     COEFFICIENTS E(K) - FOR EXP(Q)-1 = SUM(E(K)*Q**K)
     PREVIOUS A PRE-SET TO ZERO - AA IS A', AAA IS A"
     SQRT32 IS THE SQUAREROOT OF 32 = 5.656854249492380
*/
{
extern float fsign( float num, float sign );
static float q1 = 4.166669E-2;
static float q2 = 2.083148E-2;
static float q3 = 8.01191E-3;
static float q4 = 1.44121E-3;
static float q5 = -7.388E-5;
static float q6 = 2.4511E-4;
static float q7 = 2.424E-4;
static float a1 = 0.3333333;
static float a2 = -0.250003;
static float a3 = 0.2000062;
static float a4 = -0.1662921;
static float a5 = 0.1423657;
static float a6 = -0.1367177;
static float a7 = 0.1233795;
static float e1 = 1.0;
static float e2 = 0.4999897;
static float e3 = 0.166829;
static float e4 = 4.07753E-2;
static float e5 = 1.0293E-2;
static float aa = 0.0;
static float aaa = 0.0;
static float sqrt32 = 5.656854;
static float sgamma,s2,s,d,t,x,u,r,q0,b,si,c,v,q,e,w,p;
    if(a == aa) goto S10;
    if(a < 1.0) goto S120;
/*
     STEP  1:  RECALCULATIONS OF S2,S,D IF A HAS CHANGED
*/
    aa = a;
    s2 = a-0.5;
    s = sqrt(s2);
    d = sqrt32-12.0*s;
S10:
/*
     STEP  2:  T=STANDARD NORMAL DEVIATE,
               X=(S,1/2)-NORMAL DEVIATE.
               IMMEDIATE ACCEPTANCE (I)
*/
    t = snorm();
    x = s+0.5*t;
    sgamma = x*x;
    if(t >= 0.0) return sgamma;
/*
     STEP  3:  U= 0,1 -UNIFORM SAMPLE. SQUEEZE ACCEPTANCE (S)
*/
    u = RFUNC;
    if(d*u <= t*t*t) return sgamma;
/*
     STEP  4:  RECALCULATIONS OF Q0,B,SI,C IF NECESSARY
*/
    if(a == aaa) goto S40;
    aaa = a;
    r = 1.0/ a;
    q0 = ((((((q7*r+q6)*r+q5)*r+q4)*r+q3)*r+q2)*r+q1)*r;
/*
               APPROXIMATION DEPENDING ON SIZE OF PARAMETER A
               THE CONSTANTS IN THE EXPRESSIONS FOR B, SI AND
               C WERE ESTABLISHED BY NUMERICAL EXPERIMENTS
*/
    if(a <= 3.686) goto S30;
    if(a <= 13.022) goto S20;
/*
               CASE 3:  A .GT. 13.022
*/
    b = 1.77;
    si = 0.75;
    c = 0.1515/s;
    goto S40;
S20:
/*
               CASE 2:  3.686 .LT. A .LE. 13.022
*/
    b = 1.654+7.6E-3*s2;
    si = 1.68/s+0.275;
    c = 6.2E-2/s+2.4E-2;
    goto S40;
S30:
/*
               CASE 1:  A .LE. 3.686
*/
    b = 0.463+s+0.178*s2;
    si = 1.235;
    c = 0.195/s-7.9E-2+1.6E-1*s;
S40:
/*
     STEP  5:  NO QUOTIENT TEST IF X NOT POSITIVE
*/
    if(x <= 0.0) goto S70;
/*
     STEP  6:  CALCULATION OF V AND QUOTIENT Q
*/
    v = t/(s+s);
    if(fabs(v) <= 0.25) goto S50;
    q = q0-s*t+0.25*t*t+(s2+s2)*log(1.0+v);
    goto S60;
S50:
    q = q0+0.5*t*t*((((((a7*v+a6)*v+a5)*v+a4)*v+a3)*v+a2)*v+a1)*v;
S60:
/*
     STEP  7:  QUOTIENT ACCEPTANCE (Q)
*/
    if(log(1.0-u) <= q) return sgamma;
S70:
/*
     STEP  8:  E=STANDARD EXPONENTIAL DEVIATE
               U= 0,1 -UNIFORM DEVIATE
               T=(B,SI)-DOUBLE EXPONENTIAL (LAPLACE) SAMPLE
*/
    e = sexpo();
    u = RFUNC;
    u += (u-1.0);
    t = b+fsign(si*e,u);
/*
     STEP  9:  REJECTION IF T .LT. TAU(1) = -.71874483771719
*/
    if(t < -0.7187449) goto S70;
/*
     STEP 10:  CALCULATION OF V AND QUOTIENT Q
*/
    v = t/(s+s);
    if(fabs(v) <= 0.25) goto S80;
    q = q0-s*t+0.25*t*t+(s2+s2)*log(1.0+v);
    goto S90;
S80:
    q = q0+0.5*t*t*((((((a7*v+a6)*v+a5)*v+a4)*v+a3)*v+a2)*v+a1)*v;
S90:
/*
     STEP 11:  HAT ACCEPTANCE (H) (IF Q NOT POSITIVE GO TO STEP 8)
*/
    if(q <= 0.0) goto S70;
    if(q <= 0.5) goto S100;
    w = exp(q)-1.0;
    goto S110;
S100:
    w = ((((e5*q+e4)*q+e3)*q+e2)*q+e1)*q;
S110:
/*
               IF T IS REJECTED, SAMPLE AGAIN AT STEP 8
*/
    if(c*fabs(u) > w*exp(e-0.5*t*t)) goto S70;
    x = s+0.5*t;
    sgamma = x*x;
    return sgamma;
S120:
/*
     ALTERNATE METHOD FOR PARAMETERS A BELOW 1  (.3678794=EXP(-1.))
*/
    aa = 0.0;
    b = 1.0+0.3678794*a;
S130:
    p = b*RFUNC;
    if(p >= 1.0) goto S140;
    sgamma = exp(log(p)/ a);
    if(sexpo() < sgamma) goto S130;
    return sgamma;
S140:
    sgamma = -log((b-p)/ a);
    if(sexpo() < (1.0-a)*log(sgamma)) goto S130;
    return sgamma;
}
float snorm(void)
/*
**********************************************************************
                                                                      
                                                                      
     (STANDARD-)  N O R M A L  DISTRIBUTION                           
                                                                      
                                                                      
**********************************************************************
**********************************************************************
                                                                      
     FOR DETAILS SEE:                                                 
                                                                      
               AHRENS, J.H. AND DIETER, U.                            
               EXTENSIONS OF FORSYTHE'S METHOD FOR RANDOM             
               SAMPLING FROM THE NORMAL DISTRIBUTION.                 
               MATH. COMPUT., 27,124 (OCT. 1973), 927 - 937.          
                                                                      
     ALL STATEMENT NUMBERS CORRESPOND TO THE STEPS OF ALGORITHM 'FL'  
     (M=5) IN THE ABOVE PAPER     (SLIGHTLY MODIFIED IMPLEMENTATION)  
                                                                      
     Modified by Barry W. Brown, Feb 3, 1988 to use RANF instead of   
     SUNIF.  The argument IR thus goes away.                          
                                                                      
**********************************************************************
     THE DEFINITIONS OF THE CONSTANTS A(K), D(K), T(K) AND
     H(K) ARE ACCORDING TO THE ABOVEMENTIONED ARTICLE
*/
{
static float a[32] = {
    0.0,3.917609E-2,7.841241E-2,0.11777,0.1573107,0.1970991,0.2372021,0.2776904,
    0.3186394,0.36013,0.4022501,0.4450965,0.4887764,0.5334097,0.5791322,
    0.626099,0.6744898,0.7245144,0.7764218,0.8305109,0.8871466,0.9467818,
    1.00999,1.077516,1.150349,1.229859,1.318011,1.417797,1.534121,1.67594,
    1.862732,2.153875
};
static float d[31] = {
    0.0,0.0,0.0,0.0,0.0,0.2636843,0.2425085,0.2255674,0.2116342,0.1999243,
    0.1899108,0.1812252,0.1736014,0.1668419,0.1607967,0.1553497,0.1504094,
    0.1459026,0.14177,0.1379632,0.1344418,0.1311722,0.128126,0.1252791,
    0.1226109,0.1201036,0.1177417,0.1155119,0.1134023,0.1114027,0.1095039
};
static float t[31] = {
    7.673828E-4,2.30687E-3,3.860618E-3,5.438454E-3,7.0507E-3,8.708396E-3,
    1.042357E-2,1.220953E-2,1.408125E-2,1.605579E-2,1.81529E-2,2.039573E-2,
    2.281177E-2,2.543407E-2,2.830296E-2,3.146822E-2,3.499233E-2,3.895483E-2,
    4.345878E-2,4.864035E-2,5.468334E-2,6.184222E-2,7.047983E-2,8.113195E-2,
    9.462444E-2,0.1123001,0.136498,0.1716886,0.2276241,0.330498,0.5847031
};
static float h[31] = {
    3.920617E-2,3.932705E-2,3.951E-2,3.975703E-2,4.007093E-2,4.045533E-2,
    4.091481E-2,4.145507E-2,4.208311E-2,4.280748E-2,4.363863E-2,4.458932E-2,
    4.567523E-2,4.691571E-2,4.833487E-2,4.996298E-2,5.183859E-2,5.401138E-2,
    5.654656E-2,5.95313E-2,6.308489E-2,6.737503E-2,7.264544E-2,7.926471E-2,
    8.781922E-2,9.930398E-2,0.11556,0.1404344,0.1836142,0.2790016,0.7010474
};
static long i;
static float snorm,u,s,ustar,aa,w,y,tt;
    u = RFUNC;
    s = 0.0;
    if(u > 0.5) s = 1.0;
    u += (u-s);
    u = 32.0*u;
    i = (long) (u);
    if(i == 32) i = 31;
    if(i == 0) goto S100;
/*
                                START CENTER
*/
    ustar = u-(float)i;
    aa = *(a+i-1);
S40:
    if(ustar <= *(t+i-1)) goto S60;
    w = (ustar-*(t+i-1))**(h+i-1);
S50:
/*
                                EXIT   (BOTH CASES)
*/
    y = aa+w;
    snorm = y;
    if(s == 1.0) snorm = -y;
    return snorm;
S60:
/*
                                CENTER CONTINUED
*/
    u = RFUNC;
    w = u*(*(a+i)-aa);
    tt = (0.5*w+aa)*w;
    goto S80;
S70:
    tt = u;
    ustar = RFUNC;
S80:
    if(ustar > tt) goto S50;
    u = RFUNC;
    if(ustar >= u) goto S70;
    ustar = RFUNC;
    goto S40;
S100:
/*
                                START TAIL
*/
    i = 6;
    aa = *(a+31);
    goto S120;
S110:
    aa += *(d+i-1);
    i += 1;
S120:
    u += u;
    if(u < 1.0) goto S110;
    u -= 1.0;
S140:
    w = u**(d+i-1);
    tt = (0.5*w+aa)*w;
    goto S160;
S150:
    tt = u;
S160:
    ustar = RFUNC;
    if(ustar > tt) goto S50;
    u = RFUNC;
    if(ustar >= u) goto S150;
    u = RFUNC;
    goto S140;
}
float fsign( float num, float sign )
/* Transfers sign of argument sign to argument num */
{
if ( ( sign>0.0f && num<0.0f ) || ( sign<0.0f && num>0.0f ) )
    return -num;
else return num;
}
/************************************************************************
FTNSTOP:
Prints msg to standard error and then exits
************************************************************************/
void ftnstop(char* msg)
/* msg - error message */
{
  if (msg != NULL) fprintf(stderr,"%s\n",msg);
  exit(0);
}
