# Supplementary material for: Using stochastic epidemiological models to evaluate conservation strategies for endangered amphibians
Source: J R Soc Interface. 2017 Aug 30;14(133):20170480. doi: 10.1098/rsif.2017.0480 (PMC5582134; doi:10.1098/rsif.2017.0480)
Supplement: Simulation Code [file rsif20170480supp2.gz › SI_simulation_code_and_data/Deterministic_simulation_code/determ_frogs.c]

/*  Marc Griesemer and Brian Drawert
 *  determ_frogs.c
 *  
 *
 *  
 *  Copyright 2011 University of California, Santa Barbara. All rights reserved.
 *
 */

#include <stdio.h>
#include <gsl/gsl_errno.h>
#include <gsl/gsl_matrix.h>
#include <gsl/gsl_odeiv2.h>
#include <gsl/gsl_rng.h>
#include <gsl/gsl_randist.h>
#include <math.h>
#include <string.h>

#define NUMBER_SPECIES 3

// parameters
int param_Nfrogs = 10;
double param_Smax = 10000.0;
double param_gamma = 0.0025;
double param_f = 0.1;
double param_eta = 17.5;
double param_sigma = 0.275;
double param_sigma1 = 0;
double param_nu = 0.15;
double param_nu1 = 0;
double param_muZ = 1.0;
double param_rho = 0;
double param_phi = 0;
double param_Ar = 0;
double param_Ac = 0;
double param_initSporangia = 100;
double param_initZoospores = 0;

double**param_values;
#define S__param_gamma 0
#define S__param_f 1
#define S__param_eta 2
#define S__param_sigma 3
#define S__param_nu 4
#define S__param_muZ 5
/************************************************/

gsl_rng *rng_state;
int rng_seed = -1;

//float params[7];
/************************************************/
/***  Conservation Stratigies *******************/
/************************************************/
double frog_treat_time = 0.0;
double  frog_treat_frac = 0.0;
double frog_treat_period = 0.0;

double frog_cleaning_time = 0.0;
double frog_cleaning_frac = 0.0;
double frog_culling_time = 0.0;
double frog_culling_frac = 0.0;
double env_cleaning_time = 0.0;
double env_cleaning_frac = 0.0;

int frogs_cleaned=0;
int do_frog_clean = 0;

int frogs_culled = 0;
int do_frog_cull = 0;

int env_cleaned=0;
int do_env_clean = 0;
int do_overwinter_cleaning = 0;

int param_changed=0;
int do_param_change=0;
double param_change_time = 0;
double param_change_frac = 0;
double param_change_factor=-1;
int param_change_param=-1;

int verbose_flag=0;
int verbose_frog1_flag=0;
int first = 1;
int finalized = 0;
int numspecies = NUMBER_SPECIES;
double S_tot = 0.0;
double tfinal = 1000.0;
char species[NUMBER_SPECIES][14] = {
	"Frogs",
	"Zoospores",
	"Sporangia"
};


/************************************************/

void print_params();
void run_param_set();

//int func(double t, const double y[], double f[], void *params);
int func2(double t, const double y[], double f[], void *params);
int jac(double t, const double y[], double *dfdy, double dfdt[], void *params );
void printOutput(double t,const double y[]);
void print_verbose(double t, const double y[]);
void print_verbose_frog1(double t, const double y[]);
void clean_frogs(int froglist[],int cleanlist[],double t);
void cull_frogs(int froglist[],int culllist[],double t);
void clean_env(double t);
void initialize_param_values();

/************************************************/
/************************************************/

void get_arguments(int argc, char ** argv){
    int i=1;
	while(i<argc){
		if(strcmp(argv[i],"-h")==0){
			printf("args: --clean\n");
			printf("args: --cull\n");
			printf("args: --clean_env\n");
			printf("args: --overwinter  :: cleans the env  90%% fraction starting at day 120, period 120\n");
			printf("args: -time INT   when the frogs are treated (days)\n");
			printf("args: -frac PERCENT    percentage of frogs treated (fraction)\n");
			printf("args: -period INT time interval when frogs are repeatedly treated (period)\n");
			printf("args: -frogs INT\t initial number of frogs in the simulation\n");
            printf("args: -param_Nfrogs\n");
			printf("args: -param_initZoospores :: initial number of zoospores in pond");
            printf("args: -param_initSporangia :: initial number of sporangia on one frog");
            printf("args: -param_Smax\n");
            printf("args: -param_gamma\n");
            printf("args: -param_f\n");
            printf("args: -param_eta\n");
            printf("args: -param_sigma \n");
            printf("args: -param_sigma1\n");
            printf("args: -param_nu\n");
            printf("args: -param_nu1\n");
            printf("args: -param_muZ\n");
			printf("args: -param_rho\n");
            printf("args: -param_phi :: antibody interaction coefficient\n");
            printf("args: -param_Ar :: antibody sporangia-densitity dependent growth rate\n");
            printf("args: -param_Ac :: antibody density dependent death rate\n\n");
			printf("args: -verbose ::  print species time course: time, S(i), A(i); zoospores\n");
			printf("args: -show_frog1 ::  print species time course for frog #1: time, S(1), A(1); zoospores\n\n");
			printf("args: -param_clean_time INT when the frogs are treated (days)\n");
			printf("args: -param_clean_frac PERCENT    percentage of frogs treated (fraction)\n");
			printf("args: -param_cull_time INT when the frogs are treated (days)\n");
			printf("args: -param_cull_frac PERCENT  percentage of frogs treated (fraction)\n");
			printf("args: -param_cleanEnv_time INT when the environment is treated (days)\n");
			printf("args: -param_cleanEnv_frac PERCENT fraction of zoospores killed\n");
            printf("args: --antibodies :: set phi=0.1 A_r=1e-5 A_c=0.01\n");
            printf("args: -param_change_time INT\n");
            printf("args: -param_change_frac PERCENT\n");
            printf("args: -param_change_param STRING\n");
            printf("args: -param_change_factor FLOAT\n");
			exit(0);
		}
		
        if(strcmp(argv[i],"-param_Nfrogs")==0){
            param_Nfrogs=atoi(argv[i+1]);
            i++;
		}else if(strcmp(argv[i],"-param_initSporangia")==0){
            param_initSporangia=atof(argv[i+1]);
            i++;
		}else if(strcmp(argv[i],"-param_initZoospores")==0){
            param_initZoospores=atof(argv[i+1]);
            i++;
        }else if(strcmp(argv[i],"-param_Smax")==0){
            param_Smax=atoi(argv[i+1]);
            i++;
        }else if(strcmp(argv[i],"-param_gamma")==0){
            param_gamma=atof(argv[i+1]);
            i++;
        }else if(strcmp(argv[i],"-param_f")==0){
            param_f=atof(argv[i+1]);
            i++;
        }else if(strcmp(argv[i],"-param_eta")==0){
            param_eta=atof(argv[i+1]);
            i++;
        }else if(strcmp(argv[i],"-param_sigma")==0){
            param_sigma=atof(argv[i+1]);
            i++;
        }else if(strcmp(argv[i],"-param_sigma1")==0){
            param_sigma1=atof(argv[i+1]);
            i++;
        }else if(strcmp(argv[i],"-param_nu")==0){
            param_nu=atof(argv[i+1]);
            i++;
        }else if(strcmp(argv[i],"-param_nu1")==0){
            param_nu1=atof(argv[i+1]);
            i++;
        }else if(strcmp(argv[i],"-param_muZ")==0 || strcmp(argv[i],"-param_mu")==0){
            param_muZ=atof(argv[i+1]);
            i++;
		}else if(strcmp(argv[i],"-param_rho")==0){
            param_rho=atof(argv[i+1]);
            i++;
        }else if(strcmp(argv[i],"-param_phi")==0){
            param_phi=atof(argv[i+1]);
            i++;
        }else if(strcmp(argv[i],"-param_Ar")==0){
            param_Ar=atof(argv[i+1]);
            i++;
        }else if(strcmp(argv[i],"-param_Ac")==0){
            param_Ac=atof(argv[i+1]);
            i++;
		}else if(strcmp(argv[i],"-show_frog1")==0){
			verbose_frog1_flag = 1;
		}else if(strcmp(argv[i],"-verbose")==0){
			verbose_flag = 1;
			//-----------------------------------------
			//printf("args: --antibodies :: set phi=0.1 A_r=1e-5 A_c=0.01\n");
        }else if(strcmp(argv[i],"--antibodies")==0){
            param_phi=0.1;
            param_Ar=1e-05;
            param_Ac=0.01;
			//-----------------------------------------
		}else if(strcmp(argv[i],"-time")==0){
			frog_treat_time = atof(argv[i+1]);
			i++;
		}else if(strcmp(argv[i],"-frac")==0){
			frog_treat_frac = atof(argv[i+1]);
			i++;
		}else if(strcmp(argv[i],"-period")==0){
			frog_treat_period = atof(argv[i+1]);
			i++;
		}else if(strcmp(argv[i],"--overwinter")==0){
            do_overwinter_cleaning=1;
		}else if(strcmp(argv[i],"--clean")==0){
			do_frog_clean = 1;
		}else if(strcmp(argv[i],"--cull")==0){
			do_frog_cull = 1;
		}else if(strcmp(argv[i],"--clean_env")==0){
			do_env_clean = 1;
		}else if(strcmp(argv[i],"-param_clean_time")==0){
			frog_cleaning_time = atof(argv[i+1]);
			i++;
			//printf("Cleantime=%f\n",frog_cleaning_time);
			
		}else if(strcmp(argv[i],"-param_clean_frac")==0){
			frog_cleaning_frac = atof(argv[i+1]);
			//printf("Cleanfrac=%f\n",frog_cleaning_frac);
			
			i++;
		}else if(strcmp(argv[i],"-param_cull_time")==0){
			frog_culling_time = atof(argv[i+1]);
			//printf("Culltime=%f\n",frog_culling_time);
			
			i++;
		}else if(strcmp(argv[i],"-param_cull_frac")==0){
			frog_culling_frac = atof(argv[i+1]);
			i++;
			//printf("Cullfrac=%f\n",frog_culling_frac);
			
		}else if(strcmp(argv[i],"-param_cleanEnv_time")==0){
			env_cleaning_time = atof(argv[i+1]);
			i++;
			//printf("CleanEnvtime=%f\n",env_cleaning_time);
			
		}else if(strcmp(argv[i],"-param_cleanEnv_frac")==0){
			env_cleaning_frac = atof(argv[i+1]);
			//printf("CleanEnvfrac=%f\n",env_cleaning_frac);
			
			i++;
        //printf("args: -param_change_time INT\n");
	    }else if(strcmp(argv[i],"-param_change_time")==0){
			param_change_time = atof(argv[i+1]);
			i++;
            //printf("param_change_time %f\n",param_change_time);
        //printf("args: -param_change_frac PERCENT\n");
	    }else if(strcmp(argv[i],"-param_change_frac")==0){
			param_change_frac = atof(argv[i+1]);
			i++;
            //printf("param_change_frac %f\n",param_change_frac);
        //printf("args: -param_change_param STRING\n");
        //#define S__param_gamma 0
        //#define S__param_f 1
        //#define S__param_eta 2
        //#define S__param_sigma 3
        //#define S__param_nu 4
        //#define S__param_muZ 5
        }else if(strcmp(argv[i],"-param_change_param")==0){
            if(strcmp(argv[i+1],"0")==0){
                //noop: this is the passed in every time by the cluster workers
            }else if(strcmp(argv[i+1],"gamma")==0){
                param_change_param = S__param_gamma;
            }else if(strcmp(argv[i+1],"f")==0){
                param_change_param = S__param_f;
            }else if(strcmp(argv[i+1],"eta")==0){
                param_change_param = S__param_eta;
            }else if(strcmp(argv[i+1],"sigma")==0){
                param_change_param = S__param_sigma;
            }else if(strcmp(argv[i+1],"nu")==0){
                param_change_param = S__param_nu;
            }else if(strcmp(argv[i+1],"mu")==0){
                param_change_param = S__param_muZ;
            }else{
                fprintf(stderr,"ERROR: -param_change_param %s : not a valid value\n",argv[i+1]);
                fprintf(stderr,"Valid values are:\n");
                fprintf(stderr,"\tgamma\n");
                fprintf(stderr,"\tf\n");
                fprintf(stderr,"\teta\n");
                fprintf(stderr,"\tsigma\n");
                fprintf(stderr,"\tnu\n");
                fprintf(stderr,"\tmu\n");
                exit(0);
            }
            i++;
            //printf("param_change_param %i\n",param_change_param);
        //printf("args: -param_change_factor FLOAT\n");
        }else if(strcmp(argv[i],"-param_change_factor")==0){
			param_change_factor = atof(argv[i+1]);
            //printf("param_change_factor %f\n",param_change_factor);
			i++;
	    }else if(strcmp(argv[i],"-seed")==0){
			rng_seed = atof(argv[i+1]);
			i++;
	    }else if(strcmp(argv[i],"-frogs")==0){
			param_Nfrogs = atoi(argv[i+1]);
            printf("%%initial number of frogs is %i\n",param_Nfrogs);
			i++;
        }else{
            printf("%s\n",argv[i]);
            printf("ERROR: unknown command line argument, use -h to view all args\n\n\n");
            exit(1);
        }
		i++;
		
	}
	if(frog_cleaning_time != 0 && frog_cleaning_frac != 0){
		do_frog_clean = 1;
		//printf("clean frogs=%i\n",do_frog_clean);
	}else if(frog_culling_time != 0 && frog_culling_frac != 0){
		do_frog_cull = 1;
		//printf("cull frogs? YES\n");
	}else if(env_cleaning_time != 0 && env_cleaning_frac != 0){
		do_env_clean = 1;
	}else if(param_change_time != 0 && param_change_frac != 0 && param_change_param != -1 && param_change_factor != -1){
        do_param_change=1;
	}

}

/*
int func (double t, const double y[], double f[], void *params){
	double mu = *(double *)params;
	f[0] = y[1];
	f[1] = -y[0] - mu*y[1]*(y[0]*y[0] - 1);
	return GSL_SUCCESS;
	
}*/


/*double param_values[param_Nfrogs][6];
#define S__param_gamma 0
#define S__param_f 1
#define S__param_eta 2
#define S__param_sigma 3
#define S__param_nu 4
#define S__param_muZ 5*/

void initialize_param_values(){
    param_values = (double**)malloc(param_Nfrogs*sizeof(double*));
    int i;
    for(i=0; i < param_Nfrogs; i++){
        param_values[i] = (double*)malloc(6*sizeof(double));
        param_values[i][0] = param_gamma;
        param_values[i][1] = param_f;
        param_values[i][2] = param_eta;
        param_values[i][3] = param_sigma;
        param_values[i][4] = param_nu;
        param_values[i][5] = param_muZ;
    }
}

int func2(double t, const double y[], double dydt[], void *params){
	
	int i;
/*	
	float Smax=10000;
	int Nfrogs =  *(float *) (params);
	float gamma = *(float *) (params+4);
	float eta =   *(float *) (params+8);
	float nu =    *(float *) (params+12);
	float f =     *(float *) (params+16);
	float sigma = *(float *) (params+20); 
	float mu =    *(float *) (params+24);
	printf("Inside func2: Nfrogs = %i\n",Nfrogs);
	printf("Inside func2: gamma = %f\n",gamma);
	printf("Inside func2: eta = %f\n",eta);
	printf("Inside func2: nu = %f\n",nu);
	printf("Inside func2: f = %f\n",f);
	printf("Inside func2: sigma = %f\n",sigma);
	printf("Inside func2: mu = %f\n",mu);

*/
	double V = 1.0;
	//double beta = param_gamma*param_nu;
		
    double sum_sporangia_on_frogs = 0.0;
    
    
    for(i=0; i < param_Nfrogs; i++){
        double nu0;
        double sigma0;
        if(param_nu1>0){ 
            nu0 =  param_values[i][S__param_nu]*exp(-param_nu1*y[i]);
        }else if(param_phi > 0){ 
            nu0 = param_values[i][S__param_nu]*exp(-param_phi*y[1+param_Nfrogs+i]);
        }else{
            nu0 = param_values[i][S__param_nu];
        }
        if(param_sigma1>0){
            sigma0 = param_values[i][S__param_sigma] + param_sigma1*y[i];
        }else{
            sigma0 = param_values[i][S__param_sigma];
        }
        //------------
        dydt[i] = (param_values[i][S__param_gamma]*nu0/V)*y[param_Nfrogs] + (param_values[i][S__param_eta]*nu0*param_values[i][S__param_f] - sigma0)*y[i];
        //------------
        //printf("Sum sporangia on frogs= %f\n", sum_sporangia_on_frogs);
        if(y[i] >= param_Smax){
            dydt[i] = 0.0;  // this may be causing problems, let's leave it non-zero for now
            // don't add sporangia from dead frogs, but I guess zoospores still encounter and sink onto dead frogs???

           // sum_sporangia_on_frogs +=  -(param_gamma/V)*y[param_Nfrogs];

        }else{
            sum_sporangia_on_frogs += (y[i]*param_values[i][S__param_eta]*(1-param_values[i][S__param_f]) - (param_values[i][S__param_gamma]/V)*y[param_Nfrogs]);
        }
    }
    
    // zoospores
    dydt[param_Nfrogs] = param_rho + sum_sporangia_on_frogs - param_values[0][S__param_muZ]*y[param_Nfrogs];
    
    //antibodies
    if(param_phi >0){
    	for(i=0;i<param_Nfrogs;i++){
    		dydt[i+param_Nfrogs+1] = param_Ar*y[i] - param_Ac*y[i+param_Nfrogs+1];  	   	
    	}
    }
    return GSL_SUCCESS;
}


int jac (double t, const double y[], double *dfdy, double dfdt[], void *params) {
    int i,j;
    double val;
    gsl_matrix_view dfdy_mat;
    if(param_phi>0)
        dfdy_mat= gsl_matrix_view_array (dfdy, 2*param_Nfrogs+1, 2*param_Nfrogs+1);
    else
        dfdy_mat = gsl_matrix_view_array (dfdy, param_Nfrogs+1, param_Nfrogs+1);
	gsl_matrix * m = &dfdy_mat.matrix;
    //     d(i) = beta/V*y(Nfrogs+1) + (eta*nu0*f-sigma0)*y(i);
    int end = param_Nfrogs+1;
    if(param_phi>0) end = 2*param_Nfrogs+1;
    for(i=0;i<end;i++){
        for(j=0;j<end;j++){
            //fprintf(stderr,"%i,%i\n",i,j);
            if(i==j && i<param_Nfrogs){
                // d[dS_i]/d[S_i]
                double term = param_eta*param_f;
                if(param_nu1>0) term -= (param_gamma*y[param_Nfrogs]*param_nu1 + param_eta*param_f*y[i])*param_nu1;
                term *= param_nu;
                if(param_nu1>0) term *= exp( -param_nu1*y[i] );
                if(param_phi>0) term *= exp( -param_phi*y[param_Nfrogs+1+i] );
                if(param_sigma1>0) term -= 2*param_sigma1*y[i];
                term -= param_sigma;
                gsl_matrix_set (m, i, j, term );
            }else if(i==param_Nfrogs && j<param_Nfrogs){
                // d[ dZ ]/d[S_i]
                gsl_matrix_set (m, i, j, param_eta*(1-param_f) );
            }else if(j==param_Nfrogs && i<param_Nfrogs){
                // d[ dS_i ]/d[Z]
                double term = param_nu*param_gamma;
                if(param_nu1>0) term *= exp( -param_nu1*y[i] );
                if(param_phi>0) term *= exp( -param_phi*y[param_Nfrogs+1+i] );
                gsl_matrix_set (m, i, j, term );
            }else if(i==j && i==param_Nfrogs){
                // d[ dZ ]/d[Z]
                gsl_matrix_set(m, i, j, -param_Nfrogs*param_gamma - param_muZ );
            }else  if(i==j && i>param_Nfrogs){
                // d[ dA_i]/d[A_i]
                gsl_matrix_set (m, i, j, -param_Ac);
            }else if(i == param_Nfrogs+j+1){
                // d[ dA_i]/d[S_i]
                gsl_matrix_set (m, i, j, param_Ar);
            }else{
                gsl_matrix_set (m, i, j, 0.0);
            }
        }
    }

	//return GSL_SUCCESS;
    return func2(t,y,dfdt,params);
}

void run_param_set(){
	
	int end_time = 1000;
	int days_to_Smax=0;
	int days_to_Z0=0;
	int frogs_extinct=0;
	int fungus_extinct=0;
	int t_fr_ex = 0;
	int t_fu_ex = 0;
	
	//printf("End time = %i days\n",end_time);

    /*
	params[0] = param_Nfrogs;
	printf("Nfrogs = %f\n",params[0]);
	params[1] = param_gamma;
	printf("Gamma = %f\n",params[1]);
	
	params[2] = param_eta;
	printf("Eta = %f\n",params[2]);
	params[3] = param_nu;
	printf("Nu = %f\n",params[3]);
	
	params[4] = param_f;
	printf("f = %f\n",params[4]);
	
	params[5] = param_sigma;
	printf("Sigma = %f\n",params[5]);
	
	params[6] = param_muZ;
	printf("Mu = %f\n",params[6]);
	printf("params done\n");
    */

	//printf("sys\n");
    void *params;
    int num_eqn= param_Nfrogs+1;
    if(param_phi>0){ num_eqn = 2*param_Nfrogs+1; }
	//gsl_odeiv2_system sys = {func2, jac, num_eqn, params};
	gsl_odeiv2_system sys = {func2, NULL, num_eqn, params};
	
	//gsl_odeiv2_driver * d = gsl_odeiv2_driver_alloc_y_new (&sys, gsl_odeiv2_step_rk4imp, 1e-6 ,1e-6, 0.0);
	//gsl_odeiv2_driver * d = gsl_odeiv2_driver_alloc_y_new (&sys, gsl_odeiv2_step_rkf45 ,1e-8, 1e-8, 0.0);
	gsl_odeiv2_driver * d = gsl_odeiv2_driver_alloc_y_new (&sys, gsl_odeiv2_step_rkf45 ,1e-5, 1e-10, 1e-10);


	double t = 0.0, t1 = 1000.0;
	double *y;
    if(param_phi>0){
        y = calloc(2*param_Nfrogs+1,sizeof(double));
    }else{
        y = calloc(param_Nfrogs+1,sizeof(double));
	}
	
	// IC: 100 sporangia on 1 frog - OLD
	// IC: input zoospores from command line 
    y[0] = param_initSporangia;  
	y[param_Nfrogs] = param_initZoospores;
	
	int i,j,k,m,n;
	int t_smax;          // time to first frog death (time to Smax)
	int dead_frogs;
	int total_dead_frogs;
	int no_steps = 1000;
	
    int first_flag = 0;  // set at first frog death
	
//	fprintf(stderr,"%% Time=%f, ",t);
//	fprintf(stderr,"frogs=%i, ",param_Nfrogs-dead_frogs);
//	fprintf(stderr,"sporangia=%f, ",S_tot);
//	fprintf(stderr,"zoospores=%f\n",y[param_Nfrogs]);
	
	
	if(verbose_flag){
		print_verbose(t,y);
	}else if(verbose_frog1_flag){
		print_verbose_frog1(t,y);
    }else {
		printOutput(t,y);
	}

	
	int cleanlist[param_Nfrogs];
	int culllist[param_Nfrogs];
	int froglist[param_Nfrogs];
	
	// initialize froglist: all frogs alive at beginning
	for(j=0;j< param_Nfrogs;j++) {
		if(y[j] < param_Smax){
			froglist[j] = 1;
		}
	}
	// test

	
	for(i=1; i < no_steps+1; i++) {
		dead_frogs = 0;
        double ti = i * t1 / 1000.0;
		//

		int status = gsl_odeiv2_driver_apply (d, &t, ti, y);
		if (status != GSL_SUCCESS){ fprintf(stderr,"Solver failed at t=%f i=%i\n",t,i);exit(0);}

		if(do_frog_clean == 1){
			
			clean_frogs(froglist,cleanlist,t);
			if(frogs_cleaned){
				if((t== frog_cleaning_time && frog_treat_period == 0) || (frog_treat_period != 0 && (fmod((t-frog_cleaning_time), frog_treat_period) == 0))){

					gsl_odeiv2_driver_reset(d);
					//for(j=0;j<param_Nfrogs;j++){
					//	printf("Cleanlist %d = %d\n",j,cleanlist[j]);
					//}
						   
					for(m=0;m<param_Nfrogs;m++){
						//printf("Before: Frog %d = %f sporangia\n",m,y[m]);
						if(cleanlist[m]){
						//printf("cleanlist %d?\n",m);
							y[m] = 0;
						}
					//printf("After: Frog %d = %f sporangia\n",m,y[m]);
					}
				}
				//	printf("Reset by cleaning\n");
			 }
		}else if(do_frog_cull == 1){
			cull_frogs(froglist,culllist,t);
			if(frogs_culled){
				if((t== frog_culling_time && frog_treat_period == 0) || (frog_treat_period != 0 && (fmod((t-frog_culling_time), frog_treat_period) == 0))){
					gsl_odeiv2_driver_reset(d);
			
					for(m=0;m<param_Nfrogs;m++){
						//printf("Before: Frog %d = %f sporangia\n",m,y[m]);
						if(culllist[m]){
					
							y[m] = param_Smax;
							froglist[m] = -1; // frog is culled
						}
						//	printf("After: Frog %d = %f sporangia\n",m,y[m]);
					}

				}
				//	printf("Reset by culling\n");
			}
	    }else if(do_env_clean == 1){
		    clean_env(t);
			if(env_cleaned){
				if((t== env_cleaning_time && frog_treat_period == 0) || (frog_treat_period != 0 && (fmod((t-env_cleaning_time), frog_treat_period) == 0))){
					gsl_odeiv2_driver_reset(d);
					//printf("Zoospores before=%f\n",y[param_Nfrogs]);
					y[param_Nfrogs] = (1.0 -env_cleaning_frac)*y[param_Nfrogs];
					//printf("Zoospores after=%f\n",y[param_Nfrogs]);

				}
			}
		}else if(do_param_change == 1){
            if(!param_changed && t >= param_change_time){
                fprintf(stderr,"param_change time, t=%f\n",t);
                int end = floor(param_change_frac*param_Nfrogs);
                for(j=0; j < end; j++){
                    fprintf(stderr,"param change: frog %i, param %i, was %f, factor=%f ",j,param_change_param,param_values[j][param_change_param],param_change_factor);
                    param_values[j][param_change_param] = param_values[j][param_change_param]*param_change_factor;
                    fprintf(stderr,"now %f\n",param_values[j][param_change_param]);
                }
                param_changed=1;
                gsl_odeiv2_driver_reset(d);
            }
            //int do_param_change=0;
            //double param_change_time = 0;
            //double param_change_frac = 0;
            //double param_change_factor=-1;
            //int param_change_param=-1;
        }
		
		//printf("Smax=%f\n",param_Smax);
		for(n=0; n < param_Nfrogs; n++){
			if(y[n] >= param_Smax && froglist[n] != -1){  // count naturally killed frogs only
				//printf("Frog %i Dead, has %f sporangia\n",n,y[n]);
				dead_frogs++;
				froglist[n] = 0;
			}else{
				//printf("Frog %i Alive, has %f sporangia\n",n,y[n]);
			}
		}
	//    printf("There are %i dead frogs\n", dead_frogs);
		
		// check to see if first frog has died
		if(dead_frogs > 0 && !first_flag){
		//	printf("days_to_Smax=%f\n", ti);
				first_flag = 1;
				t_smax = t;
		}
	
		
	//	printf("Dead frogs = %i, Total frogs=%i\n",dead_frogs,param_Nfrogs);
		total_dead_frogs = 0; // culled and natural deaths
		for(m=0; m < param_Nfrogs; m++){
			if(froglist[m] < 1){
				total_dead_frogs++;
			}
		}
		
		// check to see if frogs have gone extinct
	    if(total_dead_frogs == param_Nfrogs){
		//	printf("Frogs Extinct at time %f\n", ti);
			frogs_extinct = 1;
			t_fr_ex = t;
			break;
		}
		
		// count total number of sporangia
		S_tot = 0.0;
		for(m=0; m < param_Nfrogs; m++){
			if(y[m] < param_Smax)
			   S_tot += y[m];
		
		}
		
		// check to see if fungus has gone extinct
		if((S_tot > 1e-6) || (y[param_Nfrogs] > 1e-6)){}
		else{
			fungus_extinct=1;
			days_to_Z0 = t;
			break;
		}
		
		
		//fprintf(stderr,"%% Time=%.2f, ",t);
		//fprintf(stderr,"frogs=%i, ",param_Nfrogs-dead_frogs);
		//fprintf(stderr,"sporangia=%.2f, ",S_tot);
		//fprintf(stderr,"zoospores=%.2f\n",y[param_Nfrogs]);
		
        if(verbose_flag){
            print_verbose(t,y);
        }else if(verbose_frog1_flag){
            print_verbose_frog1(t,y);
		}else{
		    printOutput(t,y);
        }
		

    }
	S_tot = 0.0;
	for(m=0; m < param_Nfrogs; m++){
		if(y[m] < param_Smax)
			S_tot += y[m];
		
	}
	
	
	//fprintf(stderr,"%% Time=%.2f, ",t);
	//fprintf(stderr,"frogs=%i, ",param_Nfrogs-dead_frogs);
	//fprintf(stderr,"sporangia=%.2f, ",S_tot);
	//fprintf(stderr,"zoospores=%.2f\n",y[param_Nfrogs]);

    if(verbose_flag){
        print_verbose(t,y);
    }else if(verbose_frog1_flag){
        print_verbose_frog1(t,y);
    }else {
		printOutput(t,y);
	}

    //if(!verbose_flag){
    if(1){
        //printf("%%===================================\n");

        if(first_flag){
            printf("days_to_Smax=%i;\n",t_smax);
        }else{
            printf("days_to_Smax=%i;\n",end_time);
        }
        printf("fraction_surviving_frogs=%.2f;\n", (param_Nfrogs - total_dead_frogs)/(1.0*param_Nfrogs));
        
        if(fungus_extinct){
            printf("days_to_Z0=%i;\n",days_to_Z0);
        }else{
            printf("days_to_Z0=%i;\n",end_time);

        }
        if(frogs_extinct){
            printf("days_to_F0=%i;\n",t_fr_ex);
        }else{
            printf("days_to_F0=%i;\n",end_time);
            
        }
        
        
        
        // simulation outcomes
        //frogs go extinct, fungus goes extinct (both sporangia & zoospores) or persistence
        if(frogs_extinct){
            //printf("frogs_extinct=%i\n",t_fr_ex);
            printf("outcome=-1;\n");
        }else if(fungus_extinct){
            //printf("fungus_extinct=%i\n",days_to_Z0);
            printf("outcome=1;\n");
        }else{
            //printf("persistence=%i\n",end_time);
            printf("outcome=0;\n");
        }	
    }
    
	gsl_odeiv2_driver_free (d);

}

//==================================================================

void clean_frogs(int froglist[],int cleanlist[],double t){
	
	int j;
	
    if(t==0){frogs_cleaned=0;}
    if((frogs_cleaned==1 && frog_treat_period == 0)){return;}
    if(frog_cleaning_time > t ){return;}  //not yet
    if(frog_treat_period != 0 && (fmod((t-frog_cleaning_time), frog_treat_period) != 0)){
		return;
	}
	
    frogs_cleaned=1;
    int total_num_frogs=0;
	
    for(j=0;j< param_Nfrogs;j++) {
		cleanlist[j] = 0; // initialize cleanlist each time to zero
		if(froglist[j]==1){
			total_num_frogs++;
		//	printf("Frog %d Alive before\n",j);

	    }
    }
	//printf("Total_num_frogs=%d\n",total_num_frogs);
	
    if(total_num_frogs==0)return;
    int clean_num_frogs = floor( frog_cleaning_frac * total_num_frogs );
	//printf("Clean_num_frogs=%f\n",floor( frog_cleaning_frac * total_num_frogs ));
	// unsigned int clean_num_frogs = gsl_ran_binomial (rng_state, frog_cleaning_frac , total_num_frogs) ;
    if(clean_num_frogs>total_num_frogs){clean_num_frogs=total_num_frogs;}
	if(clean_num_frogs == 0){clean_num_frogs = 1;}
    //--------------
#ifndef ENSEMBLE_SIZE
    printf("%% cleaning %i/%i frogs\n",clean_num_frogs,total_num_frogs);
#endif
	
	for(j=0; j < param_Nfrogs; j++){
		if(froglist[j] == 1 && clean_num_frogs > 0){
			cleanlist[j] = 1;
			clean_num_frogs--;
		//	printf("Frog %d Alive after\n",j);
		//	printf("Cleaning frog %i\n",j);
		//	printf("Clean list: frog %i\n",j);
		}
	}
	
	
}

void cull_frogs(int froglist[],int culllist[],double t){
	
	int j;
	
    if(t==0){frogs_culled=0;}
    if((frogs_culled==1 && frog_treat_period == 0)){return;}
    if(frog_culling_time > t ){return;}  //not yet
    if(frog_treat_period != 0 && (fmod((t-frog_culling_time), frog_treat_period) != 0)){
		return;
	}
	
    frogs_culled=1;
    int total_num_frogs=0;
	
    for(j=0;j< param_Nfrogs;j++) {
		culllist[j] = 0; // initialize culllist each time to zero
		if(froglist[j] == 1){
			total_num_frogs++;
	    }
    }
	
	
    if(total_num_frogs <= 1)return; // don't cull if only one frog either
    int cull_num_frogs = floor( frog_culling_frac * total_num_frogs );
    //if(cull_num_frogs>total_num_frogs){cull_num_frogs=total_num_frogs;}
	if(cull_num_frogs == 0){cull_num_frogs = 1;}
    //--------------
#ifndef ENSEMBLE_SIZE
    printf("%% culling %i/%i frogs\n",cull_num_frogs,total_num_frogs);
#endif
	
	for(j=0; j < param_Nfrogs; j++){
		if(froglist[j] == 1 && cull_num_frogs > 0){
			culllist[j] = 1;
			cull_num_frogs--;
			//printf("Culling frog %i\n",j);
			//printf("Cull list: frog %i\n",j);
		}
	}
	
}


void clean_env(double t){
    if(t==0){env_cleaned = 0;}
    if((env_cleaned== 1 && frog_treat_period == 0 )){return;}

    if(env_cleaning_time > t){return;} // not yet

    if(frog_treat_period != 0 && (fmod((t-env_cleaning_time), frog_treat_period) != 0)){
        return;
    }

    env_cleaned = 1;
	printf("%% cleaning environment at %f %%\n",env_cleaning_frac*100);

}


//==================================================================


int main(int argc, char ** argv){
	
	get_arguments(argc,argv);
    initialize_param_values();
    if(!verbose_flag){
    	print_params();
    }
	run_param_set();
	return 0;
}

void print_params(){
	
	printf("\nNfrogs = %i;\n", param_Nfrogs);
	printf("Smax   = %f;\n", param_Smax);
	printf("Param_gamma  = %f;\n", param_gamma);
	printf("Param_f = %f;\n", param_f);
	printf("Param_eta = %f;\n", param_eta);
	printf("Param_sigma = %f;\n", param_sigma);
    printf("Param_sigma1 = %f;\n", param_sigma1);
	printf("Param_nu = %f;\n", param_nu);
	printf("Param_nu1 = %f;\n", param_nu1);
	printf("Param_muZ = %f;\n", param_muZ);
	printf("Param_rho = %f;\n", param_rho);
	printf("Param_phi = %f;\n", param_phi);
	printf("Param_Ar  = %f;\n", param_Ar);
	printf("Param_Ac = %f;\n", param_Ac);
	
	printf("Frog_Treat_Time = %f;\n", frog_treat_time);
	printf("Frog_Treat_Frac = %f;\n", frog_treat_frac);
	printf("Frog_Treat_Period = %f;\n", frog_treat_period);
    
	printf("Overwinter_Flag = %i;\n", do_overwinter_cleaning);
	printf("Cleaning_Flag = %i;\n", do_frog_clean);
	printf("Culling_Flag = %i;\n", do_frog_cull);
	printf("Clean_Environment_Flag = %i;\n", do_env_clean);
	
	printf("Seed = %i;\n", rng_seed);
	
}

void printOutput(double t,const double y[]){
	
	
	if(finalized){return;}
	int m;
	int Nfrogs = param_Nfrogs;
	
	for(m=0; m < param_Nfrogs; m++){
		if(y[m] >= param_Smax){
			Nfrogs--;
		}
	}
	int p;
	double s_total = 0.0;
	
	for(p=0; p < param_Nfrogs; p++){
		if(y[p] < param_Smax)
			s_total += y[p];
	}
	fprintf(stderr,"%% Time=%f, ",t);
	fprintf(stderr,"frogs=%i, ",Nfrogs);
	fprintf(stderr,"sporangia=%f, ",s_total);
	fprintf(stderr,"zoospores=%f\n",y[param_Nfrogs]);
	if(t==tfinal || Nfrogs ==0){
		finalized=1;
	}
}


//---------------------------------------------------------------------------------------
void print_verbose(double t, const double y[]){
	int m;
    if(finalized){ return;}
	if(first){
		first=0;
        printf("time,Frogs,Zoospores,Total Sporangia");
        // print out sporangia-on-frog headers
        int i,frogID=0;
        for(i=0;i<param_Nfrogs;i++){
            printf(",S_%i",frogID);
            frogID++;
        }
        // print out antibody headers
        if(param_phi>0){
            frogID=0;
            for(i=0;i<param_Nfrogs;i++){
                printf(",A_%i",frogID);
                frogID++;
            }
        }        
        printf("\n");
	}
	int Nfrogs = param_Nfrogs;
    double sporangia_total = 0.;
	for(m=0; m < param_Nfrogs; m++){
		if(y[m] >= param_Smax){
			Nfrogs--;
		}else{
            sporangia_total += y[m];
        }
	}
    
    // Print out the current time point.
    printf("%.0f,%i,%f,%f", t, Nfrogs, y[param_Nfrogs], sporangia_total);
    // sporangia on each frog
    for(m=0; m < param_Nfrogs; m++){
		if(y[m] >= param_Smax){
            printf(",-1.0");
        }else{
            printf(",%f",y[m]);
        }
    }
    // antibodies on each from
    for(m=0; m < param_Nfrogs; m++){
        printf(",%f",y[param_Nfrogs+1+m]);
    }
    printf("\n");
    
    	
	if(t==tfinal || Nfrogs==0){
		finalized=1;
    }
}	
//********************************************************************
void print_verbose_matlab(double t, const double y[]){
	
	if(first){
		first=0;
		printf("space_arr = linspace(0,0,1);\n");
		printf("sim_output = zeros(1,1,%i);time_arr = zeros(1);\n",numspecies);
		printf("time_arr(1)=%.1f;\n", t);
	}else{
		printf("time_arr(%i)=%.1f;\n",(int)t+1, t);
	}
    if(finalized){ return;}
	int m;
	int Nfrogs = param_Nfrogs;
	
	for(m=0; m < param_Nfrogs; m++){
		if(y[m] >= param_Smax){
			Nfrogs--;
		}
	}
	
	int p;
	double s_total = 0.0;
	
	for(p=0; p < param_Nfrogs; p++){
		if(y[p] < param_Smax)
			s_total += y[p];
	}
	
	printf("sim_output(:,%i,1)=[%i];\n",(int)t+1,Nfrogs);
	printf("sim_output(:,%i,2)=[%.2f];\n",(int)t+1,y[param_Nfrogs]);
	printf("sim_output(:,%i,3)=[%.2f];\n",(int)t+1,s_total);

	if(Nfrogs > 0){
		printf("%% frog_details{:,:,%i}=[ ",(int)t+1);
		int s;
		for(s=0; s < param_Nfrogs; s++){
		
			if(param_phi > 0) {
				printf("%.2f %.2f;",y[s],y[s+param_Nfrogs+1]);
			}else {
				printf("%.2f %.2f;",y[s],0.0);
			}

		}
		printf("]; %% (S_i A_i)\n");
	}
	
	
	if(t==tfinal || Nfrogs ==0){
		finalized=1;
		int s;
		for(s=0;s<numspecies;s++){
			//print out population time courses
			printf("figure(%i);plot(time_arr,sim_output(1,:,%i));title('%s');\n",s+1,s+1,species[s]);
			printf("xlabel('time');ylabel('population');\n");

		}

	}
}
//---------------------------------------------------------------------------------------
//---------------------------------------------------------------------------------------
void print_verbose_frog1(double t, const double y[]){
    if(finalized){ return;}
	if(first){
		first=0;
		printf("sim_output = zeros(1,3);time_arr = zeros(1);\n");
		printf("time_arr(1)=%.1f;\n", t);
	}else{
		printf("time_arr(%i)=%.1f;\n",(int)t+1, t);
	}
	int m;
	int Nfrogs = param_Nfrogs;
	for(m=0; m < param_Nfrogs; m++){
		if(y[m] >= param_Smax){
			Nfrogs--;
		}
	}

    // sporangia on frog 1
	printf("sim_output(%i,1)=%e;\n",(int)t+1,y[0]);
    // antibodies on frog 1
    if(param_phi>0){
	    printf("sim_output(%i,2)=%e;\n",(int)t+1,y[param_Nfrogs+1]);
    }else{
	    printf("sim_output(%i,2)=0;\n",(int)t+1);
    }
    // zoospores
    printf("sim_output(%i,3)=%e;\n",(int)t+1,y[param_Nfrogs]);

	
	if(t==tfinal || Nfrogs ==0){
		finalized=1;
        if(param_phi>0){
            printf("figure;");
            printf("[AX,H1,H2] = plotyy(time_arr,sim_output(:,1),time_arr,sim_output(:,2),'plot');");
            printf("set(H1,'LineStyle','--');");
            printf("set(H2,'LineStyle','-');");
            printf("legend('Fungus','Antibodies','location','Best');");
            printf("xlabel('time');");
            printf("set(get(AX(1),'Ylabel'),'String','Sporangia Popuation');");
            printf("set(get(AX(2),'Ylabel'),'String','Antibody Population');");
        }else{
            printf("figure;plot(time_arr,sim_output(:,1));title('Frog 1');\n");
            printf("xlabel('time');ylabel('Sporangia population');\n");
        }
        printf("figure;plot(time_arr,sim_output(:,3));title('Zoospores');\n");
        printf("xlabel('time');ylabel('population');\n");
	}
}	
//---------------------------------------------------------------------------------------
