# Supplementary material for: Using stochastic epidemiological models to evaluate conservation strategies for endangered amphibians
Source: J R Soc Interface. 2017 Aug 30;14(133):20170480. doi: 10.1098/rsif.2017.0480 (PMC5582134; doi:10.1098/rsif.2017.0480)
Supplement: Simulation Code [file rsif20170480supp2.gz › SI_simulation_code_and_data/Deterministic_simulation_code/Makefile]

OBJS=
CFLAGS = $(shell gsl-config --cflags)
LIBS= -lm  $(shell gsl-config --libs)

all: determ_frogs

determ_frogs: determ_frogs.c 
	gcc -g -O2 -o determ_frogs determ_frogs.c $(CFLAGS) $(LIBS)
       
clean:
	rm -f *~ *.o determ_frogs
